# Supplementary material for: Circulating tumor cell plasticity determines breast cancer therapy resistance via neuregulin 1–HER3 signaling
Source: Nat Cancer. 2025 Jan 3;6(1):67–85. doi: 10.1038/s43018-024-00882-2 (PMC11779641; doi:10.1038/s43018-024-00882-2)
Supplement: Supplementary file 3 — Supplementary Table 1. Participant and tumor characteristics. Supplementary Table 2. Genomic analysis of CDOs and matched lesions. Supplementary Table 3. HER3 CTC signature from scRNA-seq analysis of CTC250, CTC595 and CTC596 cells. Supplementary Table 4. Genome-wide CRISPRa screen. Supplementary Table 5. Oligonucleotides. [file 43018_2024_882_MOESM3_ESM.xlsx]

## Sheet: Suppl.Table1
Supplementary Table 1
Patient and tumor characteristics
Patient ID	Stage	ER	HER2	Clinical subtype	Histology type	TNM	ER	HER2	Clinical subtype	Treatment regimen	Source of CDOs	CTC number/7.5 mL blood (CellSearch)
		Primary diagnosis					Metastastatic disease
CTC223	IV	Pos (100%)	Low (1+)	Luminal	invasive lobular carcinoma	pT2 pN0(0/10) MO G2 L1 RO	n/a	n/a	n/a	n/a	CTC-derived xenograft	n/a
CTC288	IV	Pos (4/12)	Neg	Luminal	invasive ductal carcinoma	ypT3 ypN3a (12/14) M0 G3 R0	n/a	n/a	n/a	n/a	CTC-derived xenograft	n/a
BPE7	IV	Neg (0)	Neg	Inflammatory TNBC	invasive lobular carcinoma	ypT1a(m) ypNx G2	n/a	n/a	n/a	n/a	Effusion-derived xenograft	n/a
BPE8	IV	Neg	Low (1+)	TNBC	invasive ductal carcinoma	n/a	n/a	n/a	n/a	n/a	Effusion-derived xenograft	n/a
BPE12	IV	Pos	Low (1+)	Luminal	invasive ductal carcinoma	pT1c N0(0/13) R0 G2 L0, V0	n/a	n/a	n/a	n/a	Effusion-derived xenograft	n/a
BA11	IV	Pos (12/12)	Neg	Luminal	invasive ductal carcinoma	pT3 pN1a (1/13), M0 G2 R0 L1 V0	n/a	n/a	n/a	n/a	Effusion-derived xenograft	n/a
CTC596	IV	Pos (8/12)	n/a	Luminal A/B - 1999	invasive lobular carcinoma	pT1b pN1bii R0 G2	Pos (9/12) 2009 - (8/8) 2013	Neg (0) 2009 - Low (1+) 2013	Luminal A/B - 2009	Paclitaxel	DLA (26.01.2017)	3050
CTC782	IV	Neg (0%)	Pos (3+)	HER2 - 2016	n/a	pT1mi pN0 cM0 R0 G3	Neg (0%) 2019	Pos (3+) 2019	HER2 - 2019	No systemic therapy	DLA (07.03.2019)	196
CTC1106	IV	Pos (100%)	Neg	Luminal B - 2017	NST	pT2 pN1 R0 Mo	Pos (100%) 2018 - (100%) 2021	Low (2+, CISH neg) 2018 - Neg (0) 2020	Inflammatory Luminal B 2018 - Luminal B 2021	Fulvestrant/Palbociclib	DLA (16.10.2020)	210
CTC1063	IV	Pos (12/12)	Low (1+)	Luminal A/B - 2018	NST	cT3 pN+ cM1 G2	n/a	n/a	n/a	Nab-Paclitaxel/Bevacizumab	Blood (13.11.2020)	161
CTC1125	IV	Low (3/12)	Low (1+)	Inflammatory TNBC/Luminal B 2019	NST	cT4d cN+ cM0 G3	Neg (0%) 2020	n/a	TNBC 2020	Nab-Paclitaxel/Carboplatin	Blood (20.11.2020)	121
CTC775	IV	Pos (12/12)	Neg	Luminal B - 2012	invasive lobular carcinoma	pT3 pN2a G3	Neg (0%)	Neg (0) 2018 - Low (2+, FISH neg) 2019	TNBC 2018, 2019	Neratinib	Blood (22.01.2021)	580
CTC1007	IV	Neg (0%)	Neg, Low (1+)	Multifocal TNBC - 2013	NST	TX(m) pN0 G3 Mo	Neg (0%)	Neg (0)	TNBC 2019, 2020	Nab-Paclitaxel/Atezolizumab	Effusion (23.07.2020)	0
CTC1119	IV	Pos (40%)	Low (1+)	Luminal B - 2012	n/a	pT1c(is) pN0 (0/3sn) cM0 R0 G2	Pos (9/12), (3/12) 2014	Neg (0) 2014	Luminal B 2014	Nab-Paclitaxel	Effusion (02.11.2020)	n/a
CTC1273	IV	Neg (0%)	Neg	TNBC - 2021	n/a	cT2 cN2 (4LK) G3 M0	n/a	n/a	n/a	Capecitabin	Blood (10.02.2022)	1800
CTC1296	IV	Pos	Neg	Luminal B - 2017	NST	pT2 pN1a (1/10) cM0 R0 G2	Neg (0%) 2020. 2022	Neg (0) 2020, 2022	Luminal B 2020, 2022	Letrozol/Ribociclib	Blood (13.04.2022)	2980
CTC250	IV	Pos	N/A	Luminal	invasive lobular carcinoma	pT2 pN1(4/14) cM0 G2 R0	Pos 2011	Neg 2011	HR+, Her2- (2011)	Fulvestrant/Palbociclib	DLA (02.10.2017)	1800
CTC595	IV	Pos	Neg	Luminal	invasive lobular carcinoma	pT2pN0 (0/4) cM0 G2 R0	Pos 2014 - Neg (0%) 2016	Pos (3+) 2014 - Low (2+, CISH n.a.) 2016	HR+ Her2+ (2014), Triple negative (2016)	2015 Docetaxel, Trastuzumab/Pertuzumab 8/15-12/15 T-DM1 3/16-death Capecitabine, Lapatinib	Blood (24.01.2017)	1110

## Sheet: Suppl.Table2
Supplementary Table 2
Genomic analysis of CDOs and patient-matched lesions
Source_MAF	Hugo_Symbol	Entrez_Gene_Id	Center	NCBI_Build	Chromosome	Start_Position	End_Position	Strand	Variant_Classification	Variant_Type	Reference_Allele	Tumor_Seq_Allele1	Tumor_Seq_Allele2	dbSNP_RS	Tumor_Sample_Barcode	Matched_Norm_Sample_Barcode	Match_Norm_Seq_Allele1	Match_Norm_Seq_Allele2	Transcript_ID	t_depth	t_ref_count	t_alt_count	n_depth	n_ref_count	n_alt_count	all_effects	Allele	Gene	Feature	Feature_type	Consequence	cDNA_position	CDS_position	Protein_position	Amino_acids	Codons	Existing_variation	STRAND_VEP	SYMBOL	SYMBOL_SOURCE	HGNC_ID	BIOTYPE	CANONICAL	CCDS	ENSP	SWISSPROT	TREMBL	UNIPARC	SIFT
CTC1007_CDO_vs_CTC1007_buffy-coat.strelka.somatic_indels_VEP.filteredVCFtools.maf	PRKCZ	5590	.	GRCh38	chr1	2150938	2150944	+	Frame_Shift_Del	DEL	CCATGAA	-	-	novel	CTC1007_CDO	CTC1007_buffy-coat	CCATGAA	CCATGAA	ENST00000378567	63	12	45	92	92	0	PRKCZ,frameshift_variant,,ENST00000378567,;	-	ENSG00000067606	ENST00000378567	Transcript	frameshift_variant	1056-1062/2385	836-842/1779	279-281/592	AMK/X	gCCATGAAa/ga		1	PRKCZ	HGNC	HGNC:9412	protein_coding	YES	CCDS37.1	ENSP00000367830	Q05513.232		UPI0000169EB7	NA
CTC1007_CDO_vs_CTC1007_buffy-coat.strelka.somatic_indels_VEP.filteredVCFtools.maf	RNF10	9921	.	GRCh38	chr12	120575670	120575670	+	Frame_Shift_Del	DEL	A	A	-	novel	CTC1007_CDO	CTC1007_buffy-coat	A	A	ENST00000325954	42	15	24	68	68	0	RNF10,frameshift_variant,,ENST00000325954,;POP5,downstream_gene_variant,,ENST00000357500,;,downstream_gene_variant,,ENST00000686437,;	-	ENSG00000022840	ENST00000325954	Transcript	frameshift_variant	2638/3814	2182/2436	728/811	K/X	Aaa/aa		1	RNF10	HGNC	HGNC:10055	protein_coding	YES	CCDS9201.1	ENSP00000322242	Q8N5U6.151	A0A024RBP0.54	UPI000006D77E	NA
CTC1007_CDO_vs_CTC1007_buffy-coat.strelka.somatic_indels_VEP.filteredVCFtools.maf	RBM26	64062	.	GRCh38	chr13	79358265	79358288	+	Splice_Site	DEL	GGCTCTTACCTGTAAGTTAACCAA	GGCTCTTACCTGTAAGTTAACCAA	-	novel	CTC1007_CDO	CTC1007_buffy-coat	GGCTCTTACCTGTAAGTTAACCAA	GGCTCTTACCTGTAAGTTAACCAA	ENST00000438737	50	36	14	117	117	0	RBM26,splice_donor_variant,,ENST00000438737,;	-	ENSG00000139746	ENST00000438737	Transcript	splice_donor_variant,coding_sequence_variant,intron_variant,splice_donor_5th_base_variant	2156-?/5258	1675-?/3024	559-?/1007				-1	RBM26	HGNC	HGNC:20327	protein_coding	YES		ENSP00000387531	Q5T8P6.163		UPI0000D61A89	NA
CTC1007_CDO_vs_CTC1007_buffy-coat.strelka.somatic_indels_VEP.filteredVCFtools.maf	KLHDC1	122773	.	GRCh38	chr14	49751732	49751746	+	In_Frame_Del	DEL	AAGAAACAGAAAATA	AAGAAACAGAAAATA	-	novel	CTC1007_CDO	CTC1007_buffy-coat	AAGAAACAGAAAATA	AAGAAACAGAAAATA	ENST00000359332	61	29	32	78	77	0	KLHDC1,inframe_deletion,,ENST00000359332,;	-	ENSG00000197776	ENST00000359332	Transcript	inframe_deletion	1256-1270/2674	1181-1195/1221	394-399/406	EETENK/E	gAAGAAACAGAAAATAaa/gaa		1	KLHDC1	HGNC	HGNC:19836	protein_coding	YES	CCDS9692.1	ENSP00000352282	Q8N7A1.133		UPI0000072D4D	NA
CTC1007_CDO_vs_CTC1007_buffy-coat.strelka.somatic_indels_VEP.filteredVCFtools.maf	GPATCH2L	55668	.	GRCh38	chr14	76151987	76152009	+	Splice_Site	DEL	AGCTGGTGAGGGGGAGGAATGGG	-	-	novel	CTC1007_CDO	CTC1007_buffy-coat	AGCTGGTGAGGGGGAGGAATGGG	AGCTGGTGAGGGGGAGGAATGGG	ENST00000261530	40	0	39	112	112	0	GPATCH2L,splice_donor_variant,,ENST00000261530,;,intron_variant,,ENST00000636059,;,regulatory_region_variant,,ENSR00000071018,;,TF_binding_site_variant,,ENSM00208087780,;,TF_binding_site_variant,,ENSM00190443922,;,TFBS_ablation,,ENSM00062988933,;,TFBS_ablation,,ENSM00004172483,;,TF_binding_site_variant,,ENSM00163542258,;	-	ENSG00000089916	ENST00000261530	Transcript	splice_donor_variant,5_prime_UTR_variant,intron_variant,splice_donor_5th_base_variant	66-?/14021						1	GPATCH2L	HGNC	HGNC:20210	protein_coding	YES	CCDS9848.1	ENSP00000261530	Q9NWQ4.138	A0A024R6E4.39	UPI000006FA38	NA
CTC1007_CDO_vs_CTC1007_buffy-coat.strelka.somatic_indels_VEP.filteredVCFtools.maf	MEFV	4210	.	GRCh38	chr16	3254478	3254478	+	Frame_Shift_Del	DEL	C	-	-	novel	CTC1007_CDO	CTC1007_buffy-coat	C	C	ENST00000219596	63	0	51	99	99	0	MEFV,frameshift_variant,,ENST00000219596,;	-	ENSG00000103313	ENST00000219596	Transcript	frameshift_variant	636/3506	590/2346	197/781	G/X	gGc/gc		-1	MEFV	HGNC	HGNC:6998	protein_coding	YES	CCDS10498.1	ENSP00000219596	O15553.207		UPI000004C0CA	NA
CTC1007_CDO_vs_CTC1007_buffy-coat.strelka.somatic_indels_VEP.filteredVCFtools.maf	MEFV	4210	.	GRCh38	chr16	3254495	3254520	+	Frame_Shift_Del	DEL	GCAGGGGCCGGGGCTTCTCCCGCCCG	-	-	novel	CTC1007_CDO	CTC1007_buffy-coat	GCAGGGGCCGGGGCTTCTCCCGCCCG	GCAGGGGCCGGGGCTTCTCCCGCCCG	ENST00000219596	60	0	44	114	114	0	MEFV,frameshift_variant,,ENST00000219596,;	-	ENSG00000103313	ENST00000219596	Transcript	frameshift_variant	594-619/3506	548-573/2346	183-191/781	PGGRSPGPC/X	cCGGGCGGGAGAAGCCCCGGCCCCTGC/c		-1	MEFV	HGNC	HGNC:6998	protein_coding	YES	CCDS10498.1	ENSP00000219596	O15553.207		UPI000004C0CA	NA
CTC1007_CDO_vs_CTC1007_buffy-coat.strelka.somatic_indels_VEP.filteredVCFtools.maf	ENST00000598234	400499	.	GRCh38	chr16	11493772	11493773	+	Frame_Shift_Ins	INS	-	T	T	novel	CTC1007_CDO	CTC1007_buffy-coat	-	-	ENST00000598234	23	0	22	41	41	0	,frameshift_variant,,ENST00000598234,;	T	ENSG00000188897	ENST00000598234	Transcript	frameshift_variant	1525-1526/10590	1455-1456/9801	485-486/3266	-/X	-/A		-1				protein_coding	YES		ENSP00000470478		M0QZD8.54	UPI000E6F2D14	NA
CTC1007_CDO_vs_CTC1007_buffy-coat.strelka.somatic_indels_VEP.filteredVCFtools.maf	TP53	7157	.	GRCh38	chr17	7676046	7676046	+	Frame_Shift_Del	DEL	C	-	-		CTC1007_CDO	CTC1007_buffy-coat	C	C	ENST00000269305	45	0	42	74	71	0	TP53,frameshift_variant,,ENST00000269305,;	-	ENSG00000141510	ENST00000269305	Transcript	frameshift_variant	465/2512	323/1182	108/393	G/X	gGt/gt	CD1617984,COSV53329872	-1	TP53	HGNC	HGNC:11998	protein_coding	YES	CCDS11118.1	ENSP00000269305	P04637.292	K7PPA8.77	UPI000002ED67	NA
CTC1007_CDO_vs_CTC1007_buffy-coat.strelka.somatic_indels_VEP.filteredVCFtools.maf	GRIN3B	116444	.	GRCh38	chr19	1005264	1005306	+	Frame_Shift_Del	DEL	CCGCGCTCTTCCTCACCGTGTACGAGTGGCGTAGCCCCTACGG	-	-	novel	CTC1007_CDO	CTC1007_buffy-coat	CCGCGCTCTTCCTCACCGTGTACGAGTGGCGTAGCCCCTACGG	CCGCGCTCTTCCTCACCGTGTACGAGTGGCGTAGCCCCTACGG	ENST00000234389	29	0	27	108	108	0	GRIN3B,frameshift_variant,,ENST00000234389,;TMEM259,downstream_gene_variant,,ENST00000356663,;,upstream_gene_variant,,ENST00000610701,;,upstream_gene_variant,,ENST00000588380,;	-	ENSG00000116032	ENST00000234389	Transcript	frameshift_variant	1782-1824/3281	1763-1805/3132	588-602/1043	TALFLTVYEWRSPYG/X	aCCGCGCTCTTCCTCACCGTGTACGAGTGGCGTAGCCCCTACGGc/ac		1	GRIN3B	HGNC	HGNC:16768	protein_coding	YES	CCDS32861.1	ENSP00000234389	O60391.166		UPI000004064B	NA
CTC1007_CDO_vs_CTC1007_buffy-coat.strelka.somatic_indels_VEP.filteredVCFtools.maf	IL27RA	9466	.	GRCh38	chr19	14051970	14051984	+	Splice_Site	DEL	GGAGGTGAGTCAAAG	GGAGGTGAGTCAAAG	-	novel	CTC1007_CDO	CTC1007_buffy-coat	GGAGGTGAGTCAAAG	GGAGGTGAGTCAAAG	ENST00000263379	62	18	39	93	93	0	IL27RA,splice_donor_variant,,ENST00000263379,;PALM3,downstream_gene_variant,,ENST00000669674,;	-	ENSG00000104998	ENST00000263379	Transcript	splice_donor_variant,coding_sequence_variant,intron_variant,splice_donor_5th_base_variant	1824-?/2950	1713-?/1911	571-?/636				1	IL27RA	HGNC	HGNC:17290	protein_coding	YES	CCDS12303.1	ENSP00000263379	Q6UWB1.151		UPI0000039E1F	NA
CTC1007_CDO_vs_CTC1007_buffy-coat.strelka.somatic_indels_VEP.filteredVCFtools.maf	CEACAM4	1089	.	GRCh38	chr19	41625924	41625952	+	Frame_Shift_Del	DEL	ACAGTGGTGGGCGGGTGCCAGAAGGTTAA	ACAGTGGTGGGCGGGTGCCAGAAGGTTAA	-	novel	CTC1007_CDO	CTC1007_buffy-coat	ACAGTGGTGGGCGGGTGCCAGAAGGTTAA	ACAGTGGTGGGCGGGTGCCAGAAGGTTAA	ENST00000221954	48	15	31	86	86	0	CEACAM4,frameshift_variant,,ENST00000221954,;	-	ENSG00000105352	ENST00000221954	Transcript	frameshift_variant	184-212/1161	73-101/735	25-34/244	LTFWHPPTTV/X	TTAACCTTCTGGCACCCGCCCACCACTGTc/c		-1	CEACAM4	HGNC	HGNC:1816	protein_coding	YES	CCDS33033.1	ENSP00000221954	O75871.142		UPI0000070B54	NA
CTC1007_CDO_vs_CTC1007_buffy-coat.strelka.somatic_indels_VEP.filteredVCFtools.maf	KCNN4	3783	.	GRCh38	chr19	43780711	43780726	+	Frame_Shift_Del	DEL	CCCCGAACCACAGCAT	CCCCGAACCACAGCAT	-	novel	CTC1007_CDO	CTC1007_buffy-coat	CCCCGAACCACAGCAT	CCCCGAACCACAGCAT	ENST00000648319	52	36	16	60	60	0	KCNN4,frameshift_variant,,ENST00000648319,;,regulatory_region_variant,,ENSR00001221302,;	-	ENSG00000104783	ENST00000648319	Transcript	frameshift_variant	248-263/1956	136-151/1284	46-51/427	MLWFGG/X	ATGCTGTGGTTCGGGGgg/gg		-1	KCNN4	HGNC	HGNC:6293	protein_coding	YES	CCDS12630.1	ENSP00000496939	O15554.184		UPI0000000DF3	NA
CTC1007_CDO_vs_CTC1007_buffy-coat.strelka.somatic_indels_VEP.filteredVCFtools.maf	VSTM1	284415	.	GRCh38	chr19	54058590	54058613	+	Splice_Site	DEL	TCTGGAAACAATTCAGAGTTAATT	TCTGGAAACAATTCAGAGTTAATT	-	novel	CTC1007_CDO	CTC1007_buffy-coat	TCTGGAAACAATTCAGAGTTAATT	TCTGGAAACAATTCAGAGTTAATT	ENST00000338372	39	12	27	93	93	0	VSTM1,splice_acceptor_variant,,ENST00000338372,;	-	ENSG00000189068	ENST00000338372	Transcript	splice_acceptor_variant,coding_sequence_variant,intron_variant,splice_polypyrimidine_tract_variant	?-191/967	?-71/711	?-24/236				-1	VSTM1	HGNC	HGNC:29455	protein_coding	YES	CCDS12872.1	ENSP00000343366	Q6UX27.129		UPI00001D8195	NA
CTC1007_CDO_vs_CTC1007_buffy-coat.strelka.somatic_indels_VEP.filteredVCFtools.maf	CTLA4	1493	.	GRCh38	chr2	203872760	203872788	+	Frame_Shift_Del	DEL	CAGAGCCAGAATGTGAAAAGCAATTTCAG	CAGAGCCAGAATGTGAAAAGCAATTTCAG	-	novel	CTC1007_CDO	CTC1007_buffy-coat	CAGAGCCAGAATGTGAAAAGCAATTTCAG	CAGAGCCAGAATGTGAAAAGCAATTTCAG	ENST00000648405	54	39	15	98	98	0	CTLA4,frameshift_variant,,ENST00000648405,;	-	ENSG00000163599	ENST00000648405	Transcript	frameshift_variant	792-820/1997	620-648/672	207-216/223	TEPECEKQFQ/X	aCAGAGCCAGAATGTGAAAAGCAATTTCAG/a		1	CTLA4	HGNC	HGNC:2505	protein_coding	YES	CCDS2362.1	ENSP00000497102	P16410.223		UPI0000031FDF	NA
CTC1007_CDO_vs_CTC1007_buffy-coat.strelka.somatic_indels_VEP.filteredVCFtools.maf	SDHA	6389	.	GRCh38	chr5	236528	236564	+	Frame_Shift_Del	DEL	CAAACTCGCTCTTGGACCTGGTTGTCTTTGGTCGGGC	CAAACTCGCTCTTGGACCTGGTTGTCTTTGGTCGGGC	-	novel	CTC1007_CDO	CTC1007_buffy-coat	CAAACTCGCTCTTGGACCTGGTTGTCTTTGGTCGGGC	CAAACTCGCTCTTGGACCTGGTTGTCTTTGGTCGGGC	ENST00000264932	66	53	13	115	115	0	SDHA,frameshift_variant,,ENST00000264932,;,3_prime_UTR_variant,,ENST00000651543,;	-	ENSG00000073578	ENST00000264932	Transcript	frameshift_variant	1397-1433/2693	1361-1397/1995	454-466/664	ANSLLDLVVFGRA/X	gCAAACTCGCTCTTGGACCTGGTTGTCTTTGGTCGGGCa/ga		1	SDHA	HGNC	HGNC:10680	protein_coding	YES	CCDS3853.1	ENSP00000264932	P31040.229	A0A024QZ30.49	UPI0000000C2C	NA
CTC1007_CDO_vs_CTC1007_buffy-coat.strelka.somatic_indels_VEP.filteredVCFtools.maf	CAST	831	.	GRCh38	chr5	96767904	96767929	+	Splice_Site	DEL	CAGAAACCTGCAGATGACCAAGACCC	CAGAAACCTGCAGATGACCAAGACCC	-	novel	CTC1007_CDO	CTC1007_buffy-coat	CAGAAACCTGCAGATGACCAAGACCC	CAGAAACCTGCAGATGACCAAGACCC	ENST00000675179	43	23	19	81	80	1	CAST,splice_acceptor_variant,,ENST00000675179,;ERAP1,intron_variant,,ENST00000296754,;	-	ENSG00000153113	ENST00000675179	Transcript	splice_acceptor_variant,coding_sequence_variant,intron_variant,splice_polypyrimidine_tract_variant	?-2245/4490	?-2198/2376	?-733/791				1	CAST	HGNC	HGNC:1515	protein_coding	YES		ENSP00000501872	P20810.195		UPI0000DA4C57	NA
CTC1007_CDO_vs_CTC1007_buffy-coat.strelka.somatic_indels_VEP.filteredVCFtools.maf	LRFN2	57497	.	GRCh38	chr6	40432674	40432674	+	Frame_Shift_Del	DEL	A	A	-	novel	CTC1007_CDO	CTC1007_buffy-coat	A	A	ENST00000338305	63	43	16	91	90	0	LRFN2,frameshift_variant,,ENST00000338305,;	-	ENSG00000156564	ENST00000338305	Transcript	frameshift_variant	882/3164	440/2370	147/789	F/X	tTc/tc		-1	LRFN2	HGNC	HGNC:21226	protein_coding	YES	CCDS34443.1	ENSP00000345985	Q9ULH4.170		UPI00001C1E47	NA
CTC1007_CDO_vs_CTC1007_buffy-coat.strelka.somatic_indels_VEP.filteredVCFtools.maf	EPHX2	2053	.	GRCh38	chr8	27543804	27543822	+	Frame_Shift_Del	DEL	AGATGTCCCAGCACATGGA	-	-	novel	CTC1007_CDO	CTC1007_buffy-coat	AGATGTCCCAGCACATGGA	AGATGTCCCAGCACATGGA	ENST00000521400	43	0	43	90	90	0	EPHX2,frameshift_variant,,ENST00000521400,;	-	ENSG00000120915	ENST00000521400	Transcript	frameshift_variant	1571-1589/2776	1505-1523/1668	502-508/555	QMSQHME/X	cAGATGTCCCAGCACATGGAg/cg		1	EPHX2	HGNC	HGNC:3402	protein_coding	YES	CCDS6060.1	ENSP00000430269	P34913.202		UPI0000073FE5	NA
CTC1007_CDO_vs_CTC1007_buffy-coat.strelka.somatic_indels_VEP.filteredVCFtools.maf	TLR8	51311	.	GRCh38	chrX	12920823	12920823	+	Frame_Shift_Del	DEL	A	A	-	novel	CTC1007_CDO	CTC1007_buffy-coat	A	A	ENST00000218032	35	22	8	91	91	0	TLR8,frameshift_variant,,ENST00000218032,;	-	ENSG00000101916	ENST00000218032	Transcript	frameshift_variant	1870/4216	1783/3126	595/1041	N/X	Aac/ac		1	TLR8	HGNC	HGNC:15632	protein_coding	YES	CCDS14152.1	ENSP00000218032	Q9NR97.187		UPI000004BAFC	NA
CTC1007_CDO_vs_CTC1007_buffy-coat.strelka.somatic_indels_VEP.filteredVCFtools.maf	APEX2	27301	.	GRCh38	chrX	55007170	55007176	+	Frame_Shift_Del	DEL	CAGTGGC	CAGTGGC	-	novel	CTC1007_CDO	CTC1007_buffy-coat	CAGTGGC	CAGTGGC	ENST00000374987	63	44	16	94	94	0	APEX2,frameshift_variant,,ENST00000374987,;ALAS2,downstream_gene_variant,,ENST00000650242,;,regulatory_region_variant,,ENSR00000907623,;	-	ENSG00000169188	ENST00000374987	Transcript	frameshift_variant	1352-1358/3239	1292-1298/1557	431-433/518	AVA/X	gCAGTGGCc/gc		1	APEX2	HGNC	HGNC:17889	protein_coding	YES	CCDS14365.1	ENSP00000364126	Q9UBZ4.169	E5KN95.85	UPI0000071F5B	NA
CTC1007_CDO_vs_CTC1007_buffy-coat.strelka.somatic_snvs_VEP.filteredVCFtools.maf	SLC25A33	84275	.	GRCh38	chr1	9579990	9579990	+	Nonsense_Mutation	SNP	T	A	A	novel	CTC1007_CDO	CTC1007_buffy-coat	T	T	ENST00000302692	47	0	46	83	82	0	SLC25A33,stop_gained,,ENST00000302692,;,downstream_gene_variant,,ENST00000435277,;	A	ENSG00000171612	ENST00000302692	Transcript	stop_gained	746/3865	519/966	173/321	C/*	tgT/tgA		1	SLC25A33	HGNC	HGNC:29681	protein_coding	YES	CCDS103.1	ENSP00000306328	Q9BSK2.161		UPI000004D33B
CTC1007_CDO_vs_CTC1007_buffy-coat.strelka.somatic_snvs_VEP.filteredVCFtools.maf	RRAGC	64121	.	GRCh38	chr1	38852413	38852413	+	Missense_Mutation	SNP	T	T	G		CTC1007_CDO	CTC1007_buffy-coat	T	T	ENST00000373001	51	36	13	83	82	1	RRAGC,missense_variant,,ENST00000373001,;,non_coding_transcript_exon_variant,,ENST00000622355,;,regulatory_region_variant,,ENSR00000922877,;	G	ENSG00000116954	ENST00000373001	Transcript	missense_variant	843/2681	717/1200	239/399	Q/H	caA/caC	COSV100883824	-1	RRAGC	HGNC	HGNC:19902	protein_coding	YES	CCDS430.1	ENSP00000362092	Q9HB90.162		UPI00000372EF	tolerated(0.08)
CTC1007_CDO_vs_CTC1007_buffy-coat.strelka.somatic_snvs_VEP.filteredVCFtools.maf	MACF1	23499	.	GRCh38	chr1	39442421	39442421	+	Missense_Mutation	SNP	G	G	C	novel	CTC1007_CDO	CTC1007_buffy-coat	G	G	ENST00000564288	39	22	17	75	75	0	MACF1,missense_variant,,ENST00000564288,;	C	ENSG00000127603	ENST00000564288	Transcript	missense_variant	19286/24340	18958/22668	6320/7555	E/Q	Gaa/Caa		1	MACF1	HGNC	HGNC:13664	protein_coding	YES		ENSP00000455274		H3BPE1.76	UPI0002467516	tolerated(0.13)
CTC1007_CDO_vs_CTC1007_buffy-coat.strelka.somatic_snvs_VEP.filteredVCFtools.maf	HYI	81888	.	GRCh38	chr1	43451451	43451451	+	Missense_Mutation	SNP	T	T	G	novel	CTC1007_CDO	CTC1007_buffy-coat	T	T	ENST00000372430	66	50	16	92	92	0	HYI,missense_variant,,ENST00000372430,;SZT2,3_prime_UTR_variant,,ENST00000634258,;HYI-AS1,upstream_gene_variant,,ENST00000444386,;MIR6735,downstream_gene_variant,,ENST00000615179,;SZT2-AS1,upstream_gene_variant,,ENST00000396885,;,regulatory_region_variant,,ENSR00001167628,;	G	ENSG00000178922	ENST00000372430	Transcript	missense_variant	857/1221	719/834	240/277	E/A	gAa/gCa		-1	HYI	HGNC	HGNC:26948	protein_coding	YES	CCDS53309.1	ENSP00000361507	Q5T013.127	J9JIE9.43	UPI0000EE302B	tolerated(0.46)
CTC1007_CDO_vs_CTC1007_buffy-coat.strelka.somatic_snvs_VEP.filteredVCFtools.maf	DNAI3	126820	.	GRCh38	chr1	85117834	85117834	+	Missense_Mutation	SNP	G	G	A	novel	CTC1007_CDO	CTC1007_buffy-coat	G	G	ENST00000294664	37	30	7	81	81	0	DNAI3,missense_variant,,ENST00000294664,;	A	ENSG00000162643	ENST00000294664	Transcript	missense_variant	2066/2990	1892/2676	631/891	C/Y	tGc/tAc		1	DNAI3	HGNC	HGNC:30711	protein_coding	YES	CCDS702.1	ENSP00000294664	Q8IWG1.157	A0A140VJZ8.27	UPI00000744F1	deleterious(0.03)
CTC1007_CDO_vs_CTC1007_buffy-coat.strelka.somatic_snvs_VEP.filteredVCFtools.maf	GPR61	83873	.	GRCh38	chr1	109543828	109543828	+	Missense_Mutation	SNP	C	T	T	rs1267336897	CTC1007_CDO	CTC1007_buffy-coat	C	C	ENST00000527748	40	0	40	93	93	0	GPR61,missense_variant,,ENST00000527748,;GNAI3,upstream_gene_variant,,ENST00000369851,;,non_coding_transcript_exon_variant,,ENST00000526411,;	T	ENSG00000156097	ENST00000527748	Transcript	missense_variant	1489/4921	806/1356	269/451	S/L	tCg/tTg	rs1267336897	1	GPR61	HGNC	HGNC:13300	protein_coding	YES	CCDS801.1	ENSP00000432456	Q9BZJ8.149	G4XH66.59	UPI000003BCCB	tolerated(0.76)
CTC1007_CDO_vs_CTC1007_buffy-coat.strelka.somatic_snvs_VEP.filteredVCFtools.maf	PTPN22	26191	.	GRCh38	chr1	113834418	113834418	+	Missense_Mutation	SNP	G	A	A	novel	CTC1007_CDO	CTC1007_buffy-coat	G	G	ENST00000359785	36	0	36	82	81	0	PTPN22,missense_variant,,ENST00000359785,;,intron_variant,,ENST00000664434,;	A	ENSG00000134242	ENST00000359785	Transcript	missense_variant	2005/3607	1916/2424	639/807	P/L	cCc/cTc		-1	PTPN22	HGNC	HGNC:9652	protein_coding	YES	CCDS863.1	ENSP00000352833		A0A0B4J1S7.49	UPI000013CF18	tolerated(0.06)
CTC1007_CDO_vs_CTC1007_buffy-coat.strelka.somatic_snvs_VEP.filteredVCFtools.maf	FCRL4	83417	.	GRCh38	chr1	157597913	157597913	+	Splice_Site	SNP	C	A	A	novel	CTC1007_CDO	CTC1007_buffy-coat	C	C	ENST00000271532	34	1	31	62	62	0	FCRL4,splice_donor_variant,,ENST00000271532,;	A	ENSG00000163518	ENST00000271532	Transcript	splice_donor_variant							-1	FCRL4	HGNC	HGNC:18507	protein_coding	YES	CCDS1166.1	ENSP00000271532	Q96PJ5.163		UPI000006E26B
CTC1007_CDO_vs_CTC1007_buffy-coat.strelka.somatic_snvs_VEP.filteredVCFtools.maf	CD84	8832	.	GRCh38	chr1	160550986	160550986	+	Missense_Mutation	SNP	G	T	T	novel	CTC1007_CDO	CTC1007_buffy-coat	G	G	ENST00000368054	40	10	30	87	87	0	CD84,missense_variant,,ENST00000368054,;,intron_variant,,ENST00000446952,;,regulatory_region_variant,,ENSR00000254879,;	T	ENSG00000066294	ENST00000368054	Transcript	missense_variant	869/8204	810/987	270/328	N/K	aaC/aaA		-1	CD84	HGNC	HGNC:1704	protein_coding	YES	CCDS1206.1	ENSP00000357033	Q9UIB8.167		UPI000004D160	tolerated(0.09)
CTC1007_CDO_vs_CTC1007_buffy-coat.strelka.somatic_snvs_VEP.filteredVCFtools.maf	MROH9	80133	.	GRCh38	chr1	170971815	170971815	+	Missense_Mutation	SNP	A	G	G	novel	CTC1007_CDO	CTC1007_buffy-coat	A	A	ENST00000367759	20	4	16	76	75	0	MROH9,missense_variant,,ENST00000367759,;,intron_variant,,ENST00000669750,;	G	ENSG00000117501	ENST00000367759	Transcript	missense_variant	639/3102	548/2586	183/861	D/G	gAt/gGt		1	MROH9	HGNC	HGNC:26287	protein_coding	YES	CCDS53429.1	ENSP00000356733	Q5TGP6.123		UPI0001B09232	deleterious(0.01)
CTC1007_CDO_vs_CTC1007_buffy-coat.strelka.somatic_snvs_VEP.filteredVCFtools.maf	ZBTB37	84614	.	GRCh38	chr1	173886030	173886030	+	Missense_Mutation	SNP	G	G	A	rs1203423686	CTC1007_CDO	CTC1007_buffy-coat	G	G	ENST00000367701	27	20	7	74	74	0	ZBTB37,missense_variant,,ENST00000367701,;,regulatory_region_variant,,ENSR00000933224,;	A	ENSG00000185278	ENST00000367701	Transcript	missense_variant	1666/19183	1418/1512	473/503	R/Q	cGa/cAa	rs1203423686	1	ZBTB37	HGNC	HGNC:28365	protein_coding	YES	CCDS44278.1	ENSP00000356674	Q5TC79.147		UPI0000203C09	tolerated(0.26)
CTC1007_CDO_vs_CTC1007_buffy-coat.strelka.somatic_snvs_VEP.filteredVCFtools.maf	USH2A	7399	.	GRCh38	chr1	215648532	215648532	+	Missense_Mutation	SNP	G	G	A	novel	CTC1007_CDO	CTC1007_buffy-coat	G	G	ENST00000307340	61	42	18	82	82	0	USH2A,missense_variant,,ENST00000307340,;,regulatory_region_variant,,ENSR00000386400,;	A	ENSG00000042781	ENST00000307340	Transcript	missense_variant	15017/18938	14578/15609	4860/5202	H/Y	Cac/Tac		-1	USH2A	HGNC	HGNC:12601	protein_coding	YES	CCDS31025.1	ENSP00000305941	O75445.180		UPI000034E5B6	deleterious(0.02)
CTC1007_CDO_vs_CTC1007_buffy-coat.strelka.somatic_snvs_VEP.filteredVCFtools.maf	RAB3GAP2	6791	.	GRCh38	chr1	220153310	220153310	+	Missense_Mutation	SNP	T	T	C	novel	CTC1007_CDO	CTC1007_buffy-coat	T	T	ENST00000358951	41	28	13	74	74	0	RAB3GAP2,missense_variant,,ENST00000358951,;,regulatory_region_variant,,ENSR00000387247,;	C	ENSG00000118873	ENST00000358951	Transcript	missense_variant	3858/7256	3742/4182	1248/1393	K/E	Aaa/Gaa		-1	RAB3GAP2	HGNC	HGNC:17168	protein_coding	YES	CCDS31028.1	ENSP00000351832	Q9H2M9.161		UPI0000072269	tolerated(0.41)
CTC1007_CDO_vs_CTC1007_buffy-coat.strelka.somatic_snvs_VEP.filteredVCFtools.maf	OBSCN	84033	.	GRCh38	chr1	228224655	228224655	+	Missense_Mutation	SNP	G	G	T	rs1002606877	CTC1007_CDO	CTC1007_buffy-coat	G	G	ENST00000680850	56	49	7	82	81	0	OBSCN,missense_variant,,ENST00000680850,;	T	ENSG00000154358	ENST00000680850	Transcript	missense_variant	3286/27019	3126/26778	1042/8925	Q/H	caG/caT	rs1002606877	1	OBSCN	HGNC	HGNC:15719	protein_coding	YES		ENSP00000505517		A0A7P0Z489.1	UPI0003EB0068	tolerated(0.23)
CTC1007_CDO_vs_CTC1007_buffy-coat.strelka.somatic_snvs_VEP.filteredVCFtools.maf	AHCTF1	25909	.	GRCh38	chr1	246867326	246867326	+	Missense_Mutation	SNP	T	T	C	rs776461417	CTC1007_CDO	CTC1007_buffy-coat	T	T	ENST00000648844	45	23	21	64	64	0	AHCTF1,missense_variant,,ENST00000648844,;	C	ENSG00000153207	ENST00000648844	Transcript	missense_variant	3643/8887	3265/6801	1089/2266	I/V	Ata/Gta	rs776461417	-1	AHCTF1	HGNC	HGNC:24618	protein_coding	YES		ENSP00000497061	Q8WYP5.160		UPI0000456337	tolerated(0.61)
CTC1007_CDO_vs_CTC1007_buffy-coat.strelka.somatic_snvs_VEP.filteredVCFtools.maf	UPF2	26019	.	GRCh38	chr10	12029242	12029242	+	Missense_Mutation	SNP	G	G	C	novel	CTC1007_CDO	CTC1007_buffy-coat	G	G	ENST00000357604	103	90	13	82	82	0	UPF2,missense_variant,,ENST00000357604,;	C	ENSG00000151461	ENST00000357604	Transcript	missense_variant	721/5168	648/3819	216/1272	I/M	atC/atG		-1	UPF2	HGNC	HGNC:17854	protein_coding	YES	CCDS7086.1	ENSP00000350221	Q9HAU5.180		UPI0000070D5E	tolerated(1)
CTC1007_CDO_vs_CTC1007_buffy-coat.strelka.somatic_snvs_VEP.filteredVCFtools.maf	MALRD1	0	.	GRCh38	chr10	19203727	19203727	+	Splice_Site	SNP	G	G	A	novel	CTC1007_CDO	CTC1007_buffy-coat	G	G	ENST00000454679	99	73	25	86	85	0	MALRD1,splice_acceptor_variant,,ENST00000454679,;	A	ENSG00000204740	ENST00000454679	Transcript	splice_acceptor_variant							1	MALRD1	HGNC	HGNC:24331	protein_coding	YES	CCDS73071.1	ENSP00000412763	Q5VYJ5.119		UPI000387C99A
CTC1007_CDO_vs_CTC1007_buffy-coat.strelka.somatic_snvs_VEP.filteredVCFtools.maf	TMEM26	219623	.	GRCh38	chr10	61436172	61436172	+	Nonsense_Mutation	SNP	G	G	A		CTC1007_CDO	CTC1007_buffy-coat	G	G	ENST00000399298	56	49	7	74	72	0	TMEM26,stop_gained,,ENST00000399298,;	A	ENSG00000196932	ENST00000399298	Transcript	stop_gained,splice_region_variant	568/5087	268/1107	90/368	Q/*	Cag/Tag	COSV99515681	-1	TMEM26	HGNC	HGNC:28550	protein_coding	YES	CCDS41530.1	ENSP00000382237	Q6ZUK4.117		UPI00001C0B3F
CTC1007_CDO_vs_CTC1007_buffy-coat.strelka.somatic_snvs_VEP.filteredVCFtools.maf	TBATA	219793	.	GRCh38	chr10	70777248	70777248	+	Missense_Mutation	SNP	C	C	A	novel	CTC1007_CDO	CTC1007_buffy-coat	C	C	ENST00000456372	39	20	18	89	89	0	TBATA,missense_variant,,ENST00000456372,;	A	ENSG00000166220	ENST00000456372	Transcript	missense_variant	964/1563	598/1059	200/352	V/F	Gtc/Ttc		-1	TBATA	HGNC	HGNC:23511	protein_coding	YES	CCDS81471.1	ENSP00000400224		A0A0A0MSR7.37	UPI000387D42F	tolerated(0.26)
CTC1007_CDO_vs_CTC1007_buffy-coat.strelka.somatic_snvs_VEP.filteredVCFtools.maf	ZSWIM8	23053	.	GRCh38	chr10	73800295	73800295	+	Splice_Site	SNP	G	C	C	novel	CTC1007_CDO	CTC1007_buffy-coat	G	G	ENST00000604729	29	0	29	85	84	0	ZSWIM8,splice_acceptor_variant,,ENST00000604729,;NDST2,downstream_gene_variant,,ENST00000309979,;ZSWIM8-AS1,intron_variant,,ENST00000456638,;,intron_variant,,ENST00000603027,;	C	ENSG00000214655	ENST00000604729	Transcript	splice_acceptor_variant							1	ZSWIM8	HGNC	HGNC:23528	protein_coding	YES		ENSP00000474944		S4R410.57	UPI0003335141
CTC1007_CDO_vs_CTC1007_buffy-coat.strelka.somatic_snvs_VEP.filteredVCFtools.maf	CDHR1	92211	.	GRCh38	chr10	84214524	84214524	+	Missense_Mutation	SNP	A	G	G	novel	CTC1007_CDO	CTC1007_buffy-coat	A	A	ENST00000623527	36	0	36	93	92	0	CDHR1,missense_variant,,ENST00000623527,;,regulatory_region_variant,,ENSR00000260541,;	G	ENSG00000148600	ENST00000623527	Transcript	missense_variant	2707/6877	2483/2580	828/859	K/R	aAa/aGa		1	CDHR1	HGNC	HGNC:14550	protein_coding	YES	CCDS7372.1	ENSP00000485478	Q96JP9.149	F1T0L2.92	UPI0000161C2F	tolerated_low_confidence(0.2)
CTC1007_CDO_vs_CTC1007_buffy-coat.strelka.somatic_snvs_VEP.filteredVCFtools.maf	TAF10	6881	.	GRCh38	chr11	6612002	6612002	+	Missense_Mutation	SNP	G	G	A		CTC1007_CDO	CTC1007_buffy-coat	G	G	ENST00000299424	36	23	13	57	57	0	TAF10,missense_variant,,ENST00000299424,;TPP1,downstream_gene_variant,,ENST00000299427,;ILK,downstream_gene_variant,,ENST00000299421,;,upstream_gene_variant,,ENST00000527398,;,intron_variant,,ENST00000532191,;,regulatory_region_variant,,ENSR00000036316,;,TF_binding_site_variant,,ENSM00190150436,;	A	ENSG00000166337	ENST00000299424	Transcript	missense_variant	215/5312	188/657	63/218	P/L	cCc/cTc	COSV54992550	-1	TAF10	HGNC	HGNC:11543	protein_coding	YES	CCDS7769.1	ENSP00000299424	Q12962.209		UPI00001367EB	deleterious_low_confidence(0.02)
CTC1007_CDO_vs_CTC1007_buffy-coat.strelka.somatic_snvs_VEP.filteredVCFtools.maf	DCHS1	8642	.	GRCh38	chr11	6641189	6641189	+	Missense_Mutation	SNP	G	G	C	rs1254021016	CTC1007_CDO	CTC1007_buffy-coat	G	G	ENST00000299441	56	51	4	83	82	0	DCHS1,missense_variant,,ENST00000299441,;,intron_variant,,ENST00000656961,;	C	ENSG00000166341	ENST00000299441	Transcript	missense_variant	792/10713	425/9897	142/3298	A/G	gCc/gGc	rs1254021016	-1	DCHS1	HGNC	HGNC:13681	protein_coding	YES	CCDS7771.1	ENSP00000299441	Q96JQ0.159		UPI00001313B6	tolerated(0.24)
CTC1007_CDO_vs_CTC1007_buffy-coat.strelka.somatic_snvs_VEP.filteredVCFtools.maf	OR5AP2	338675	.	GRCh38	chr11	56641628	56641628	+	Missense_Mutation	SNP	C	C	G	rs753817068	CTC1007_CDO	CTC1007_buffy-coat	C	C	ENST00000544374	47	42	5	79	79	0	OR5AP2,missense_variant,,ENST00000544374,;	G	ENSG00000172464	ENST00000544374	Transcript	missense_variant	812/951	812/951	271/316	S/T	aGc/aCc	rs753817068	-1	OR5AP2	HGNC	HGNC:15258	protein_coding	YES	CCDS31534.1	ENSP00000442701	Q8NGF4.148		UPI0000061EE6	deleterious(0.03)
CTC1007_CDO_vs_CTC1007_buffy-coat.strelka.somatic_snvs_VEP.filteredVCFtools.maf	SART1	9092	.	GRCh38	chr11	65966382	65966382	+	Missense_Mutation	SNP	C	C	G	rs748251289	CTC1007_CDO	CTC1007_buffy-coat	C	C	ENST00000312397	83	64	19	78	78	0	SART1,missense_variant,,ENST00000312397,;	G	ENSG00000175467	ENST00000312397	Transcript	missense_variant	1061/3557	1014/2403	338/800	D/E	gaC/gaG	rs748251289	1	SART1	HGNC	HGNC:10538	protein_coding	YES	CCDS31611.1	ENSP00000310448	O43290.178		UPI00000732D5	deleterious(0)
CTC1007_CDO_vs_CTC1007_buffy-coat.strelka.somatic_snvs_VEP.filteredVCFtools.maf	SPCS2	9789	.	GRCh38	chr11	74965099	74965099	+	Missense_Mutation	SNP	G	C	C	novel	CTC1007_CDO	CTC1007_buffy-coat	G	G	ENST00000263672	65	16	49	79	76	0	SPCS2,missense_variant,,ENST00000263672,;RNU6-216P,downstream_gene_variant,,ENST00000363282,;,regulatory_region_variant,,ENSR00000958692,;	C	ENSG00000118363	ENST00000263672	Transcript	missense_variant	200/2691	180/681	60/226	L/F	ttG/ttC		1	SPCS2	HGNC	HGNC:28962	protein_coding	YES	CCDS44681.1	ENSP00000263672	Q15005.166		UPI0000135D6A	deleterious(0)
CTC1007_CDO_vs_CTC1007_buffy-coat.strelka.somatic_snvs_VEP.filteredVCFtools.maf	GAB2	9846	.	GRCh38	chr11	78225159	78225159	+	Missense_Mutation	SNP	C	C	G	rs769791970	CTC1007_CDO	CTC1007_buffy-coat	C	C	ENST00000361507	118	96	21	81	81	0	GAB2,missense_variant,,ENST00000361507,;,non_coding_transcript_exon_variant,,ENST00000656562,;	G	ENSG00000033327	ENST00000361507	Transcript	missense_variant	1351/6110	1251/2031	417/676	E/D	gaG/gaC	rs769791970	-1	GAB2	HGNC	HGNC:14458	protein_coding	YES	CCDS8259.1	ENSP00000354952	Q9UQC2.171		UPI0000073037	tolerated(0.39)
CTC1007_CDO_vs_CTC1007_buffy-coat.strelka.somatic_snvs_VEP.filteredVCFtools.maf	DLG2	1740	.	GRCh38	chr11	83466736	83466736	+	Missense_Mutation	SNP	T	T	C	rs1484400112	CTC1007_CDO	CTC1007_buffy-coat	T	T	ENST00000376104	60	52	8	94	94	0	DLG2,missense_variant,,ENST00000376104,;	C	ENSG00000150672	ENST00000376104	Transcript	missense_variant	3087/7959	2701/2928	901/975	I/V	Ata/Gta	rs1484400112	-1	DLG2	HGNC	HGNC:2901	protein_coding	YES	CCDS44690.1	ENSP00000365272	Q15700.206		UPI0000E59399	tolerated(0.07)
CTC1007_CDO_vs_CTC1007_buffy-coat.strelka.somatic_snvs_VEP.filteredVCFtools.maf	DSCAML1	57453	.	GRCh38	chr11	117503941	117503941	+	Missense_Mutation	SNP	G	G	A	rs773368695	CTC1007_CDO	CTC1007_buffy-coat	G	G	ENST00000651296	48	39	9	65	65	0	DSCAML1,missense_variant,,ENST00000651296,;	A	ENSG00000177103	ENST00000651296	Transcript	missense_variant	2400/6855	2263/6162	755/2053	R/C	Cgc/Tgc	rs773368695,COSV58390275	-1	DSCAML1	HGNC	HGNC:14656	protein_coding	YES		ENSP00000498769	Q8TD84.165		UPI00005767A4	deleterious(0.01)
CTC1007_CDO_vs_CTC1007_buffy-coat.strelka.somatic_snvs_VEP.filteredVCFtools.maf	JHY	79864	.	GRCh38	chr11	122946791	122946791	+	Missense_Mutation	SNP	A	A	T	novel	CTC1007_CDO	CTC1007_buffy-coat	A	A	ENST00000227349	43	38	4	76	76	0	JHY,missense_variant,,ENST00000227349,;	T	ENSG00000109944	ENST00000227349	Transcript	missense_variant,splice_region_variant	2231/7057	1928/2337	643/778	K/M	aAg/aTg		1	JHY	HGNC	HGNC:26288	protein_coding	YES	CCDS8438.1	ENSP00000227349	Q6NUN7.120		UPI00001FA5AB	deleterious(0)
CTC1007_CDO_vs_CTC1007_buffy-coat.strelka.somatic_snvs_VEP.filteredVCFtools.maf	MUC19	283463	.	GRCh38	chr12	40532240	40532240	+	Missense_Mutation	SNP	T	T	G	novel	CTC1007_CDO	CTC1007_buffy-coat	T	T	ENST00000454784	42	20	22	112	112	0	MUC19,missense_variant,,ENST00000454784,;	G	ENSG00000205592	ENST00000454784	Transcript	missense_variant	21601/24669	21601/24669	7201/8222	S/A	Tcc/Gcc		1	MUC19	HGNC	HGNC:14362	polymorphic_pseudogene	YES		ENSP00000508949
CTC1007_CDO_vs_CTC1007_buffy-coat.strelka.somatic_snvs_VEP.filteredVCFtools.maf	FAM186A	121006	.	GRCh38	chr12	50363339	50363339	+	Missense_Mutation	SNP	A	G	G	novel	CTC1007_CDO	CTC1007_buffy-coat	A	A	ENST00000327337	33	0	33	60	59	0	FAM186A,missense_variant,,ENST00000327337,;,upstream_gene_variant,,ENST00000498788,;	G	ENSG00000185958	ENST00000327337	Transcript	missense_variant	343/7255	218/7056	73/2351	I/T	aTa/aCa		-1	FAM186A	HGNC	HGNC:26980	protein_coding	YES	CCDS44878.1	ENSP00000329995	A6NE01.84		UPI00001D7978	deleterious(0)
CTC1007_CDO_vs_CTC1007_buffy-coat.strelka.somatic_snvs_VEP.filteredVCFtools.maf	MYO1A	4640	.	GRCh38	chr12	57046640	57046640	+	Missense_Mutation	SNP	C	C	G	novel	CTC1007_CDO	CTC1007_buffy-coat	C	C	ENST00000300119	30	16	14	77	77	0	MYO1A,missense_variant,,ENST00000300119,;	G	ENSG00000166866	ENST00000300119	Transcript	missense_variant	815/3633	552/3132	184/1043	E/D	gaG/gaC		-1	MYO1A	HGNC	HGNC:7595	protein_coding	YES	CCDS8929.1	ENSP00000300119	Q9UBC5.186		UPI000012FAC2	deleterious(0.03)
CTC1007_CDO_vs_CTC1007_buffy-coat.strelka.somatic_snvs_VEP.filteredVCFtools.maf	LGR5	8549	.	GRCh38	chr12	71583819	71583819	+	Missense_Mutation	SNP	C	C	A	novel	CTC1007_CDO	CTC1007_buffy-coat	C	C	ENST00000266674	44	27	16	90	89	0	LGR5,missense_variant,,ENST00000266674,;,non_coding_transcript_exon_variant,,ENST00000546601,;,downstream_gene_variant,,ENST00000660105,;	A	ENSG00000139292	ENST00000266674	Transcript	missense_variant	2092/4583	1809/2724	603/907	N/K	aaC/aaA		1	LGR5	HGNC	HGNC:4504	protein_coding	YES	CCDS9000.1	ENSP00000266674	O75473.186	A0A0A8K8C7.54	UPI000004B65C	deleterious(0)
CTC1007_CDO_vs_CTC1007_buffy-coat.strelka.somatic_snvs_VEP.filteredVCFtools.maf	CENPJ	55835	.	GRCh38	chr13	24905982	24905982	+	Missense_Mutation	SNP	G	G	C	novel	CTC1007_CDO	CTC1007_buffy-coat	G	G	ENST00000381884	70	36	34	90	90	0	CENPJ,missense_variant,,ENST00000381884,;	C	ENSG00000151849	ENST00000381884	Transcript	missense_variant	2223/5082	2056/4017	686/1338	Q/E	Cag/Gag		-1	CENPJ	HGNC	HGNC:17272	protein_coding	YES	CCDS9310.1	ENSP00000371308	Q9HC77.164		UPI000013DC8A	deleterious(0.04)
CTC1007_CDO_vs_CTC1007_buffy-coat.strelka.somatic_snvs_VEP.filteredVCFtools.maf	HSPH1	10808	.	GRCh38	chr13	31158822	31158822	+	Missense_Mutation	SNP	A	A	G	novel	CTC1007_CDO	CTC1007_buffy-coat	A	A	ENST00000320027	41	18	22	78	75	0	HSPH1,missense_variant,,ENST00000320027,;	G	ENSG00000120694	ENST00000320027	Transcript	missense_variant	471/5244	149/2577	50/858	V/A	gTt/gCt		-1	HSPH1	HGNC	HGNC:16969	protein_coding	YES	CCDS9340.1	ENSP00000318687	Q92598.214	A0A024RDS1.60	UPI0000001C62	tolerated(0.46)
CTC1007_CDO_vs_CTC1007_buffy-coat.strelka.somatic_snvs_VEP.filteredVCFtools.maf	ATP7B	540	.	GRCh38	chr13	51964876	51964876	+	Missense_Mutation	SNP	A	A	T	novel	CTC1007_CDO	CTC1007_buffy-coat	A	A	ENST00000242839	30	24	4	86	86	0	ATP7B,missense_variant,,ENST00000242839,;FABP5P2,upstream_gene_variant,,ENST00000439042,;	T	ENSG00000123191	ENST00000242839	Transcript	missense_variant	1978/6598	1865/4398	622/1465	I/N	aTt/aAt		-1	ATP7B	HGNC	HGNC:870	protein_coding	YES	CCDS41892.1	ENSP00000242839	P35670.229	A0A024RDX3.57	UPI00001FCE15	deleterious(0)
CTC1007_CDO_vs_CTC1007_buffy-coat.strelka.somatic_snvs_VEP.filteredVCFtools.maf	IPO4	79711	.	GRCh38	chr14	24186179	24186179	+	Missense_Mutation	SNP	C	C	A	novel	CTC1007_CDO	CTC1007_buffy-coat	C	C	ENST00000354464	44	30	14	71	71	0	IPO4,missense_variant,,ENST00000354464,;TM9SF1,downstream_gene_variant,,ENST00000261789,;,downstream_gene_variant,,ENST00000530611,;,upstream_gene_variant,,ENST00000655961,;,3_prime_UTR_variant,,ENST00000561419,;	A	ENSG00000196497	ENST00000354464	Transcript	missense_variant	1038/3498	1009/3246	337/1081	V/L	Gtg/Ttg		-1	IPO4	HGNC	HGNC:19426	protein_coding	YES	CCDS9616.1	ENSP00000346453	Q8TEX9.185		UPI000013CCB3	tolerated(0.23)
CTC1007_CDO_vs_CTC1007_buffy-coat.strelka.somatic_snvs_VEP.filteredVCFtools.maf	FANCM	57697	.	GRCh38	chr14	45198838	45198838	+	Missense_Mutation	SNP	G	G	A		CTC1007_CDO	CTC1007_buffy-coat	G	G	ENST00000267430	81	47	33	74	74	0	FANCM,missense_variant,,ENST00000267430,;MIS18BP1,downstream_gene_variant,,ENST00000310806,;,regulatory_region_variant,,ENSR00001199796,;	A	ENSG00000187790	ENST00000267430	Transcript	missense_variant	6013/7131	5911/6147	1971/2048	E/K	Gag/Aag	COSV57506482	1	FANCM	HGNC	HGNC:23168	protein_coding	YES	CCDS32070.1	ENSP00000267430	Q8IYD8.169		UPI000059F032	deleterious(0.01)
CTC1007_CDO_vs_CTC1007_buffy-coat.strelka.somatic_snvs_VEP.filteredVCFtools.maf	PSMC6	5706	.	GRCh38	chr14	52711129	52711129	+	Missense_Mutation	SNP	C	C	G	novel	CTC1007_CDO	CTC1007_buffy-coat	C	C	ENST00000445930	66	58	8	74	74	0	PSMC6,missense_variant,,ENST00000445930,;	G	ENSG00000100519	ENST00000445930	Transcript	missense_variant	307/2163	287/1170	96/389	T/R	aCa/aGa		1	PSMC6	HGNC	HGNC:9553	protein_coding	YES		ENSP00000401802	P62333.181		UPI0000021D23	deleterious(0.02)
CTC1007_CDO_vs_CTC1007_buffy-coat.strelka.somatic_snvs_VEP.filteredVCFtools.maf	PLEKHH1	57475	.	GRCh38	chr14	67585951	67585951	+	Missense_Mutation	SNP	C	C	G	novel	CTC1007_CDO	CTC1007_buffy-coat	C	C	ENST00000329153	25	12	13	75	75	0	PLEKHH1,missense_variant,,ENST00000329153,;PIGH,downstream_gene_variant,,ENST00000216452,;	G	ENSG00000054690	ENST00000329153	Transcript	missense_variant,splice_region_variant	3930/6615	3787/4095	1263/1364	Q/E	Caa/Gaa		1	PLEKHH1	HGNC	HGNC:17733	protein_coding	YES	CCDS45128.1	ENSP00000330278	Q9ULM0.149		UPI00001C1F64	tolerated(0.18)
CTC1007_CDO_vs_CTC1007_buffy-coat.strelka.somatic_snvs_VEP.filteredVCFtools.maf	ZNF839	55778	.	GRCh38	chr14	102331787	102331787	+	Missense_Mutation	SNP	G	G	A	novel	CTC1007_CDO	CTC1007_buffy-coat	G	G	ENST00000442396	44	36	8	66	66	0	ZNF839,missense_variant,,ENST00000442396,;	A	ENSG00000022976	ENST00000442396	Transcript	missense_variant	1377/2992	1357/2784	453/927	G/S	Ggt/Agt		1	ZNF839	HGNC	HGNC:20345	protein_coding	YES	CCDS45164.1	ENSP00000399863	A8K0R7.109		UPI0001596890	tolerated(0.9)
CTC1007_CDO_vs_CTC1007_buffy-coat.strelka.somatic_snvs_VEP.filteredVCFtools.maf	INF2	64423	.	GRCh38	chr14	104712960	104712960	+	Missense_Mutation	SNP	G	G	T	rs753145511	CTC1007_CDO	CTC1007_buffy-coat	G	G	ENST00000392634	62	57	5	94	94	0	INF2,missense_variant,,ENST00000392634,;,regulatory_region_variant,,ENSR00000989632,;	T	ENSG00000203485	ENST00000392634	Transcript	missense_variant	2874/7623	2743/3750	915/1249	A/S	Gct/Tct	rs753145511	1	INF2	HGNC	HGNC:23791	protein_coding	YES	CCDS9989.2	ENSP00000376410	Q27J81.144		UPI000156D0FB	tolerated(0.09)
CTC1007_CDO_vs_CTC1007_buffy-coat.strelka.somatic_snvs_VEP.filteredVCFtools.maf	FAN1	22909	.	GRCh38	chr15	30908213	30908213	+	Missense_Mutation	SNP	A	A	G	novel	CTC1007_CDO	CTC1007_buffy-coat	A	A	ENST00000362065	47	30	17	102	101	0	FAN1,missense_variant,,ENST00000362065,;	G	ENSG00000198690	ENST00000362065	Transcript	missense_variant	1579/4849	1330/3054	444/1017	T/A	Aca/Gca		1	FAN1	HGNC	HGNC:29170	protein_coding	YES	CCDS32186.1	ENSP00000354497	Q9Y2M0.142		UPI000006D713	tolerated(0.22)
CTC1007_CDO_vs_CTC1007_buffy-coat.strelka.somatic_snvs_VEP.filteredVCFtools.maf	ICE2	79664	.	GRCh38	chr15	60455382	60455382	+	Missense_Mutation	SNP	T	T	G	novel	CTC1007_CDO	CTC1007_buffy-coat	T	T	ENST00000261520	50	33	17	70	70	0	ICE2,missense_variant,,ENST00000261520,;	G	ENSG00000128915	ENST00000261520	Transcript	missense_variant	959/7206	727/2949	243/982	K/Q	Aag/Cag		-1	ICE2	HGNC	HGNC:29885	protein_coding	YES	CCDS10176.1	ENSP00000261520	Q659A1.123	A0A024R5V9.41	UPI00001A828C	tolerated(0.21)
CTC1007_CDO_vs_CTC1007_buffy-coat.strelka.somatic_snvs_VEP.filteredVCFtools.maf	IGF1R	3480	.	GRCh38	chr15	98913142	98913142	+	Missense_Mutation	SNP	A	C	C	novel	CTC1007_CDO	CTC1007_buffy-coat	A	A	ENST00000650285	61	0	61	82	80	0	IGF1R,missense_variant,,ENST00000650285,;	C	ENSG00000140443	ENST00000650285	Transcript	missense_variant	2731/12235	1688/4104	563/1367	E/A	gAg/gCg		1	IGF1R	HGNC	HGNC:5465	protein_coding	YES	CCDS10378.1	ENSP00000497069	P08069.238		UPI000012D3EA	tolerated(0.1)
CTC1007_CDO_vs_CTC1007_buffy-coat.strelka.somatic_snvs_VEP.filteredVCFtools.maf	PDIA2	64714	.	GRCh38	chr16	283293	283293	+	Missense_Mutation	SNP	G	C	C	novel	CTC1007_CDO	CTC1007_buffy-coat	G	G	ENST00000219406	59	0	58	100	99	0	PDIA2,missense_variant,,ENST00000219406,;ARHGDIG,downstream_gene_variant,,ENST00000219409,;AXIN1,downstream_gene_variant,,ENST00000262320,;,downstream_gene_variant,,ENST00000435035,;	C	ENSG00000185615	ENST00000219406	Transcript	missense_variant	130/1686	124/1578	42/525	D/H	Gat/Cat		1	PDIA2	HGNC	HGNC:14180	protein_coding	YES	CCDS42089.1	ENSP00000219406	Q13087.196		UPI0000131481	deleterious(0)
CTC1007_CDO_vs_CTC1007_buffy-coat.strelka.somatic_snvs_VEP.filteredVCFtools.maf	IL32	9235	.	GRCh38	chr16	3069187	3069187	+	Missense_Mutation	SNP	G	G	T	novel	CTC1007_CDO	CTC1007_buffy-coat	G	G	ENST00000525643	68	51	15	115	115	0	IL32,missense_variant,,ENST00000525643,;RNU1-125P,upstream_gene_variant,,ENST00000516752,;	T	ENSG00000008517	ENST00000525643	Transcript	missense_variant	475/818	399/567	133/188	K/N	aaG/aaT		1	IL32	HGNC	HGNC:16830	protein_coding	YES	CCDS32377.1	ENSP00000432218	P24001.147		UPI00000540FD	tolerated(0.08)
CTC1007_CDO_vs_CTC1007_buffy-coat.strelka.somatic_snvs_VEP.filteredVCFtools.maf	CREBBP	1387	.	GRCh38	chr16	3729344	3729344	+	Missense_Mutation	SNP	C	A	A	novel	CTC1007_CDO	CTC1007_buffy-coat	C	C	ENST00000262367	37	0	36	72	70	0	CREBBP,missense_variant,,ENST00000262367,;	A	ENSG00000005339	ENST00000262367	Transcript	missense_variant	6500/10790	5703/7329	1901/2442	Q/H	caG/caT		-1	CREBBP	HGNC	HGNC:2348	protein_coding	YES	CCDS10509.1	ENSP00000262367	Q92793.248		UPI0000000620	tolerated(0.12)
CTC1007_CDO_vs_CTC1007_buffy-coat.strelka.somatic_snvs_VEP.filteredVCFtools.maf	CORO7	79585	.	GRCh38	chr16	4355311	4355311	+	Missense_Mutation	SNP	A	A	C	novel	CTC1007_CDO	CTC1007_buffy-coat	A	A	ENST00000251166	48	25	22	76	76	0	CORO7,missense_variant,,ENST00000251166,;CORO7-PAM16,missense_variant,,ENST00000572467,;PAM16,upstream_gene_variant,,ENST00000318059,;	C	ENSG00000262246	ENST00000251166	Transcript	missense_variant	2825/3472	2747/2778	916/925	F/C	tTt/tGt		-1	CORO7	HGNC	HGNC:26161	protein_coding	YES	CCDS10513.1	ENSP00000251166	P57737.173		UPI00001FF898	deleterious(0)
CTC1007_CDO_vs_CTC1007_buffy-coat.strelka.somatic_snvs_VEP.filteredVCFtools.maf	ACSM2A	123876	.	GRCh38	chr16	20469583	20469583	+	Missense_Mutation	SNP	G	G	A	novel	CTC1007_CDO	CTC1007_buffy-coat	G	G	ENST00000573854	79	45	33	82	81	0	ACSM2A,missense_variant,,ENST00000573854,;	A	ENSG00000183747	ENST00000573854	Transcript	missense_variant	629/2894	460/1734	154/577	A/T	Gcc/Acc		1	ACSM2A	HGNC	HGNC:32017	protein_coding	YES	CCDS32401.1	ENSP00000459451	Q08AH3.112		UPI0000251E27	deleterious(0.01)
CTC1007_CDO_vs_CTC1007_buffy-coat.strelka.somatic_snvs_VEP.filteredVCFtools.maf	CRYM	1428	.	GRCh38	chr16	21278163	21278163	+	Missense_Mutation	SNP	G	G	T	novel	CTC1007_CDO	CTC1007_buffy-coat	G	G	ENST00000572914	54	47	7	74	74	0	CRYM,missense_variant,,ENST00000572914,;,regulatory_region_variant,,ENSR00000084315,;,regulatory_region_variant,,ENSR00000533410,;	T	ENSG00000103316	ENST00000572914	Transcript	missense_variant	128/1244	89/945	30/314	A/D	gCc/gAc		-1	CRYM	HGNC	HGNC:2418	protein_coding	YES	CCDS10597.1	ENSP00000461904	Q14894.184	I3NI53.48	UPI00001284E5	deleterious(0)
CTC1007_CDO_vs_CTC1007_buffy-coat.strelka.somatic_snvs_VEP.filteredVCFtools.maf	ARMC5	79798	.	GRCh38	chr16	31459757	31459757	+	Missense_Mutation	SNP	C	A	A	novel	CTC1007_CDO	CTC1007_buffy-coat	C	C	ENST00000268314	48	11	37	97	96	0	ARMC5,missense_variant,,ENST00000268314,;,upstream_gene_variant,,ENST00000564629,;,regulatory_region_variant,,ENSR00000085349,;	A	ENSG00000140691	ENST00000268314	Transcript	missense_variant	257/3108	233/2808	78/935	A/D	gCt/gAt		1	ARMC5	HGNC	HGNC:25781	protein_coding	YES	CCDS45472.1	ENSP00000268314	Q96C12.151		UPI0000F6E6C0	deleterious_low_confidence(0.04)
CTC1007_CDO_vs_CTC1007_buffy-coat.strelka.somatic_snvs_VEP.filteredVCFtools.maf	WDR81	124997	.	GRCh38	chr17	1731081	1731081	+	Missense_Mutation	SNP	G	G	A	novel	CTC1007_CDO	CTC1007_buffy-coat	G	G	ENST00000409644	51	35	15	88	83	0	WDR81,missense_variant,,ENST00000409644,;,intron_variant,,ENST00000576540,;,regulatory_region_variant,,ENSR00001005794,;	A	ENSG00000167716	ENST00000409644	Transcript	missense_variant	4236/6982	3980/5826	1327/1941	S/N	aGt/aAt		1	WDR81	HGNC	HGNC:26600	protein_coding	YES	CCDS54062.1	ENSP00000386609	Q562E7.140		UPI0001881A85	tolerated(0.14)
CTC1007_CDO_vs_CTC1007_buffy-coat.strelka.somatic_snvs_VEP.filteredVCFtools.maf	RPA1	6117	.	GRCh38	chr17	1853153	1853153	+	Missense_Mutation	SNP	G	G	A	novel	CTC1007_CDO	CTC1007_buffy-coat	G	G	ENST00000254719	67	63	4	58	58	0	RPA1,missense_variant,,ENST00000254719,;,downstream_gene_variant,,ENST00000451056,;	A	ENSG00000132383	ENST00000254719	Transcript	missense_variant	414/4847	325/1851	109/616	G/R	Gga/Aga		1	RPA1	HGNC	HGNC:10289	protein_coding	YES	CCDS11014.1	ENSP00000254719	P27694.222		UPI000013379A	deleterious(0.02)
CTC1007_CDO_vs_CTC1007_buffy-coat.strelka.somatic_snvs_VEP.filteredVCFtools.maf	MYH10	4628	.	GRCh38	chr17	8552106	8552106	+	Missense_Mutation	SNP	C	C	G		CTC1007_CDO	CTC1007_buffy-coat	C	C	ENST00000360416	31	18	13	88	88	0	MYH10,missense_variant,,ENST00000360416,;	G	ENSG00000133026	ENST00000360416	Transcript	missense_variant	962/7707	859/6024	287/2007	D/H	Gat/Cat	COSV52599374	-1	MYH10	HGNC	HGNC:7568	protein_coding	YES	CCDS58515.1	ENSP00000353590	P35580.214		UPI0000E24926	deleterious(0.01)
CTC1007_CDO_vs_CTC1007_buffy-coat.strelka.somatic_snvs_VEP.filteredVCFtools.maf	MYH13	8735	.	GRCh38	chr17	10313344	10313344	+	Missense_Mutation	SNP	G	G	C	novel	CTC1007_CDO	CTC1007_buffy-coat	G	G	ENST00000252172	42	37	4	85	85	0	MYH13,missense_variant,,ENST00000252172,;,intron_variant,,ENST00000609088,;,regulatory_region_variant,,ENSR00000549237,;	C	ENSG00000006788	ENST00000252172	Transcript	missense_variant	4086/5994	3995/5817	1332/1938	A/G	gCc/gGc		-1	MYH13	HGNC	HGNC:7571	protein_coding	YES	CCDS45613.1	ENSP00000252172	Q9UKX3.184		UPI0000DB39EA	deleterious(0.01)
CTC1007_CDO_vs_CTC1007_buffy-coat.strelka.somatic_snvs_VEP.filteredVCFtools.maf	GID4	79018	.	GRCh38	chr17	18039883	18039883	+	Missense_Mutation	SNP	A	A	G	novel	CTC1007_CDO	CTC1007_buffy-coat	A	A	ENST00000268719	44	39	4	87	86	0	GID4,missense_variant,,ENST00000268719,;ATPAF2,upstream_gene_variant,,ENST00000474627,;,regulatory_region_variant,,ENSR00000092038,;	G	ENSG00000141034	ENST00000268719	Transcript	missense_variant	476/4122	419/903	140/300	D/G	gAc/gGc		1	GID4	HGNC	HGNC:28453	protein_coding	YES	CCDS11190.1	ENSP00000268719	Q8IVV7.125		UPI00000745B4	deleterious(0)
CTC1007_CDO_vs_CTC1007_buffy-coat.strelka.somatic_snvs_VEP.filteredVCFtools.maf	KLHL10	317719	.	GRCh38	chr17	41845125	41845125	+	Splice_Site	SNP	G	C	C		CTC1007_CDO	CTC1007_buffy-coat	G	G	ENST00000293303	64	0	61	74	72	0	KLHL10,splice_acceptor_variant,,ENST00000293303,;KLHL11,downstream_gene_variant,,ENST00000319121,;,downstream_gene_variant,,ENST00000560400,;	C	ENSG00000161594	ENST00000293303	Transcript	splice_acceptor_variant						COSV53175430	1	KLHL10	HGNC	HGNC:18829	protein_coding	YES	CCDS42340.1	ENSP00000293303	Q6JEL2.143	A0A140VJM8.32	UPI000013E0FA
CTC1007_CDO_vs_CTC1007_buffy-coat.strelka.somatic_snvs_VEP.filteredVCFtools.maf	ANKRD40	91369	.	GRCh38	chr17	50707605	50707605	+	Missense_Mutation	SNP	G	G	A	rs778106424	CTC1007_CDO	CTC1007_buffy-coat	G	G	ENST00000285243	31	21	10	51	51	0	ANKRD40,missense_variant,,ENST00000285243,;,regulatory_region_variant,,ENSR00000095720,;,TF_binding_site_variant,,ENSM00525224204,;,TF_binding_site_variant,,ENSM00090481144,;	A	ENSG00000154945	ENST00000285243	Transcript	missense_variant	310/4166	50/1107	17/368	A/V	gCc/gTc	rs778106424	-1	ANKRD40	HGNC	HGNC:28233	protein_coding	YES	CCDS11572.1	ENSP00000285243	Q6AI12.133	A8IK34.117	UPI000006F76F	deleterious(0)
CTC1007_CDO_vs_CTC1007_buffy-coat.strelka.somatic_snvs_VEP.filteredVCFtools.maf	POLG2	11232	.	GRCh38	chr17	64496661	64496661	+	Missense_Mutation	SNP	C	C	G	novel	CTC1007_CDO	CTC1007_buffy-coat	C	C	ENST00000539111	52	28	22	69	68	0	POLG2,missense_variant,,ENST00000539111,;DDX5,downstream_gene_variant,,ENST00000225792,;MIR5047,downstream_gene_variant,,ENST00000579212,;MIR3064,downstream_gene_variant,,ENST00000581130,;,regulatory_region_variant,,ENSR00000096970,;ATP5MFP4,downstream_gene_variant,,ENST00000538774,;	G	ENSG00000256525	ENST00000539111	Transcript	missense_variant	394/1582	308/1458	103/485	G/A	gGc/gCc		-1	POLG2	HGNC	HGNC:9180	protein_coding	YES	CCDS32706.1	ENSP00000442563	Q9UHN1.180	E5KS15.90	UPI000012974A	deleterious(0)
CTC1007_CDO_vs_CTC1007_buffy-coat.strelka.somatic_snvs_VEP.filteredVCFtools.maf	HELZ	9931	.	GRCh38	chr17	67109625	67109625	+	Missense_Mutation	SNP	G	G	A		CTC1007_CDO	CTC1007_buffy-coat	G	G	ENST00000358691	50	45	5	91	91	0	HELZ,missense_variant,,ENST00000358691,;	A	ENSG00000198265	ENST00000358691	Transcript	missense_variant	4160/13817	3980/5829	1327/1942	P/L	cCc/cTc	COSV62378727	-1	HELZ	HGNC	HGNC:16878	protein_coding	YES	CCDS42374.1	ENSP00000351524	P42694.182		UPI000013D7F5	deleterious_low_confidence(0.04)
CTC1007_CDO_vs_CTC1007_buffy-coat.strelka.somatic_snvs_VEP.filteredVCFtools.maf	LAMA1	284217	.	GRCh38	chr18	6992687	6992687	+	Missense_Mutation	SNP	A	A	C	novel	CTC1007_CDO	CTC1007_buffy-coat	A	A	ENST00000389658	56	32	24	77	76	0	LAMA1,missense_variant,,ENST00000389658,;	C	ENSG00000101680	ENST00000389658	Transcript	missense_variant	5119/9642	5042/9228	1681/3075	L/W	tTg/tGg		-1	LAMA1	HGNC	HGNC:6481	protein_coding	YES	CCDS32787.1	ENSP00000374309	P25391.212		UPI00001C1FF9	deleterious(0.01)
CTC1007_CDO_vs_CTC1007_buffy-coat.strelka.somatic_snvs_VEP.filteredVCFtools.maf	C18orf54	162681	.	GRCh38	chr18	54365772	54365772	+	Missense_Mutation	SNP	C	C	A	novel	CTC1007_CDO	CTC1007_buffy-coat	C	C	ENST00000620105	14	9	5	89	88	0	C18orf54,missense_variant,,ENST00000620105,;	A	ENSG00000166845	ENST00000620105	Transcript	missense_variant	1590/5703	1277/1602	426/533	A/E	gCa/gAa		1	C18orf54	HGNC	HGNC:13796	protein_coding	YES	CCDS74223.1	ENSP00000477654	Q8IYD9.129		UPI000022A74A	tolerated(0.07)
CTC1007_CDO_vs_CTC1007_buffy-coat.strelka.somatic_snvs_VEP.filteredVCFtools.maf	FAM174C	55009	.	GRCh38	chr19	1275740	1275740	+	Missense_Mutation	SNP	G	A	A	novel	CTC1007_CDO	CTC1007_buffy-coat	G	G	ENST00000409293	28	0	28	65	65	0	FAM174C,missense_variant,,ENST00000409293,;CIRBP,downstream_gene_variant,,ENST00000587896,;,regulatory_region_variant,,ENSR00000286985,;	A	ENSG00000228300	ENST00000409293	Transcript	missense_variant	211/870	191/399	64/132	G/E	gGg/gAg		1	FAM174C	HGNC	HGNC:26073	protein_coding	YES	CCDS12060.2	ENSP00000386557	Q9BVV8.125		UPI0000578A40	deleterious(0.02)
CTC1007_CDO_vs_CTC1007_buffy-coat.strelka.somatic_snvs_VEP.filteredVCFtools.maf	ADGRE1	2015	.	GRCh38	chr19	6908702	6908702	+	Missense_Mutation	SNP	C	C	A	novel	CTC1007_CDO	CTC1007_buffy-coat	C	C	ENST00000312053	22	17	5	72	70	0	ADGRE1,missense_variant,,ENST00000312053,;	A	ENSG00000174837	ENST00000312053	Transcript	missense_variant	1082/3112	1052/2661	351/886	A/E	gCa/gAa		1	ADGRE1	HGNC	HGNC:3336	protein_coding	YES	CCDS12175.1	ENSP00000311545	Q14246.203		UPI0000203241	tolerated(0.3)
CTC1007_CDO_vs_CTC1007_buffy-coat.strelka.somatic_snvs_VEP.filteredVCFtools.maf	HOOK2	29911	.	GRCh38	chr19	12771409	12771409	+	Missense_Mutation	SNP	A	A	C	novel	CTC1007_CDO	CTC1007_buffy-coat	A	A	ENST00000397668	59	36	23	64	63	0	HOOK2,missense_variant,,ENST00000397668,;	C	ENSG00000095066	ENST00000397668	Transcript	missense_variant	691/2542	588/2160	196/719	D/E	gaT/gaG		-1	HOOK2	HGNC	HGNC:19885	protein_coding	YES	CCDS42508.1	ENSP00000380785	Q96ED9.158		UPI00003D0BC0	tolerated(1)
CTC1007_CDO_vs_CTC1007_buffy-coat.strelka.somatic_snvs_VEP.filteredVCFtools.maf	ZNF430	80264	.	GRCh38	chr19	21022876	21022876	+	Nonsense_Mutation	SNP	G	G	T	novel	CTC1007_CDO	CTC1007_buffy-coat	G	G	ENST00000261560	31	17	14	85	85	0	ZNF430,stop_gained,,ENST00000261560,;,regulatory_region_variant,,ENSR00000108319,;,downstream_gene_variant,,ENST00000603262,;	T	ENSG00000118620	ENST00000261560	Transcript	stop_gained	235/3886	91/1713	31/570	E/*	Gaa/Taa		1	ZNF430	HGNC	HGNC:20808	protein_coding	YES	CCDS32978.1	ENSP00000261560	Q9H8G1.167		UPI000020389E
CTC1007_CDO_vs_CTC1007_buffy-coat.strelka.somatic_snvs_VEP.filteredVCFtools.maf	MAP3K10	4294	.	GRCh38	chr19	40192564	40192564	+	Missense_Mutation	SNP	G	G	C	novel	CTC1007_CDO	CTC1007_buffy-coat	G	G	ENST00000253055	53	29	23	92	92	0	MAP3K10,missense_variant,,ENST00000253055,;,regulatory_region_variant,,ENSR00000109486,;	C	ENSG00000130758	ENST00000253055	Transcript	missense_variant	1139/3754	533/2865	178/954	R/P	cGg/cCg		1	MAP3K10	HGNC	HGNC:6849	protein_coding	YES	CCDS12549.1	ENSP00000253055	Q02779.198		UPI000013CDAC	deleterious(0)
CTC1007_CDO_vs_CTC1007_buffy-coat.strelka.somatic_snvs_VEP.filteredVCFtools.maf	VSIG10L	147645	.	GRCh38	chr19	51337238	51337238	+	Missense_Mutation	SNP	C	T	T	rs377207472	CTC1007_CDO	CTC1007_buffy-coat	C	C	ENST00000335624	47	14	33	86	86	0	VSIG10L,missense_variant,,ENST00000335624,;VSIG10L-AS1,upstream_gene_variant,,ENST00000594311,;	T	ENSG00000186806	ENST00000335624	Transcript	missense_variant,splice_region_variant	2320/3689	2305/2604	769/867	G/S	Ggc/Agc	rs377207472	-1	VSIG10L	HGNC	HGNC:27111	protein_coding	YES	CCDS54300.1	ENSP00000335623	Q86VR7.117		UPI00001D8188	tolerated(0.1)
CTC1007_CDO_vs_CTC1007_buffy-coat.strelka.somatic_snvs_VEP.filteredVCFtools.maf	FAM71E2	284418	.	GRCh38	chr19	55360714	55360714	+	Missense_Mutation	SNP	G	G	C	novel	CTC1007_CDO	CTC1007_buffy-coat	G	G	ENST00000424985	40	33	7	79	78	0	FAM71E2,missense_variant,,ENST00000424985,;IL11,downstream_gene_variant,,ENST00000264563,;,upstream_gene_variant,,ENST00000591954,;	C	ENSG00000180043	ENST00000424985	Transcript	missense_variant	1061/3191	867/2769	289/922	N/K	aaC/aaG		-1	FAM71E2	HGNC	HGNC:25278	protein_coding	YES		ENSP00000398617	Q8N5Q1.117		UPI0001949ABA	tolerated(0.13)
CTC1007_CDO_vs_CTC1007_buffy-coat.strelka.somatic_snvs_VEP.filteredVCFtools.maf	SHISA7	729956	.	GRCh38	chr19	55433721	55433721	+	Missense_Mutation	SNP	G	G	T	novel	CTC1007_CDO	CTC1007_buffy-coat	G	G	ENST00000376325	67	51	16	93	93	0	SHISA7,missense_variant,,ENST00000376325,;	T	ENSG00000187902	ENST00000376325	Transcript	missense_variant	1489/6470	1052/1617	351/538	A/E	gCg/gAg		-1	SHISA7	HGNC	HGNC:35409	protein_coding	YES	CCDS46193.1	ENSP00000365503	A6NL88.95		UPI000193055E	deleterious(0.01)
CTC1007_CDO_vs_CTC1007_buffy-coat.strelka.somatic_snvs_VEP.filteredVCFtools.maf	ALLC	55821	.	GRCh38	chr2	3682973	3682973	+	Missense_Mutation	SNP	C	T	T	novel	CTC1007_CDO	CTC1007_buffy-coat	C	C	ENST00000252505	18	0	18	85	85	0	ALLC,missense_variant,,ENST00000252505,;	T	ENSG00000151360	ENST00000252505	Transcript	missense_variant	567/1441	410/1176	137/391	P/L	cCc/cTc		1	ALLC	HGNC	HGNC:17377	protein_coding	YES	CCDS46223.1	ENSP00000252505	Q8N6M5.135		UPI000050BBEF	deleterious(0)
CTC1007_CDO_vs_CTC1007_buffy-coat.strelka.somatic_snvs_VEP.filteredVCFtools.maf	NRBP1	29959	.	GRCh38	chr2	27441326	27441326	+	Missense_Mutation	SNP	G	G	A	novel	CTC1007_CDO	CTC1007_buffy-coat	G	G	ENST00000379852	68	33	33	76	76	0	NRBP1,missense_variant,,ENST00000379852,;IFT172,downstream_gene_variant,,ENST00000260570,;KRTCAP3,upstream_gene_variant,,ENST00000288873,;	A	ENSG00000115216	ENST00000379852	Transcript	missense_variant	1564/2176	1443/1608	481/535	M/I	atG/atA		1	NRBP1	HGNC	HGNC:7993	protein_coding	YES	CCDS1753.1	ENSP00000369181	Q9UHY1.179		UPI0000035B7E	tolerated(0.28)
CTC1007_CDO_vs_CTC1007_buffy-coat.strelka.somatic_snvs_VEP.filteredVCFtools.maf	TRMT61B	55006	.	GRCh38	chr2	28870109	28870109	+	Missense_Mutation	SNP	C	C	A	novel	CTC1007_CDO	CTC1007_buffy-coat	C	C	ENST00000306108	81	59	22	104	103	0	TRMT61B,missense_variant,,ENST00000306108,;,regulatory_region_variant,,ENSR00000114661,;,TF_binding_site_variant,,ENSM00522549014,;,TF_binding_site_variant,,ENSM00523131073,;,TF_binding_site_variant,,ENSM00521860218,;,TF_binding_site_variant,,ENSM00052462930,;,TF_binding_site_variant,,ENSM00195517514,;,TF_binding_site_variant,,ENSM00206286727,;,TF_binding_site_variant,,ENSM00049848972,;,TF_bindin…	A	ENSG00000171103	ENST00000306108	Transcript	missense_variant	201/1844	169/1434	57/477	A/S	Gca/Tca		-1	TRMT61B	HGNC	HGNC:26070	protein_coding	YES	CCDS1768.1	ENSP00000302801	Q9BVS5.152		UPI000006D28C	tolerated_low_confidence(0.17)
CTC1007_CDO_vs_CTC1007_buffy-coat.strelka.somatic_snvs_VEP.filteredVCFtools.maf	RMDN2	151393	.	GRCh38	chr2	37991250	37991250	+	Missense_Mutation	SNP	C	C	A	novel	CTC1007_CDO	CTC1007_buffy-coat	C	C	ENST00000354545	60	45	15	81	81	0	RMDN2,missense_variant,,ENST00000354545,;RMDN2-AS1,intron_variant,,ENST00000630021,;	A	ENSG00000115841	ENST00000354545	Transcript	missense_variant	1053/1893	898/1233	300/410	P/T	Cca/Aca		1	RMDN2	HGNC	HGNC:26567	protein_coding	YES	CCDS54351.1	ENSP00000346549	Q96LZ7.150		UPI00001D696E	deleterious(0)
CTC1007_CDO_vs_CTC1007_buffy-coat.strelka.somatic_snvs_VEP.filteredVCFtools.maf	GALM	130589	.	GRCh38	chr2	38733555	38733555	+	Missense_Mutation	SNP	C	C	T	novel	CTC1007_CDO	CTC1007_buffy-coat	C	C	ENST00000272252	112	99	13	191	189	0	GALM,missense_variant,,ENST00000272252,;,regulatory_region_variant,,ENSR00000602997,;	T	ENSG00000143891	ENST00000272252	Transcript	missense_variant	1067/2277	1019/1029	340/342	S/F	tCt/tTt		1	GALM	HGNC	HGNC:24063	protein_coding	YES	CCDS1797.1	ENSP00000272252	Q96C23.157	A0A384MDW6.13	UPI00000702E1	deleterious(0)
CTC1007_CDO_vs_CTC1007_buffy-coat.strelka.somatic_snvs_VEP.filteredVCFtools.maf	PLEKHH2	130271	.	GRCh38	chr2	43726407	43726407	+	Missense_Mutation	SNP	G	G	A	rs1317542977	CTC1007_CDO	CTC1007_buffy-coat	G	G	ENST00000282406	76	58	18	78	78	0	PLEKHH2,missense_variant,,ENST00000282406,;	A	ENSG00000152527	ENST00000282406	Transcript	missense_variant	2800/6994	2677/4482	893/1493	D/N	Gac/Aac	rs1317542977	1	PLEKHH2	HGNC	HGNC:30506	protein_coding	YES	CCDS1812.1	ENSP00000282406	Q8IVE3.145		UPI000016021B	tolerated(0.06)
CTC1007_CDO_vs_CTC1007_buffy-coat.strelka.somatic_snvs_VEP.filteredVCFtools.maf	PNO1	56902	.	GRCh38	chr2	68173364	68173364	+	Missense_Mutation	SNP	G	G	T	novel	CTC1007_CDO	CTC1007_buffy-coat	G	G	ENST00000263657	38	27	11	89	89	0	PNO1,missense_variant,,ENST00000263657,;,intron_variant,,ENST00000406334,;,regulatory_region_variant,,ENSR00001032710,;	T	ENSG00000115946	ENST00000263657	Transcript	missense_variant	685/2242	638/759	213/252	G/V	gGc/gTc		1	PNO1	HGNC	HGNC:32790	protein_coding	YES	CCDS1885.1	ENSP00000263657	Q9NRX1.150		UPI00000738E7	deleterious(0.03)
CTC1007_CDO_vs_CTC1007_buffy-coat.strelka.somatic_snvs_VEP.filteredVCFtools.maf	ZNF638	27332	.	GRCh38	chr2	71423668	71423668	+	Missense_Mutation	SNP	C	C	T	novel	CTC1007_CDO	CTC1007_buffy-coat	C	C	ENST00000264447	108	97	10	101	100	0	ZNF638,missense_variant,,ENST00000264447,;,downstream_gene_variant,,ENST00000690414,;,regulatory_region_variant,,ENSR00000609536,;	T	ENSG00000075292	ENST00000264447	Transcript	missense_variant	4450/6487	4154/5937	1385/1978	S/L	tCa/tTa		1	ZNF638	HGNC	HGNC:17894	protein_coding	YES	CCDS1917.1	ENSP00000264447	Q14966.179		UPI000013D51B	deleterious(0.04)
CTC1007_CDO_vs_CTC1007_buffy-coat.strelka.somatic_snvs_VEP.filteredVCFtools.maf	LRRTM1	347730	.	GRCh38	chr2	80302630	80302630	+	Missense_Mutation	SNP	C	C	G	novel	CTC1007_CDO	CTC1007_buffy-coat	C	C	ENST00000295057	51	42	7	116	116	0	LRRTM1,missense_variant,,ENST00000295057,;CTNNA2,intron_variant,,ENST00000402739,;	G	ENSG00000162951	ENST00000295057	Transcript	missense_variant	1850/2602	1190/1569	397/522	G/A	gGc/gCc		-1	LRRTM1	HGNC	HGNC:19408	protein_coding	YES	CCDS1966.1	ENSP00000295057	Q86UE6.163		UPI000013E1FE	tolerated(0.76)
CTC1007_CDO_vs_CTC1007_buffy-coat.strelka.somatic_snvs_VEP.filteredVCFtools.maf	RGPD4	285190	.	GRCh38	chr2	107861604	107861604	+	Missense_Mutation	SNP	G	G	T	novel	CTC1007_CDO	CTC1007_buffy-coat	G	G	ENST00000408999	47	24	22	68	68	0	RGPD4,missense_variant,,ENST00000408999,;	T	ENSG00000196862	ENST00000408999	Transcript	missense_variant	2191/7212	2069/5277	690/1758	R/M	aGg/aTg		1	RGPD4	HGNC	HGNC:32417	protein_coding	YES	CCDS46381.1	ENSP00000386810	Q7Z3J3.138		UPI0000418FF7	deleterious(0)
CTC1007_CDO_vs_CTC1007_buffy-coat.strelka.somatic_snvs_VEP.filteredVCFtools.maf	MYO7B	4648	.	GRCh38	chr2	127564231	127564231	+	Missense_Mutation	SNP	C	C	A	novel	CTC1007_CDO	CTC1007_buffy-coat	C	C	ENST00000409816	47	39	8	92	92	0	MYO7B,missense_variant,,ENST00000409816,;,regulatory_region_variant,,ENSR00001037279,;	A	ENSG00000169994	ENST00000409816	Transcript	missense_variant	269/6910	97/6429	33/2142	P/T	Cca/Aca		1	MYO7B	HGNC	HGNC:7607	protein_coding	YES		ENSP00000386461	Q6PIF6.152		UPI0003EAEDA6	tolerated(0.45)
CTC1007_CDO_vs_CTC1007_buffy-coat.strelka.somatic_snvs_VEP.filteredVCFtools.maf	AMER3	205147	.	GRCh38	chr2	130762126	130762126	+	Missense_Mutation	SNP	C	A	A	novel	CTC1007_CDO	CTC1007_buffy-coat	C	C	ENST00000321420	52	0	51	85	84	0	AMER3,missense_variant,,ENST00000321420,;	A	ENSG00000178171	ENST00000321420	Transcript	missense_variant	208/6216	54/2586	18/861	H/Q	caC/caA		1	AMER3	HGNC	HGNC:26771	protein_coding	YES	CCDS2164.1	ENSP00000314914	Q8N944.122		UPI0000D61239	tolerated(0.09)
CTC1007_CDO_vs_CTC1007_buffy-coat.strelka.somatic_snvs_VEP.filteredVCFtools.maf	MMADHC	27249	.	GRCh38	chr2	149582148	149582148	+	Missense_Mutation	SNP	C	C	T	novel	CTC1007_CDO	CTC1007_buffy-coat	C	C	ENST00000303319	44	37	5	87	87	0	MMADHC,missense_variant,,ENST00000303319,;	T	ENSG00000168288	ENST00000303319	Transcript	missense_variant	297/1392	133/891	45/296	A/T	Gct/Act		-1	MMADHC	HGNC	HGNC:25221	protein_coding	YES	CCDS2189.1	ENSP00000301920	Q9H3L0.137		UPI0000073FE2	tolerated(0.17)
CTC1007_CDO_vs_CTC1007_buffy-coat.strelka.somatic_snvs_VEP.filteredVCFtools.maf	DPP4	1803	.	GRCh38	chr2	162024894	162024894	+	Missense_Mutation	SNP	A	A	C	novel	CTC1007_CDO	CTC1007_buffy-coat	A	A	ENST00000360534	46	32	14	101	100	0	DPP4,missense_variant,,ENST00000360534,;,regulatory_region_variant,,ENSR00001039973,;	C	ENSG00000197635	ENST00000360534	Transcript	missense_variant	1167/3573	933/2301	311/766	I/M	atT/atG		-1	DPP4	HGNC	HGNC:3009	protein_coding	YES	CCDS2216.1	ENSP00000353731	P27487.228		UPI000004F7BF	deleterious(0.03)
CTC1007_CDO_vs_CTC1007_buffy-coat.strelka.somatic_snvs_VEP.filteredVCFtools.maf	CSRNP3	80034	.	GRCh38	chr2	165679174	165679174	+	Missense_Mutation	SNP	C	G	G		CTC1007_CDO	CTC1007_buffy-coat	C	C	ENST00000651982	35	0	35	76	76	0	CSRNP3,missense_variant,,ENST00000651982,;,regulatory_region_variant,,ENSR00001040247,;	G	ENSG00000178662	ENST00000651982	Transcript	missense_variant	1504/11737	1179/1758	393/585	F/L	ttC/ttG	COSV58786187	1	CSRNP3	HGNC	HGNC:30729	protein_coding	YES	CCDS2225.1	ENSP00000498841	Q8WYN3.129		UPI0000136882	tolerated(1)
CTC1007_CDO_vs_CTC1007_buffy-coat.strelka.somatic_snvs_VEP.filteredVCFtools.maf	DCAF17	80067	.	GRCh38	chr2	171476901	171476901	+	Missense_Mutation	SNP	A	G	G	rs781538668	CTC1007_CDO	CTC1007_buffy-coat	A	A	ENST00000375255	48	0	48	64	64	0	DCAF17,missense_variant,,ENST00000375255,;	G	ENSG00000115827	ENST00000375255	Transcript	missense_variant	1485/5853	1133/1563	378/520	H/R	cAt/cGt	rs781538668	1	DCAF17	HGNC	HGNC:25784	protein_coding	YES	CCDS2243.2	ENSP00000364404	Q5H9S7.118		UPI00004C429A	tolerated(0.36)
CTC1007_CDO_vs_CTC1007_buffy-coat.strelka.somatic_snvs_VEP.filteredVCFtools.maf	CDCA7	83879	.	GRCh38	chr2	173359376	173359376	+	Missense_Mutation	SNP	G	C	C	novel	CTC1007_CDO	CTC1007_buffy-coat	G	G	ENST00000306721	62	10	52	82	81	0	CDCA7,missense_variant,,ENST00000306721,;,upstream_gene_variant,,ENST00000437243,;,regulatory_region_variant,,ENSR00001229500,;	C	ENSG00000144354	ENST00000306721	Transcript	missense_variant	361/2778	269/1353	90/450	G/A	gGa/gCa		1	CDCA7	HGNC	HGNC:14628	protein_coding	YES	CCDS2252.1	ENSP00000306968	Q9BWT1.144		UPI0000456EA4	tolerated(0.11)
CTC1007_CDO_vs_CTC1007_buffy-coat.strelka.somatic_snvs_VEP.filteredVCFtools.maf	TTN	7273	.	GRCh38	chr2	178616619	178616619	+	Missense_Mutation	SNP	C	C	T	rs1459035835	CTC1007_CDO	CTC1007_buffy-coat	C	C	ENST00000589042	64	50	12	86	86	0	TTN,missense_variant,,ENST00000589042,;,non_coding_transcript_exon_variant,,ENST00000605334,;TTN-AS1,intron_variant,,ENST00000659121,;	T	ENSG00000155657	ENST00000589042	Transcript	missense_variant	48397/109224	48172/107976	16058/35991	A/T	Gca/Aca	rs1459035835	-1	TTN	HGNC	HGNC:12403	protein_coding	YES	CCDS59435.1	ENSP00000467141		A0A0A0MTS7.54	UPI00046209C6
CTC1007_CDO_vs_CTC1007_buffy-coat.strelka.somatic_snvs_VEP.filteredVCFtools.maf	ZNF804A	91752	.	GRCh38	chr2	184937353	184937353	+	Missense_Mutation	SNP	C	A	A		CTC1007_CDO	CTC1007_buffy-coat	C	C	ENST00000302277	16	1	15	79	76	1	ZNF804A,missense_variant,,ENST00000302277,;	A	ENSG00000170396	ENST00000302277	Transcript	missense_variant	2388/4527	1957/3630	653/1209	H/N	Cat/Aat	COSV56445918	1	ZNF804A	HGNC	HGNC:21711	protein_coding	YES	CCDS2291.1	ENSP00000303252	Q7Z570.126		UPI00001B4B18	deleterious(0.02)
CTC1007_CDO_vs_CTC1007_buffy-coat.strelka.somatic_snvs_VEP.filteredVCFtools.maf	ABCA12	26154	.	GRCh38	chr2	215052493	215052493	+	Missense_Mutation	SNP	C	C	A	novel	CTC1007_CDO	CTC1007_buffy-coat	C	C	ENST00000272895	54	40	14	86	86	0	ABCA12,missense_variant,,ENST00000272895,;,intron_variant,,ENST00000628464,;,regulatory_region_variant,,ENSR00000129824,;	A	ENSG00000144452	ENST00000272895	Transcript	missense_variant	919/9298	501/7788	167/2595	L/F	ttG/ttT		-1	ABCA12	HGNC	HGNC:14637	protein_coding	YES	CCDS33372.1	ENSP00000272895	Q86UK0.165		UPI000019AB7A	tolerated(0.33)
CTC1007_CDO_vs_CTC1007_buffy-coat.strelka.somatic_snvs_VEP.filteredVCFtools.maf	UGT1A4	54657	.	GRCh38	chr2	233719013	233719013	+	Missense_Mutation	SNP	G	G	A	rs1443134850	CTC1007_CDO	CTC1007_buffy-coat	G	G	ENST00000373409	71	65	6	89	89	0	UGT1A4,missense_variant,,ENST00000373409,;UGT1A9,intron_variant,,ENST00000354728,;UGT1A8,intron_variant,,ENST00000373450,;UGT1A5,intron_variant,,ENST00000373414,;UGT1A7,intron_variant,,ENST00000373426,;UGT1A6,intron_variant,,ENST00000305139,;UGT1A10,intron_variant,,ENST00000344644,;RPL17P11,downstream_gene_variant,,ENST00000417593,;	A	ENSG00000244474	ENST00000373409	Transcript	missense_variant	278/2431	193/1605	65/534	V/M	Gtg/Atg	rs1443134850	1	UGT1A4	HGNC	HGNC:12536	protein_coding	YES	CCDS33405.1	ENSP00000362508	P22310.206		UPI0000001044	deleterious(0.02)
CTC1007_CDO_vs_CTC1007_buffy-coat.strelka.somatic_snvs_VEP.filteredVCFtools.maf	RNPEPL1	57140	.	GRCh38	chr2	240568956	240568956	+	Missense_Mutation	SNP	G	G	A	novel	CTC1007_CDO	CTC1007_buffy-coat	G	G	ENST00000270357	35	21	11	52	51	0	RNPEPL1,missense_variant,,ENST00000270357,;ANKMY1,intron_variant,,ENST00000418708,;DUSP28,downstream_gene_variant,,ENST00000405954,;,regulatory_region_variant,,ENSR00000133155,;,TF_binding_site_variant,,ENSM00208143800,;	A	ENSG00000142327	ENST00000270357	Transcript	missense_variant	473/5761	370/2178	124/725	E/K	Gag/Aag		1	RNPEPL1	HGNC	HGNC:10079	protein_coding	YES		ENSP00000270357	Q9HAU8.171		UPI000004CF45	tolerated_low_confidence(0.18)
CTC1007_CDO_vs_CTC1007_buffy-coat.strelka.somatic_snvs_VEP.filteredVCFtools.maf	TMC2	117532	.	GRCh38	chr20	2613210	2613210	+	Missense_Mutation	SNP	C	C	T	rs373777877	CTC1007_CDO	CTC1007_buffy-coat	C	C	ENST00000358864	24	14	10	83	83	0	TMC2,missense_variant,,ENST00000358864,;	T	ENSG00000149488	ENST00000358864	Transcript	missense_variant	1809/4999	1760/2721	587/906	T/M	aCg/aTg	rs373777877	1	TMC2	HGNC	HGNC:16527	protein_coding	YES	CCDS13029.2	ENSP00000351732	Q8TDI7.137		UPI0000246C98	deleterious(0)
CTC1007_CDO_vs_CTC1007_buffy-coat.strelka.somatic_snvs_VEP.filteredVCFtools.maf	MYH7B	57644	.	GRCh38	chr20	34994342	34994342	+	Missense_Mutation	SNP	G	G	C		CTC1007_CDO	CTC1007_buffy-coat	G	G	ENST00000262873	59	35	24	108	106	0	MYH7B,missense_variant,,ENST00000262873,;MIR499A,downstream_gene_variant,,ENST00000384903,;MIR499B,upstream_gene_variant,,ENST00000636498,;,regulatory_region_variant,,ENSR00000649805,;	C	ENSG00000078814	ENST00000262873	Transcript	missense_variant	3117/6551	2641/5826	881/1941	E/Q	Gag/Cag	COSV53416580	1	MYH7B	HGNC	HGNC:15906	protein_coding	YES		ENSP00000262873		A0A6E1W127.4	UPI00017BE790	deleterious(0.01)
CTC1007_CDO_vs_CTC1007_buffy-coat.strelka.somatic_snvs_VEP.filteredVCFtools.maf	JPH2	57158	.	GRCh38	chr20	44186645	44186645	+	Nonsense_Mutation	SNP	C	C	A	rs1268927282	CTC1007_CDO	CTC1007_buffy-coat	C	C	ENST00000372980	71	22	46	69	66	0	JPH2,stop_gained,,ENST00000372980,;,downstream_gene_variant,,ENST00000668835,;,regulatory_region_variant,,ENSR00000137483,;	A	ENSG00000149596	ENST00000372980	Transcript	stop_gained	544/9502	61/2091	21/696	G/*	Gga/Tga	rs1268927282	-1	JPH2	HGNC	HGNC:14202	protein_coding	YES	CCDS13325.1	ENSP00000362071	Q9BR39.167		UPI000012DAC2
CTC1007_CDO_vs_CTC1007_buffy-coat.strelka.somatic_snvs_VEP.filteredVCFtools.maf	NPEPL1	79716	.	GRCh38	chr20	58698759	58698759	+	Missense_Mutation	SNP	G	G	A	rs1325903459	CTC1007_CDO	CTC1007_buffy-coat	G	G	ENST00000356091	49	34	15	101	100	0	NPEPL1,missense_variant,,ENST00000356091,;STX16-NPEPL1,3_prime_UTR_variant,,ENST00000530122,;	A	ENSG00000215440	ENST00000356091	Transcript	missense_variant	684/2191	583/1572	195/523	D/N	Gac/Aac	rs1325903459	1	NPEPL1	HGNC	HGNC:16244	protein_coding	YES	CCDS46621.1	ENSP00000348395	Q8NDH3.159		UPI000036789E	deleterious(0.03)
CTC1007_CDO_vs_CTC1007_buffy-coat.strelka.somatic_snvs_VEP.filteredVCFtools.maf	IGLC3	0	.	GRCh38	chr22	22906594	22906594	+	Missense_Mutation	SNP	A	A	C	novel	CTC1007_CDO	CTC1007_buffy-coat	A	A	ENST00000390325	48	38	10	59	58	0	IGLC3,missense_variant,,ENST00000390325,;IGLJ3,downstream_gene_variant,,ENST00000390324,;IGLJ4,upstream_gene_variant,,ENST00000390326,;,regulatory_region_variant,,ENSR00000667753,;IGLC4,upstream_gene_variant,,ENST00000517690,;,TF_binding_site_variant,,ENSM00524697460,;	C	ENSG00000211679	ENST00000390325	Transcript	missense_variant	253/462	254/321	85/106	Y/S	tAc/tCc		1	IGLC3	HGNC	HGNC:5857	IG_C_gene	YES		ENSP00000374857	P0DOY3.24		UPI0004620AB0
CTC1007_CDO_vs_CTC1007_buffy-coat.strelka.somatic_snvs_VEP.filteredVCFtools.maf	ASCC2	84164	.	GRCh38	chr22	29804765	29804765	+	Missense_Mutation	SNP	C	C	G	novel	CTC1007_CDO	CTC1007_buffy-coat	C	C	ENST00000307790	75	29	43	84	84	0	ASCC2,missense_variant,,ENST00000307790,;	G	ENSG00000100325	ENST00000307790	Transcript	missense_variant	1340/2790	1226/2274	409/757	R/P	cGg/cCg		-1	ASCC2	HGNC	HGNC:24103	protein_coding	YES	CCDS13869.1	ENSP00000305502	Q9H1I8.158	A0A024R1F9.55	UPI000006E83B	deleterious(0.01)
CTC1007_CDO_vs_CTC1007_buffy-coat.strelka.somatic_snvs_VEP.filteredVCFtools.maf	MORC2	22880	.	GRCh38	chr22	30936948	30936948	+	Missense_Mutation	SNP	C	C	T	novel	CTC1007_CDO	CTC1007_buffy-coat	C	C	ENST00000397641	64	56	8	71	71	0	MORC2,missense_variant,,ENST00000397641,;MORC2-AS1,downstream_gene_variant,,ENST00000441558,;,regulatory_region_variant,,ENSR00001239043,;	T	ENSG00000133422	ENST00000397641	Transcript	missense_variant	2473/5657	1588/3099	530/1032	D/N	Gat/Aat		-1	MORC2	HGNC	HGNC:23573	protein_coding	YES	CCDS77668.1	ENSP00000380763	Q9Y6X9.185		UPI000041AB7E	tolerated(0.44)
CTC1007_CDO_vs_CTC1007_buffy-coat.strelka.somatic_snvs_VEP.filteredVCFtools.maf	PRR14L	253143	.	GRCh38	chr22	31712234	31712234	+	Missense_Mutation	SNP	T	T	C	novel	CTC1007_CDO	CTC1007_buffy-coat	T	T	ENST00000327423	68	44	22	84	84	0	PRR14L,missense_variant,,ENST00000327423,;	C	ENSG00000183530	ENST00000327423	Transcript	missense_variant	5796/10827	5605/6456	1869/2151	I/V	Ata/Gta		-1	PRR14L	HGNC	HGNC:28738	protein_coding	YES	CCDS13900.2	ENSP00000331845	Q5THK1.119		UPI0000207582	tolerated(0.37)
CTC1007_CDO_vs_CTC1007_buffy-coat.strelka.somatic_snvs_VEP.filteredVCFtools.maf	KLHDC7B	113730	.	GRCh38	chr22	50549088	50549088	+	Missense_Mutation	SNP	C	C	A	rs756826094	CTC1007_CDO	CTC1007_buffy-coat	C	C	ENST00000648057	18	13	4	103	103	0	KLHDC7B,missense_variant,,ENST00000648057,;SYCE3,downstream_gene_variant,,ENST00000406915,;,regulatory_region_variant,,ENSR00000675227,;	A	ENSG00000130487	ENST00000648057	Transcript	missense_variant	3190/5125	2845/3708	949/1235	P/T	Cct/Act	rs756826094	1	KLHDC7B	HGNC	HGNC:25145	protein_coding	YES		ENSP00000497256		A0A3B3ISF6.11	UPI000C1F8613	deleterious_low_confidence(0.04)
CTC1007_CDO_vs_CTC1007_buffy-coat.strelka.somatic_snvs_VEP.filteredVCFtools.maf	CNTN6	27255	.	GRCh38	chr3	1295793	1295793	+	Missense_Mutation	SNP	A	A	G	novel	CTC1007_CDO	CTC1007_buffy-coat	A	A	ENST00000446702	108	79	28	74	73	1	CNTN6,missense_variant,,ENST00000446702,;	G	ENSG00000134115	ENST00000446702	Transcript	missense_variant	826/4065	647/3087	216/1028	Q/R	cAg/cGg		1	CNTN6	HGNC	HGNC:2176	protein_coding	YES	CCDS2557.1	ENSP00000407822	Q9UQ52.154	A1LMA8.9	UPI0000072430	deleterious(0.04)
CTC1007_CDO_vs_CTC1007_buffy-coat.strelka.somatic_snvs_VEP.filteredVCFtools.maf	FBXL2	25827	.	GRCh38	chr3	33297689	33297689	+	Missense_Mutation	SNP	T	A	A	novel	CTC1007_CDO	CTC1007_buffy-coat	T	T	ENST00000484457	29	1	28	82	81	0	FBXL2,missense_variant,,ENST00000484457,;	A	ENSG00000153558	ENST00000484457	Transcript	missense_variant	100/3827	29/1272	10/423	L/H	cTt/cAt		1	FBXL2	HGNC	HGNC:13598	protein_coding	YES	CCDS2658.1	ENSP00000417601	Q9UKC9.173		UPI0000071E6D	tolerated(0.14)
CTC1007_CDO_vs_CTC1007_buffy-coat.strelka.somatic_snvs_VEP.filteredVCFtools.maf	VIPR1	7433	.	GRCh38	chr3	42502749	42502749	+	Missense_Mutation	SNP	G	C	C	novel	CTC1007_CDO	CTC1007_buffy-coat	G	G	ENST00000325123	50	0	50	104	104	0	VIPR1,missense_variant,,ENST00000325123,;VIPR1-AS1,downstream_gene_variant,,ENST00000452639,;,regulatory_region_variant,,ENSR00000151364,;,TF_binding_site_variant,,ENSM00202752091,;	C	ENSG00000114812	ENST00000325123	Transcript	missense_variant	107/2754	14/1374	5/457	S/T	aGt/aCt		1	VIPR1	HGNC	HGNC:12694	protein_coding	YES	CCDS2698.1	ENSP00000327246	P32241.194		UPI000005045A	tolerated_low_confidence(0.14)
CTC1007_CDO_vs_CTC1007_buffy-coat.strelka.somatic_snvs_VEP.filteredVCFtools.maf	PCBP4	57060	.	GRCh38	chr3	51958299	51958299	+	Missense_Mutation	SNP	G	A	A	novel	CTC1007_CDO	CTC1007_buffy-coat	G	G	ENST00000461554	30	0	29	74	74	0	PCBP4,missense_variant,,ENST00000461554,;GPR62,downstream_gene_variant,,ENST00000322241,;,downstream_gene_variant,,ENST00000488257,;,upstream_gene_variant,,ENST00000624646,;	A	ENSG00000090097	ENST00000461554	Transcript	missense_variant	1315/2156	974/1212	325/403	A/V	gCa/gTa		-1	PCBP4	HGNC	HGNC:8652	protein_coding	YES	CCDS2839.1	ENSP00000417196	P57723.163	A0A024R2Y0.8	UPI00001313CB	tolerated(1)
CTC1007_CDO_vs_CTC1007_buffy-coat.strelka.somatic_snvs_VEP.filteredVCFtools.maf	OR5H8	0	.	GRCh38	chr3	98312081	98312081	+	Missense_Mutation	SNP	A	A	T	novel	CTC1007_CDO	CTC1007_buffy-coat	A	A	ENST00000394191	34	17	17	91	91	0	,intron_variant,,ENST00000508616,;,intron_variant,,ENST00000692007,;OR5H8,missense_variant,,ENST00000394191,;	T	ENSG00000232535	ENST00000394191	Transcript	missense_variant	283/1045	169/931	57/310	I/F	Att/Ttt		1	OR5H8	HGNC	HGNC:14773	polymorphic_pseudogene	YES		ENSP00000476186				deleterious_low_confidence(0)
CTC1007_CDO_vs_CTC1007_buffy-coat.strelka.somatic_snvs_VEP.filteredVCFtools.maf	ZBTB11	27107	.	GRCh38	chr3	101665481	101665481	+	Missense_Mutation	SNP	C	C	G	novel	CTC1007_CDO	CTC1007_buffy-coat	C	C	ENST00000312938	49	32	15	74	73	0	ZBTB11,missense_variant,,ENST00000312938,;RNY1P12,upstream_gene_variant,,ENST00000364251,;,regulatory_region_variant,,ENSR00001069752,;	G	ENSG00000066422	ENST00000312938	Transcript	missense_variant	1324/5657	1106/3162	369/1053	G/A	gGa/gCa		-1	ZBTB11	HGNC	HGNC:16740	protein_coding	YES	CCDS2943.1	ENSP00000326200	O95625.169		UPI000013D5E3	tolerated_low_confidence(0.06)
CTC1007_CDO_vs_CTC1007_buffy-coat.strelka.somatic_snvs_VEP.filteredVCFtools.maf	UMPS	7372	.	GRCh38	chr3	124743986	124743986	+	Missense_Mutation	SNP	G	G	A	rs1488768659	CTC1007_CDO	CTC1007_buffy-coat	G	G	ENST00000232607	57	37	20	83	83	0	UMPS,missense_variant,,ENST00000232607,;	A	ENSG00000114491	ENST00000232607	Transcript	missense_variant	1365/6652	1345/1443	449/480	V/I	Gta/Ata	rs1488768659	1	UMPS	HGNC	HGNC:12563	protein_coding	YES	CCDS3029.1	ENSP00000232607	P11172.225	A8K5J1.115	UPI0000001223	deleterious(0)
CTC1007_CDO_vs_CTC1007_buffy-coat.strelka.somatic_snvs_VEP.filteredVCFtools.maf	SLC41A3	54946	.	GRCh38	chr3	126026401	126026401	+	Missense_Mutation	SNP	C	C	A	novel	CTC1007_CDO	CTC1007_buffy-coat	C	C	ENST00000360370	33	11	21	83	83	0	SLC41A3,missense_variant,,ENST00000360370,;	A	ENSG00000114544	ENST00000360370	Transcript	missense_variant	591/2182	532/1464	178/487	V/F	Gtc/Ttc		-1	SLC41A3	HGNC	HGNC:31046	protein_coding	YES	CCDS43144.1	ENSP00000353533	Q96GZ6.149		UPI000013FC1B	tolerated(0.31)
CTC1007_CDO_vs_CTC1007_buffy-coat.strelka.somatic_snvs_VEP.filteredVCFtools.maf	TMEM108	66000	.	GRCh38	chr3	133380718	133380718	+	Missense_Mutation	SNP	T	T	G	novel	CTC1007_CDO	CTC1007_buffy-coat	T	T	ENST00000321871	59	46	13	76	76	0	TMEM108,missense_variant,,ENST00000321871,;	G	ENSG00000144868	ENST00000321871	Transcript	missense_variant	1217/3727	1007/1728	336/575	L/R	cTt/cGt		1	TMEM108	HGNC	HGNC:28451	protein_coding	YES	CCDS33858.1	ENSP00000324651	Q6UXF1.121		UPI000004EE8B	deleterious_low_confidence(0.03)
CTC1007_CDO_vs_CTC1007_buffy-coat.strelka.somatic_snvs_VEP.filteredVCFtools.maf	GK5	256356	.	GRCh38	chr3	142215664	142215664	+	Missense_Mutation	SNP	C	C	G		CTC1007_CDO	CTC1007_buffy-coat	C	C	ENST00000392993	51	33	17	76	74	1	GK5,missense_variant,,ENST00000392993,;,regulatory_region_variant,,ENSR00000159424,;	G	ENSG00000175066	ENST00000392993	Transcript	missense_variant	306/9815	176/1590	59/529	W/S	tGg/tCg	COSV101242134	-1	GK5	HGNC	HGNC:28635	protein_coding	YES	CCDS33871.1	ENSP00000418001	Q6ZS86.141		UPI000069B0CB	deleterious(0.02)
CTC1007_CDO_vs_CTC1007_buffy-coat.strelka.somatic_snvs_VEP.filteredVCFtools.maf	NRROS	375387	.	GRCh38	chr3	196661603	196661603	+	Missense_Mutation	SNP	G	C	C	rs142890318	CTC1007_CDO	CTC1007_buffy-coat	G	G	ENST00000328557	14	0	13	69	69	0	NRROS,missense_variant,,ENST00000328557,;PIGX,intron_variant,,ENST00000426755,;	C	ENSG00000174004	ENST00000328557	Transcript	missense_variant	2155/2556	1960/2079	654/692	V/L	Gtg/Ctg	rs142890318	1	NRROS	HGNC	HGNC:24613	protein_coding	YES	CCDS3319.1	ENSP00000328625	Q86YC3.150		UPI000000DA7E	tolerated(0.45)
CTC1007_CDO_vs_CTC1007_buffy-coat.strelka.somatic_snvs_VEP.filteredVCFtools.maf	C4orf50	389197	.	GRCh38	chr4	5990249	5990249	+	Missense_Mutation	SNP	C	G	G	novel	CTC1007_CDO	CTC1007_buffy-coat	C	C	ENST00000531445	26	0	26	67	67	0	C4orf50,missense_variant,,ENST00000531445,;	G	ENSG00000181215	ENST00000531445	Transcript	missense_variant	7193/12180	1797/4527	599/1508	E/D	gaG/gaC		-1	C4orf50	HGNC	HGNC:33766	protein_coding	YES		ENSP00000437121		E9PNW5.51	UPI0007E52BBE	deleterious(0.04)
CTC1007_CDO_vs_CTC1007_buffy-coat.strelka.somatic_snvs_VEP.filteredVCFtools.maf	CABS1	85438	.	GRCh38	chr4	70335803	70335803	+	Missense_Mutation	SNP	C	T	T		CTC1007_CDO	CTC1007_buffy-coat	C	C	ENST00000273936	23	0	23	74	73	0	CABS1,missense_variant,,ENST00000273936,;	T	ENSG00000145309	ENST00000273936	Transcript	missense_variant	823/1517	764/1188	255/395	A/V	gCt/gTt	COSV99909033	1	CABS1	HGNC	HGNC:30710	protein_coding	YES	CCDS3539.1	ENSP00000273936	Q96KC9.108		UPI0000071735	tolerated(0.29)
CTC1007_CDO_vs_CTC1007_buffy-coat.strelka.somatic_snvs_VEP.filteredVCFtools.maf	CABS1	85438	.	GRCh38	chr4	70335823	70335823	+	Missense_Mutation	SNP	G	A	A	rs1441641724	CTC1007_CDO	CTC1007_buffy-coat	G	G	ENST00000273936	23	0	23	74	74	0	CABS1,missense_variant,,ENST00000273936,;	A	ENSG00000145309	ENST00000273936	Transcript	missense_variant	843/1517	784/1188	262/395	E/K	Gag/Aag	rs1441641724	1	CABS1	HGNC	HGNC:30710	protein_coding	YES	CCDS3539.1	ENSP00000273936	Q96KC9.108		UPI0000071735	deleterious(0)
CTC1007_CDO_vs_CTC1007_buffy-coat.strelka.somatic_snvs_VEP.filteredVCFtools.maf	PPM1K	152926	.	GRCh38	chr4	88278402	88278402	+	Nonsense_Mutation	SNP	C	T	T	novel	CTC1007_CDO	CTC1007_buffy-coat	C	C	ENST00000608933	31	0	31	93	93	0	PPM1K,stop_gained,,ENST00000608933,;RNU6-112P,upstream_gene_variant,,ENST00000363599,;	T	ENSG00000163644	ENST00000608933	Transcript	stop_gained	397/6309	182/1119	61/372	W/*	tGg/tAg		-1	PPM1K	HGNC	HGNC:25415	protein_coding	YES	CCDS3629.1	ENSP00000477341	Q8N3J5.153		UPI00000473F1
CTC1007_CDO_vs_CTC1007_buffy-coat.strelka.somatic_snvs_VEP.filteredVCFtools.maf	OSTC	646567	.	GRCh38	chr4	108650694	108650694	+	Missense_Mutation	SNP	A	A	T	novel	CTC1007_CDO	CTC1007_buffy-coat	A	A	ENST00000361564	27	14	13	86	86	0	OSTC,missense_variant,,ENST00000361564,;RNU6-431P,upstream_gene_variant,,ENST00000383874,;,regulatory_region_variant,,ENSR00000171735,;,TF_binding_site_variant,,ENSM00205618154,;	T	ENSG00000198856	ENST00000361564	Transcript	missense_variant	96/1062	39/450	13/149	E/D	gaA/gaT		1	OSTC	HGNC	HGNC:24448	protein_coding	YES	CCDS3681.1	ENSP00000354676	Q9NRP0.146	A0A024RDJ1.39	UPI00000724D2	tolerated(0.11)
CTC1007_CDO_vs_CTC1007_buffy-coat.strelka.somatic_snvs_VEP.filteredVCFtools.maf	FBXW7	55294	.	GRCh38	chr4	152411686	152411686	+	Nonsense_Mutation	SNP	C	A	A	novel	CTC1007_CDO	CTC1007_buffy-coat	C	C	ENST00000281708	39	0	39	76	75	0	FBXW7,stop_gained,,ENST00000281708,;	A	ENSG00000109670	ENST00000281708	Transcript	stop_gained	1296/5639	118/2124	40/707	E/*	Gaa/Taa		-1	FBXW7	HGNC	HGNC:16712	protein_coding	YES	CCDS3777.1	ENSP00000281708	Q969H0.191		UPI000007007E
CTC1007_CDO_vs_CTC1007_buffy-coat.strelka.somatic_snvs_VEP.filteredVCFtools.maf	SORBS2	8470	.	GRCh38	chr4	185624219	185624219	+	Missense_Mutation	SNP	C	G	G	novel	CTC1007_CDO	CTC1007_buffy-coat	C	C	ENST00000355634	38	0	38	85	85	0	SORBS2,missense_variant,,ENST00000355634,;	G	ENSG00000154556	ENST00000355634	Transcript	missense_variant	2212/4622	1498/3603	500/1200	V/L	Gtc/Ctc		-1	SORBS2	HGNC	HGNC:24098	protein_coding	YES	CCDS59482.1	ENSP00000347852	O94875.182		UPI000198C7F0	deleterious(0.01)
CTC1007_CDO_vs_CTC1007_buffy-coat.strelka.somatic_snvs_VEP.filteredVCFtools.maf	HCN1	348980	.	GRCh38	chr5	45262390	45262390	+	Missense_Mutation	SNP	T	T	C	rs769165114	CTC1007_CDO	CTC1007_buffy-coat	T	T	ENST00000303230	63	42	21	63	63	0	HCN1,missense_variant,,ENST00000303230,;	C	ENSG00000164588	ENST00000303230	Transcript	missense_variant	2491/9933	2204/2673	735/890	Q/R	cAg/cGg	rs769165114	-1	HCN1	HGNC	HGNC:4845	protein_coding	YES	CCDS3952.1	ENSP00000307342	O60741.170		UPI00001AED69	tolerated_low_confidence(0.37)
CTC1007_CDO_vs_CTC1007_buffy-coat.strelka.somatic_snvs_VEP.filteredVCFtools.maf	BDP1	55814	.	GRCh38	chr5	71486591	71486591	+	Missense_Mutation	SNP	G	G	C	novel	CTC1007_CDO	CTC1007_buffy-coat	G	G	ENST00000358731	33	16	17	77	76	0	BDP1,missense_variant,,ENST00000358731,;	C	ENSG00000145734	ENST00000358731	Transcript	missense_variant	1404/11037	1177/7875	393/2624	E/Q	Gag/Cag		1	BDP1	HGNC	HGNC:13652	protein_coding	YES	CCDS43328.1	ENSP00000351575	A6H8Y1.123		UPI000020CA90	deleterious(0)
CTC1007_CDO_vs_CTC1007_buffy-coat.strelka.somatic_snvs_VEP.filteredVCFtools.maf	APC	324	.	GRCh38	chr5	112841206	112841206	+	Missense_Mutation	SNP	A	A	T	rs1561601349	CTC1007_CDO	CTC1007_buffy-coat	A	A	ENST00000257430	46	35	11	75	75	0	APC,missense_variant,,ENST00000257430,;,intron_variant,,ENST00000520401,;	T	ENSG00000134982	ENST00000257430	Transcript	missense_variant	5671/10704	5612/8532	1871/2843	D/V	gAt/gTt	rs1561601349,COSV57363482	1	APC	HGNC	HGNC:583	protein_coding	YES	CCDS4107.1	ENSP00000257430	P25054.255		UPI000013CF60	tolerated(0.07)
CTC1007_CDO_vs_CTC1007_buffy-coat.strelka.somatic_snvs_VEP.filteredVCFtools.maf	DDX46	9879	.	GRCh38	chr5	134764093	134764093	+	Splice_Site	SNP	G	G	T	novel	CTC1007_CDO	CTC1007_buffy-coat	G	G	ENST00000452510	61	57	4	75	75	0	DDX46,splice_donor_variant,,ENST00000452510,;	T	ENSG00000145833	ENST00000452510	Transcript	splice_donor_variant							1	DDX46	HGNC	HGNC:18681	protein_coding	YES	CCDS75306.1	ENSP00000416534		A0A0C4DG89.55	UPI000006F4C9
CTC1007_CDO_vs_CTC1007_buffy-coat.strelka.somatic_snvs_VEP.filteredVCFtools.maf	SPATA24	202051	.	GRCh38	chr5	139403982	139403982	+	Missense_Mutation	SNP	C	C	G	novel	CTC1007_CDO	CTC1007_buffy-coat	C	C	ENST00000450845	68	50	18	100	100	0	SPATA24,missense_variant,,ENST00000450845,;DNAJC18,downstream_gene_variant,,ENST00000515559,;,regulatory_region_variant,,ENSR00000187641,;,TF_binding_site_variant,,ENSM00521916751,;,TF_binding_site_variant,,ENSM00522312964,;	G	ENSG00000170469	ENST00000450845	Transcript	missense_variant	108/680	79/618	27/205	E/Q	Gag/Cag		-1	SPATA24	HGNC	HGNC:27322	protein_coding	YES	CCDS47274.1	ENSP00000414920	Q86W54.120		UPI0000198A05	tolerated(0.4)
CTC1007_CDO_vs_CTC1007_buffy-coat.strelka.somatic_snvs_VEP.filteredVCFtools.maf	NRG2	9542	.	GRCh38	chr5	139871757	139871757	+	Missense_Mutation	SNP	C	C	G	novel	CTC1007_CDO	CTC1007_buffy-coat	C	C	ENST00000361474	79	59	18	80	80	0	NRG2,missense_variant,,ENST00000361474,;,regulatory_region_variant,,ENSR00001101953,;	G	ENSG00000158458	ENST00000361474	Transcript	missense_variant	1306/3919	1076/2553	359/850	C/S	tGc/tCc		-1	NRG2	HGNC	HGNC:7998	protein_coding	YES	CCDS4217.1	ENSP00000354910	O14511.180		UPI0000130507	deleterious(0)
CTC1007_CDO_vs_CTC1007_buffy-coat.strelka.somatic_snvs_VEP.filteredVCFtools.maf	PCDHB13	56123	.	GRCh38	chr5	141216000	141216000	+	Missense_Mutation	SNP	C	C	G	novel	CTC1007_CDO	CTC1007_buffy-coat	C	C	ENST00000341948	93	70	23	90	90	0	PCDHB13,missense_variant,,ENST00000341948,;PCDHB12,downstream_gene_variant,,ENST00000239450,;,intron_variant,,ENST00000624192,;	G	ENSG00000187372	ENST00000341948	Transcript	missense_variant	2082/5061	1877/2397	626/798	T/S	aCc/aGc		1	PCDHB13	HGNC	HGNC:8684	protein_coding	YES	CCDS4255.1	ENSP00000345491	Q9Y5F0.173		UPI0000047816	deleterious_low_confidence(0)
CTC1007_CDO_vs_CTC1007_buffy-coat.strelka.somatic_snvs_VEP.filteredVCFtools.maf	SPINK13	153218	.	GRCh38	chr5	148282195	148282195	+	Missense_Mutation	SNP	C	C	G	novel	CTC1007_CDO	CTC1007_buffy-coat	C	C	ENST00000398450	34	27	6	93	92	0	SPINK13,missense_variant,,ENST00000398450,;FBXO38-DT,intron_variant,,ENST00000667608,;	G	ENSG00000214510	ENST00000398450	Transcript	missense_variant	328/620	200/285	67/94	T/S	aCt/aGt		1	SPINK13	HGNC	HGNC:27200	protein_coding	YES	CCDS43383.1	ENSP00000381468	Q1W4C9.108		UPI000004746D	deleterious(0.03)
CTC1007_CDO_vs_CTC1007_buffy-coat.strelka.somatic_snvs_VEP.filteredVCFtools.maf	SQSTM1	8878	.	GRCh38	chr5	179821068	179821068	+	Missense_Mutation	SNP	C	C	G	novel	CTC1007_CDO	CTC1007_buffy-coat	C	C	ENST00000389805	165	143	21	122	122	0	SQSTM1,missense_variant,,ENST00000389805,;,regulatory_region_variant,,ENSR00000191597,;	G	ENSG00000161011	ENST00000389805	Transcript	missense_variant	164/2840	132/1323	44/440	C/W	tgC/tgG		1	SQSTM1	HGNC	HGNC:11280	protein_coding	YES	CCDS34317.1	ENSP00000374455	Q13501.216		UPI0000071099	tolerated(0.15)
CTC1007_CDO_vs_CTC1007_buffy-coat.strelka.somatic_snvs_VEP.filteredVCFtools.maf	SQSTM1	8878	.	GRCh38	chr5	179823878	179823878	+	Missense_Mutation	SNP	G	G	A	rs775073015	CTC1007_CDO	CTC1007_buffy-coat	G	G	ENST00000389805	138	57	80	81	80	0	SQSTM1,missense_variant,,ENST00000389805,;	A	ENSG00000161011	ENST00000389805	Transcript	missense_variant	354/2840	322/1323	108/440	D/N	Gac/Aac	rs775073015	1	SQSTM1	HGNC	HGNC:11280	protein_coding	YES	CCDS34317.1	ENSP00000374455	Q13501.216		UPI0000071099	deleterious(0.01)
CTC1007_CDO_vs_CTC1007_buffy-coat.strelka.somatic_snvs_VEP.filteredVCFtools.maf	TBC1D9B	23061	.	GRCh38	chr5	179870267	179870267	+	Missense_Mutation	SNP	C	C	G	rs769495661	CTC1007_CDO	CTC1007_buffy-coat	C	C	ENST00000355235	127	78	48	73	71	0	TBC1D9B,missense_variant,,ENST00000355235,;,regulatory_region_variant,,ENSR00000779928,;	G	ENSG00000197226	ENST00000355235	Transcript	missense_variant	2789/5155	2713/3702	905/1233	V/L	Gtg/Ctg	rs769495661	-1	TBC1D9B	HGNC	HGNC:29097	protein_coding	YES	CCDS4450.1	ENSP00000347375	Q66K14.144		UPI000020CCFB	deleterious(0.03)
CTC1007_CDO_vs_CTC1007_buffy-coat.strelka.somatic_snvs_VEP.filteredVCFtools.maf	EDN1	1906	.	GRCh38	chr6	12292411	12292411	+	Missense_Mutation	SNP	G	G	C	novel	CTC1007_CDO	CTC1007_buffy-coat	G	G	ENST00000379375	35	23	12	99	99	0	EDN1,missense_variant,,ENST00000379375,;,regulatory_region_variant,,ENSR00000193282,;,regulatory_region_variant,,ENSR00000783303,;	C	ENSG00000078401	ENST00000379375	Transcript	missense_variant	404/2035	135/639	45/212	W/C	tgG/tgC		1	EDN1	HGNC	HGNC:3176	protein_coding	YES	CCDS4522.1	ENSP00000368683	P05305.218	Q6FH53.131	UPI000012A217	deleterious(0.05)
CTC1007_CDO_vs_CTC1007_buffy-coat.strelka.somatic_snvs_VEP.filteredVCFtools.maf	H4C3	8370	.	GRCh38	chr6	26104057	26104057	+	Missense_Mutation	SNP	G	G	C	novel	CTC1007_CDO	CTC1007_buffy-coat	G	G	ENST00000377803	59	39	18	85	85	0	H4C3,missense_variant,,ENST00000377803,;H1-6,downstream_gene_variant,,ENST00000338379,;,regulatory_region_variant,,ENSR00000194984,;	C	ENSG00000197061	ENST00000377803	Transcript	missense_variant	125/405	110/312	37/103	R/P	cGt/cCt		1	H4C3	HGNC	HGNC:4787	protein_coding	YES	CCDS4583.1	ENSP00000367034	P62805.206	B2R4R0.127	UPI000000003C	deleterious(0)
CTC1007_CDO_vs_CTC1007_buffy-coat.strelka.somatic_snvs_VEP.filteredVCFtools.maf	DNAH8	1769	.	GRCh38	chr6	38822889	38822889	+	Missense_Mutation	SNP	G	G	T	novel	CTC1007_CDO	CTC1007_buffy-coat	G	G	ENST00000327475	33	27	5	78	78	0	DNAH8,missense_variant,,ENST00000327475,;,upstream_gene_variant,,ENST00000391284,;	T	ENSG00000124721	ENST00000327475	Transcript	missense_variant	3714/14663	3575/14124	1192/4707	G/V	gGg/gTg		1	DNAH8	HGNC	HGNC:2952	protein_coding	YES	CCDS75447.1	ENSP00000333363		A0A075B6F3.49	UPI000179A984	tolerated(0.51)
CTC1007_CDO_vs_CTC1007_buffy-coat.strelka.somatic_snvs_VEP.filteredVCFtools.maf	PRPH2	5961	.	GRCh38	chr6	42704364	42704364	+	Splice_Site	SNP	C	C	A	novel	CTC1007_CDO	CTC1007_buffy-coat	C	C	ENST00000230381	50	20	29	66	66	0	PRPH2,splice_donor_variant,,ENST00000230381,;	A	ENSG00000112619	ENST00000230381	Transcript	splice_donor_variant							-1	PRPH2	HGNC	HGNC:9942	protein_coding	YES	CCDS4871.1	ENSP00000230381	P23942.193		UPI0000072942
CTC1007_CDO_vs_CTC1007_buffy-coat.strelka.somatic_snvs_VEP.filteredVCFtools.maf	GTPBP2	54676	.	GRCh38	chr6	43629152	43629152	+	Missense_Mutation	SNP	C	C	G	novel	CTC1007_CDO	CTC1007_buffy-coat	C	C	ENST00000307126	92	47	44	84	79	0	GTPBP2,missense_variant,,ENST00000307126,;MAD2L1BP,upstream_gene_variant,,ENST00000451025,;,regulatory_region_variant,,ENSR00000197154,;,TF_binding_site_variant,,ENSM00206452568,;	G	ENSG00000172432	ENST00000307126	Transcript	missense_variant	113/3031	11/1809	4/602	R/P	cGg/cCg		-1	GTPBP2	HGNC	HGNC:4670	protein_coding	YES	CCDS4903.1	ENSP00000303997	Q9BX10.154	A0A024RD30.51	UPI0000070C45	deleterious_low_confidence(0)
CTC1007_CDO_vs_CTC1007_buffy-coat.strelka.somatic_snvs_VEP.filteredVCFtools.maf	TMEM151B	441151	.	GRCh38	chr6	44273237	44273237	+	Missense_Mutation	SNP	T	T	G	novel	CTC1007_CDO	CTC1007_buffy-coat	T	T	ENST00000451188	78	69	7	92	92	0	TMEM151B,missense_variant,,ENST00000451188,;,missense_variant,,ENST00000505802,;	G	ENSG00000178233	ENST00000451188	Transcript	missense_variant	600/4911	307/1701	103/566	Y/D	Tac/Gac		1	TMEM151B	HGNC	HGNC:21315	protein_coding	YES	CCDS47437.1	ENSP00000393161	Q8IW70.111		UPI00006C0A4E	deleterious(0)
CTC1007_CDO_vs_CTC1007_buffy-coat.strelka.somatic_snvs_VEP.filteredVCFtools.maf	MYO6	4646	.	GRCh38	chr6	75822797	75822797	+	Missense_Mutation	SNP	A	A	G	novel	CTC1007_CDO	CTC1007_buffy-coat	A	A	ENST00000369977	63	38	25	93	92	0	MYO6,missense_variant,,ENST00000369977,;	G	ENSG00000196586	ENST00000369977	Transcript	missense_variant	365/8615	133/3858	45/1285	I/V	Ata/Gta		1	MYO6	HGNC	HGNC:7605	protein_coding	YES	CCDS34487.1	ENSP00000358994	Q9UM54.211		UPI00000727CF	tolerated(0.19)
CTC1007_CDO_vs_CTC1007_buffy-coat.strelka.somatic_snvs_VEP.filteredVCFtools.maf	MYO6	4646	.	GRCh38	chr6	75914974	75914974	+	Missense_Mutation	SNP	A	A	T		CTC1007_CDO	CTC1007_buffy-coat	A	A	ENST00000369977	50	45	5	66	66	0	MYO6,missense_variant,,ENST00000369977,;	T	ENSG00000196586	ENST00000369977	Transcript	missense_variant	4052/8615	3820/3858	1274/1285	T/S	Acc/Tcc	COSV64121718	1	MYO6	HGNC	HGNC:7605	protein_coding	YES	CCDS34487.1	ENSP00000358994	Q9UM54.211		UPI00000727CF	tolerated_low_confidence(0.07)
CTC1007_CDO_vs_CTC1007_buffy-coat.strelka.somatic_snvs_VEP.filteredVCFtools.maf	GRM1	2911	.	GRCh38	chr6	146029567	146029567	+	Missense_Mutation	SNP	C	C	T	rs1477880063	CTC1007_CDO	CTC1007_buffy-coat	C	C	ENST00000282753	53	39	12	85	82	0	GRM1,missense_variant,,ENST00000282753,;	T	ENSG00000152822	ENST00000282753	Transcript	missense_variant	506/6846	50/3585	17/1194	S/F	tCc/tTc	rs1477880063,COSV51152040	1	GRM1	HGNC	HGNC:4593	protein_coding	YES	CCDS5209.1	ENSP00000282753	Q13255.195		UPI000013DCFD	tolerated_low_confidence(0.62)
CTC1007_CDO_vs_CTC1007_buffy-coat.strelka.somatic_snvs_VEP.filteredVCFtools.maf	SDK1	221935	.	GRCh38	chr7	3974505	3974505	+	Missense_Mutation	SNP	G	G	A	novel	CTC1007_CDO	CTC1007_buffy-coat	G	G	ENST00000404826	71	58	13	79	78	1	SDK1,missense_variant,,ENST00000404826,;	A	ENSG00000146555	ENST00000404826	Transcript	missense_variant	2289/10593	1954/6642	652/2213	E/K	Gaa/Aaa		1	SDK1	HGNC	HGNC:19307	protein_coding	YES	CCDS34590.1	ENSP00000385899	Q7Z5N4.155		UPI0000DBEEC4	tolerated(0.78)
CTC1007_CDO_vs_CTC1007_buffy-coat.strelka.somatic_snvs_VEP.filteredVCFtools.maf	HOXA5	3202	.	GRCh38	chr7	27143550	27143550	+	Nonsense_Mutation	SNP	G	G	A	novel	CTC1007_CDO	CTC1007_buffy-coat	G	G	ENST00000222726	56	49	6	98	98	0	HOXA5,stop_gained,,ENST00000222726,;HOXA3,intron_variant,,ENST00000612286,;HOXA6,downstream_gene_variant,,ENST00000222728,;HOXA-AS3,intron_variant,,ENST00000518848,;,intron_variant,,ENST00000467897,;,downstream_gene_variant,,ENST00000498652,;,regulatory_region_variant,,ENSR00000325318,;	A	ENSG00000106004	ENST00000222726	Transcript	stop_gained	132/1670	58/813	20/270	Q/*	Cag/Tag		-1	HOXA5	HGNC	HGNC:5106	protein_coding	YES	CCDS5406.1	ENSP00000222726	P20719.191		UPI000006CEBE
CTC1007_CDO_vs_CTC1007_buffy-coat.strelka.somatic_snvs_VEP.filteredVCFtools.maf	TRGV3	0	.	GRCh38	chr7	38358538	38358538	+	Missense_Mutation	SNP	C	C	T	rs754989360	CTC1007_CDO	CTC1007_buffy-coat	C	C	ENST00000390346	40	36	4	78	76	0	TRGV3,missense_variant,,ENST00000390346,;TRGV4,upstream_gene_variant,,ENST00000390345,;TRGV2,downstream_gene_variant,,ENST00000426402,;TRG-AS1,intron_variant,,ENST00000685545,;,regulatory_region_variant,,ENSR00000325769,;,regulatory_region_variant,,ENSR00000822443,;	T	ENSG00000211699	ENST00000390346	Transcript	missense_variant	511/537	328/354	110/118	V/I	Gtc/Atc	rs754989360	-1	TRGV3	HGNC	HGNC:12288	TR_V_gene	YES		ENSP00000374869	P03979.139		UPI0000F3036C	tolerated(0.16)
CTC1007_CDO_vs_CTC1007_buffy-coat.strelka.somatic_snvs_VEP.filteredVCFtools.maf	POLM	27434	.	GRCh38	chr7	44073698	44073698	+	Missense_Mutation	SNP	C	C	A	rs557968202	CTC1007_CDO	CTC1007_buffy-coat	C	C	ENST00000242248	68	51	17	88	88	0	POLM,missense_variant,,ENST00000242248,;DBNL,downstream_gene_variant,,ENST00000448521,;MIR6838,upstream_gene_variant,,ENST00000611830,;,regulatory_region_variant,,ENSR00001124689,;	A	ENSG00000122678	ENST00000242248	Transcript	missense_variant	1417/2806	1325/1485	442/494	R/L	cGg/cTg	rs557968202	-1	POLM	HGNC	HGNC:9185	protein_coding	YES	CCDS34625.1	ENSP00000242248	Q9NP87.171		UPI000004129C	deleterious(0.01)
CTC1007_CDO_vs_CTC1007_buffy-coat.strelka.somatic_snvs_VEP.filteredVCFtools.maf	NPC1L1	29881	.	GRCh38	chr7	44536359	44536359	+	Missense_Mutation	SNP	G	G	A	novel	CTC1007_CDO	CTC1007_buffy-coat	G	G	ENST00000381160	94	87	7	95	95	0	NPC1L1,missense_variant,,ENST00000381160,;,regulatory_region_variant,,ENSR00001124761,;	A	ENSG00000015520	ENST00000381160	Transcript	missense_variant	1822/4982	1751/3999	584/1332	P/L	cCc/cTc		-1	NPC1L1	HGNC	HGNC:7898	protein_coding	YES	CCDS43575.1	ENSP00000370552		A0A0C4DFX6.45	UPI000015C225	deleterious(0.02)
CTC1007_CDO_vs_CTC1007_buffy-coat.strelka.somatic_snvs_VEP.filteredVCFtools.maf	RP1L1	94137	.	GRCh38	chr8	10609488	10609488	+	Missense_Mutation	SNP	G	A	A	rs375128393	CTC1007_CDO	CTC1007_buffy-coat	G	G	ENST00000382483	10	0	10	101	101	0	RP1L1,missense_variant,,ENST00000382483,;,regulatory_region_variant,,ENSR00001134824,;	A	ENSG00000183638	ENST00000382483	Transcript	missense_variant	4875/8014	4610/7203	1537/2400	A/V	gCg/gTg	rs375128393	-1	RP1L1	HGNC	HGNC:15946	protein_coding	YES	CCDS43708.1	ENSP00000371923	Q8IWN7.138		UPI00001AF9CC	deleterious(0)
CTC1007_CDO_vs_CTC1007_buffy-coat.strelka.somatic_snvs_VEP.filteredVCFtools.maf	TRAM1	23471	.	GRCh38	chr8	70586911	70586911	+	Missense_Mutation	SNP	C	C	G	novel	CTC1007_CDO	CTC1007_buffy-coat	C	C	ENST00000262213	68	49	18	95	95	0	TRAM1,missense_variant,,ENST00000262213,;	G	ENSG00000067167	ENST00000262213	Transcript	missense_variant	947/3056	730/1125	244/374	E/Q	Gaa/Caa		-1	TRAM1	HGNC	HGNC:20568	protein_coding	YES	CCDS6207.1	ENSP00000262213	Q15629.175	Q6FHL3.138	UPI0000001C66	deleterious(0)
CTC1007_CDO_vs_CTC1007_buffy-coat.strelka.somatic_snvs_VEP.filteredVCFtools.maf	ANGPT1	284	.	GRCh38	chr8	107303352	107303352	+	Missense_Mutation	SNP	C	C	G		CTC1007_CDO	CTC1007_buffy-coat	C	C	ENST00000517746	50	30	18	74	69	0	ANGPT1,missense_variant,,ENST00000517746,;,regulatory_region_variant,,ENSR00001282645,;	G	ENSG00000154188	ENST00000517746	Transcript	missense_variant	1184/4230	824/1497	275/498	G/A	gGa/gCa	COSV52433932	-1	ANGPT1	HGNC	HGNC:484	protein_coding	YES	CCDS6306.1	ENSP00000428340	Q15389.186		UPI0000034766	tolerated(0.83)
CTC1007_CDO_vs_CTC1007_buffy-coat.strelka.somatic_snvs_VEP.filteredVCFtools.maf	TAF2	6873	.	GRCh38	chr8	119756088	119756088	+	Missense_Mutation	SNP	C	C	G		CTC1007_CDO	CTC1007_buffy-coat	C	C	ENST00000378164	91	51	40	78	76	0	TAF2,missense_variant,,ENST00000378164,;	G	ENSG00000064313	ENST00000378164	Transcript	missense_variant	3073/5027	2796/3600	932/1199	K/N	aaG/aaC	COSV100978595	-1	TAF2	HGNC	HGNC:11536	protein_coding	YES	CCDS34937.1	ENSP00000367406	Q6P1X5.143		UPI0000210507	tolerated(0.14)
CTC1007_CDO_vs_CTC1007_buffy-coat.strelka.somatic_snvs_VEP.filteredVCFtools.maf	EFR3A	23167	.	GRCh38	chr8	131955860	131955860	+	Missense_Mutation	SNP	G	G	C	rs778749379	CTC1007_CDO	CTC1007_buffy-coat	G	G	ENST00000254624	90	69	21	125	124	0	EFR3A,missense_variant,,ENST00000254624,;,regulatory_region_variant,,ENSR00000870311,;	C	ENSG00000132294	ENST00000254624	Transcript	missense_variant	951/5433	731/2466	244/821	R/P	cGa/cCa	rs778749379,COSV99603779	1	EFR3A	HGNC	HGNC:28970	protein_coding	YES	CCDS34942.2	ENSP00000254624	Q14156.155		UPI00001C1E8F	deleterious(0)
CTC1007_CDO_vs_CTC1007_buffy-coat.strelka.somatic_snvs_VEP.filteredVCFtools.maf	FOXD4	2298	.	GRCh38	chr9	117769	117769	+	Missense_Mutation	SNP	G	G	C	rs768806612	CTC1007_CDO	CTC1007_buffy-coat	G	G	ENST00000382500	160	134	26	86	86	0	FOXD4,missense_variant,,ENST00000382500,;CBWD1,downstream_gene_variant,,ENST00000356521,;LINC01388,upstream_gene_variant,,ENST00000416242,;,regulatory_region_variant,,ENSR00001284447,;	C	ENSG00000170122	ENST00000382500	Transcript	missense_variant	649/2187	351/1320	117/439	I/M	atC/atG	rs768806612	-1	FOXD4	HGNC	HGNC:3805	protein_coding	YES	CCDS34975.1	ENSP00000371940	Q12950.171		UPI00001AFF18	deleterious(0)
CTC1007_CDO_vs_CTC1007_buffy-coat.strelka.somatic_snvs_VEP.filteredVCFtools.maf	EXOSC3	51010	.	GRCh38	chr9	37782130	37782130	+	Missense_Mutation	SNP	T	T	C	novel	CTC1007_CDO	CTC1007_buffy-coat	T	T	ENST00000327304	57	28	29	90	90	0	EXOSC3,missense_variant,,ENST00000327304,;TRMT10B,downstream_gene_variant,,ENST00000297994,;,upstream_gene_variant,,ENST00000686288,;,intron_variant,,ENST00000540557,;	C	ENSG00000107371	ENST00000327304	Transcript	missense_variant	502/1813	482/828	161/275	D/G	gAt/gGt		-1	EXOSC3	HGNC	HGNC:17944	protein_coding	YES	CCDS35016.1	ENSP00000323046	Q9NQT5.192		UPI0000134936	deleterious(0)
CTC1007_CDO_vs_CTC1007_buffy-coat.strelka.somatic_snvs_VEP.filteredVCFtools.maf	CNTNAP3	79937	.	GRCh38	chr9	39133110	39133110	+	Missense_Mutation	SNP	C	C	G	rs771071590	CTC1007_CDO	CTC1007_buffy-coat	C	C	ENST00000297668	25	12	13	80	80	0	CNTNAP3,missense_variant,,ENST00000297668,;	G	ENSG00000106714	ENST00000297668	Transcript	missense_variant	2005/13150	1902/3867	634/1288	Q/H	caG/caC	rs771071590	-1	CNTNAP3	HGNC	HGNC:13834	protein_coding	YES	CCDS6616.1	ENSP00000297668	Q9BZ76.181		UPI000013E43B	tolerated(0.13)
CTC1007_CDO_vs_CTC1007_buffy-coat.strelka.somatic_snvs_VEP.filteredVCFtools.maf	KLF4	9314	.	GRCh38	chr9	107487407	107487407	+	Missense_Mutation	SNP	G	G	T	rs1059915	CTC1007_CDO	CTC1007_buffy-coat	G	G	ENST00000374672	70	44	26	94	94	0	KLF4,missense_variant,,ENST00000374672,;,regulatory_region_variant,,ENSR00000337199,;	T	ENSG00000136826	ENST00000374672	Transcript	missense_variant	1584/2936	987/1440	329/479	D/E	gaC/gaA	rs1059915,COSV101012662	-1	KLF4	HGNC	HGNC:6348	protein_coding	YES	CCDS6770.2	ENSP00000363804	O43474.200		UPI0000375189	tolerated(0.28)
CTC1007_CDO_vs_CTC1007_buffy-coat.strelka.somatic_snvs_VEP.filteredVCFtools.maf	ANGPTL2	23452	.	GRCh38	chr9	127108178	127108178	+	Missense_Mutation	SNP	T	A	A	novel	CTC1007_CDO	CTC1007_buffy-coat	T	T	ENST00000373425	22	0	22	99	98	1	ANGPTL2,missense_variant,,ENST00000373425,;RALGPS1,intron_variant,,ENST00000259351,;	A	ENSG00000136859	ENST00000373425	Transcript	missense_variant	924/3443	554/1482	185/493	H/L	cAc/cTc		-1	ANGPTL2	HGNC	HGNC:490	protein_coding	YES	CCDS6868.1	ENSP00000362524	Q9UKU9.171	A0A024R868.60	UPI0000049E07	tolerated(0.7)
CTC1007_CDO_vs_CTC1007_buffy-coat.strelka.somatic_snvs_VEP.filteredVCFtools.maf	GARNL3	84253	.	GRCh38	chr9	127389077	127389077	+	Nonsense_Mutation	SNP	G	T	T	novel	CTC1007_CDO	CTC1007_buffy-coat	G	G	ENST00000373387	15	0	15	87	87	0	GARNL3,stop_gained,,ENST00000373387,;,regulatory_region_variant,,ENSR00001155110,;	T	ENSG00000136895	ENST00000373387	Transcript	stop_gained	2805/3552	2701/3042	901/1013	E/*	Gag/Tag		1	GARNL3	HGNC	HGNC:25425	protein_coding	YES	CCDS6869.2	ENSP00000362485	Q5VVW2.135		UPI0000EE56F2
CTC1007_CDO_vs_CTC1007_buffy-coat.strelka.somatic_snvs_VEP.filteredVCFtools.maf	GTF3C4	9329	.	GRCh38	chr9	132679492	132679492	+	Missense_Mutation	SNP	G	G	A	novel	CTC1007_CDO	CTC1007_buffy-coat	G	G	ENST00000372146	50	17	33	77	77	0	GTF3C4,missense_variant,,ENST00000372146,;	A	ENSG00000125484	ENST00000372146	Transcript	missense_variant	2008/8612	1873/2469	625/822	G/S	Ggc/Agc		1	GTF3C4	HGNC	HGNC:4667	protein_coding	YES	CCDS6953.1	ENSP00000361219	Q9UKN8.165		UPI000013CBAB	tolerated_low_confidence(0.06)
CTC1007_CDO_vs_CTC1007_buffy-coat.strelka.somatic_snvs_VEP.filteredVCFtools.maf	OLFM1	10439	.	GRCh38	chr9	135075779	135075779	+	Missense_Mutation	SNP	C	C	G	novel	CTC1007_CDO	CTC1007_buffy-coat	C	C	ENST00000252854	27	9	18	82	81	0	OLFM1,missense_variant,,ENST00000252854,;,regulatory_region_variant,,ENSR00000897549,;,TF_binding_site_variant,,ENSM00523541731,;,TF_binding_site_variant,,ENSM00526180866,;	G	ENSG00000130558	ENST00000252854	Transcript	missense_variant	260/2591	73/1404	25/467	L/V	Ctg/Gtg		1	OLFM1	HGNC	HGNC:17187	protein_coding		CCDS6986.1	ENSP00000252854	Q99784.194	Q6IMJ8.150	UPI000013CD8C	tolerated(0.33)
CTC1007_CDO_vs_CTC1007_buffy-coat.strelka.somatic_snvs_VEP.filteredVCFtools.maf	TLR8	51311	.	GRCh38	chrX	12919360	12919360	+	Missense_Mutation	SNP	C	C	A	novel	CTC1007_CDO	CTC1007_buffy-coat	C	C	ENST00000218032	44	17	27	78	78	0	TLR8,missense_variant,,ENST00000218032,;,regulatory_region_variant,,ENSR00000901604,;,TF_binding_site_variant,,ENSM00183924316,;	A	ENSG00000101916	ENST00000218032	Transcript	missense_variant	407/4216	320/3126	107/1041	P/H	cCc/cAc		1	TLR8	HGNC	HGNC:15632	protein_coding	YES	CCDS14152.1	ENSP00000218032	Q9NR97.187		UPI000004BAFC	tolerated(0.59)
CTC1007_CDO_vs_CTC1007_buffy-coat.strelka.somatic_snvs_VEP.filteredVCFtools.maf	TSPAN7	7102	.	GRCh38	chrX	38687632	38687632	+	Missense_Mutation	SNP	C	C	T	rs368779486	CTC1007_CDO	CTC1007_buffy-coat	C	C	ENST00000378482	42	28	13	79	78	0	TSPAN7,missense_variant,,ENST00000378482,;,missense_variant,,ENST00000465127,;	T	ENSG00000156298	ENST00000378482	Transcript	missense_variant	720/1742	715/750	239/249	R/W	Cgg/Tgg	rs368779486,COSV99730874	1	TSPAN7	HGNC	HGNC:11854	protein_coding	YES	CCDS14248.1	ENSP00000367743	P41732.190		UPI000013683C	deleterious(0.03)
CTC1007_CDO_vs_CTC1007_buffy-coat.strelka.somatic_snvs_VEP.filteredVCFtools.maf	KDM6A	7403	.	GRCh38	chrX	45063422	45063422	+	Missense_Mutation	SNP	A	A	T	novel	CTC1007_CDO	CTC1007_buffy-coat	A	A	ENST00000611820	31	20	11	81	81	0	KDM6A,missense_variant,,ENST00000611820,;,regulatory_region_variant,,ENSR00000906159,;	T	ENSG00000147050	ENST00000611820	Transcript	missense_variant,splice_region_variant	2048/6094	1684/4362	562/1453	M/L	Atg/Ttg		1	KDM6A	HGNC	HGNC:12637	protein_coding	YES		ENSP00000483595		A0A087X0R0.56	UPI00027439E2	tolerated(0.13)
CTC1007_CDO_vs_CTC1007_buffy-coat.strelka.somatic_snvs_VEP.filteredVCFtools.maf	PCSK1N	27344	.	GRCh38	chrX	48831893	48831893	+	Missense_Mutation	SNP	G	G	A	novel	CTC1007_CDO	CTC1007_buffy-coat	G	G	ENST00000218230	25	15	9	88	87	0	PCSK1N,missense_variant,,ENST00000218230,;ERAS,downstream_gene_variant,,ENST00000636362,;	A	ENSG00000102109	ENST00000218230	Transcript	missense_variant	641/1025	563/783	188/260	P/L	cCc/cTc		-1	PCSK1N	HGNC	HGNC:17301	protein_coding	YES	CCDS14307.1	ENSP00000218230	Q9UHG2.145		UPI000003778D	deleterious_low_confidence(0)
CTC1007_CDO_vs_CTC1007_buffy-coat.strelka.somatic_snvs_VEP.filteredVCFtools.maf	PPP1R3F	89801	.	GRCh38	chrX	49282023	49282023	+	Missense_Mutation	SNP	C	C	G	novel	CTC1007_CDO	CTC1007_buffy-coat	C	C	ENST00000055335	51	44	7	82	80	0	PPP1R3F,missense_variant,,ENST00000055335,;,upstream_gene_variant,,ENST00000652581,;,regulatory_region_variant,,ENSR00001160332,;	G	ENSG00000049769	ENST00000055335	Transcript	missense_variant	1180/3477	1103/2400	368/799	A/G	gCc/gGc		1	PPP1R3F	HGNC	HGNC:14944	protein_coding	YES	CCDS35254.1	ENSP00000055335	Q6ZSY5.123		UPI00001D7BA8	deleterious_low_confidence(0)
CTC1007_CDO_vs_CTC1007_buffy-coat.strelka.somatic_snvs_VEP.filteredVCFtools.maf	GNL3L	54552	.	GRCh38	chrX	54554693	54554693	+	Splice_Site	SNP	G	G	A	novel	CTC1007_CDO	CTC1007_buffy-coat	G	G	ENST00000360845	61	44	17	83	82	0	GNL3L,splice_donor_variant,,ENST00000360845,;	A	ENSG00000130119	ENST00000360845	Transcript	splice_donor_variant							1	GNL3L	HGNC	HGNC:25553	protein_coding	YES	CCDS14360.1	ENSP00000354091	Q9NVN8.168	A0A024R9Y6.57	UPI000006CF81
CTC1007_CDO_vs_CTC1007_buffy-coat.strelka.somatic_snvs_VEP.filteredVCFtools.maf	CHIC1	53344	.	GRCh38	chrX	73679350	73679350	+	Missense_Mutation	SNP	A	A	C	novel	CTC1007_CDO	CTC1007_buffy-coat	A	A	ENST00000373502	34	22	12	86	86	0	CHIC1,missense_variant,,ENST00000373502,;	C	ENSG00000204116	ENST00000373502	Transcript	missense_variant	620/6869	532/675	178/224	I/L	Ata/Cta		1	CHIC1	HGNC	HGNC:1934	protein_coding	YES	CCDS35335.2	ENSP00000362601	Q5VXU3.124		UPI0000160F74	tolerated(1)
CTC1007_CDO_vs_CTC1007_buffy-coat.strelka.somatic_snvs_VEP.filteredVCFtools.maf	ATP7A	538	.	GRCh38	chrX	78011633	78011633	+	Missense_Mutation	SNP	G	G	C	rs782268170	CTC1007_CDO	CTC1007_buffy-coat	G	G	ENST00000341514	40	17	23	81	81	0	ATP7A,missense_variant,,ENST00000341514,;PGK1,intron_variant,,ENST00000644362,;	C	ENSG00000165240	ENST00000341514	Transcript	missense_variant	2295/8492	2131/4503	711/1500	V/L	Gtt/Ctt	rs782268170	1	ATP7A	HGNC	HGNC:869	protein_coding	YES	CCDS35339.1	ENSP00000345728	Q04656.234		UPI000044D414	tolerated(0.6)
CTC1007_CDO_vs_CTC1007_buffy-coat.strelka.somatic_snvs_VEP.filteredVCFtools.maf	TMEM35A	59353	.	GRCh38	chrX	101094750	101094750	+	Missense_Mutation	SNP	G	G	T	novel	CTC1007_CDO	CTC1007_buffy-coat	G	G	ENST00000372930	17	11	6	80	80	0	TMEM35A,missense_variant,,ENST00000372930,;CENPI,upstream_gene_variant,,ENST00000682095,;TRMT2B-AS1,upstream_gene_variant,,ENST00000443801,;	T	ENSG00000126950	ENST00000372930	Transcript	missense_variant	422/2039	298/504	100/167	A/S	Gct/Tct		1	TMEM35A	HGNC	HGNC:25864	protein_coding	YES	CCDS14478.1	ENSP00000362021	Q53FP2.107		UPI0000035FFB	tolerated(0.06)
CTC1007_metastasis1_vs_CTC1007_buffy-coat.strelka.somatic_indels_VEP.filteredVCFtools.maf	PRKCZ	5590	.	GRCh38	chr1	2150938	2150944	+	Frame_Shift_Del	DEL	CCATGAA	CCATGAA	-	novel	CTC1007_metastasis1	CTC1007_buffy-coat	CCATGAA	CCATGAA	ENST00000378567	94	45	49	92	92	0	PRKCZ,frameshift_variant,,ENST00000378567,;	-	ENSG00000067606	ENST00000378567	Transcript	frameshift_variant	1056-1062/2385	836-842/1779	279-281/592	AMK/X	gCCATGAAa/ga		1	PRKCZ	HGNC	HGNC:9412	protein_coding	YES	CCDS37.1	ENSP00000367830	Q05513.232		UPI0000169EB7	NA
CTC1007_metastasis1_vs_CTC1007_buffy-coat.strelka.somatic_indels_VEP.filteredVCFtools.maf	RNF10	9921	.	GRCh38	chr12	120575670	120575670	+	Frame_Shift_Del	DEL	A	A	-	novel	CTC1007_metastasis1	CTC1007_buffy-coat	A	A	ENST00000325954	82	49	32	68	68	0	RNF10,frameshift_variant,,ENST00000325954,;POP5,downstream_gene_variant,,ENST00000357500,;,downstream_gene_variant,,ENST00000686437,;	-	ENSG00000022840	ENST00000325954	Transcript	frameshift_variant	2638/3814	2182/2436	728/811	K/X	Aaa/aa		1	RNF10	HGNC	HGNC:10055	protein_coding	YES	CCDS9201.1	ENSP00000322242	Q8N5U6.151	A0A024RBP0.54	UPI000006D77E	NA
CTC1007_metastasis1_vs_CTC1007_buffy-coat.strelka.somatic_indels_VEP.filteredVCFtools.maf	RBM26	64062	.	GRCh38	chr13	79358265	79358288	+	Splice_Site	DEL	GGCTCTTACCTGTAAGTTAACCAA	GGCTCTTACCTGTAAGTTAACCAA	-	novel	CTC1007_metastasis1	CTC1007_buffy-coat	GGCTCTTACCTGTAAGTTAACCAA	GGCTCTTACCTGTAAGTTAACCAA	ENST00000438737	79	60	19	117	117	0	RBM26,splice_donor_variant,,ENST00000438737,;	-	ENSG00000139746	ENST00000438737	Transcript	splice_donor_variant,coding_sequence_variant,intron_variant,splice_donor_5th_base_variant	2156-?/5258	1675-?/3024	559-?/1007				-1	RBM26	HGNC	HGNC:20327	protein_coding	YES		ENSP00000387531	Q5T8P6.163		UPI0000D61A89	NA
CTC1007_metastasis1_vs_CTC1007_buffy-coat.strelka.somatic_indels_VEP.filteredVCFtools.maf	KLHDC1	122773	.	GRCh38	chr14	49751732	49751746	+	In_Frame_Del	DEL	AAGAAACAGAAAATA	AAGAAACAGAAAATA	-	novel	CTC1007_metastasis1	CTC1007_buffy-coat	AAGAAACAGAAAATA	AAGAAACAGAAAATA	ENST00000359332	96	62	29	78	77	0	KLHDC1,inframe_deletion,,ENST00000359332,;	-	ENSG00000197776	ENST00000359332	Transcript	inframe_deletion	1256-1270/2674	1181-1195/1221	394-399/406	EETENK/E	gAAGAAACAGAAAATAaa/gaa		1	KLHDC1	HGNC	HGNC:19836	protein_coding	YES	CCDS9692.1	ENSP00000352282	Q8N7A1.133		UPI0000072D4D	NA
CTC1007_metastasis1_vs_CTC1007_buffy-coat.strelka.somatic_indels_VEP.filteredVCFtools.maf	GPATCH2L	55668	.	GRCh38	chr14	76151987	76152009	+	Splice_Site	DEL	AGCTGGTGAGGGGGAGGAATGGG	AGCTGGTGAGGGGGAGGAATGGG	-	novel	CTC1007_metastasis1	CTC1007_buffy-coat	AGCTGGTGAGGGGGAGGAATGGG	AGCTGGTGAGGGGGAGGAATGGG	ENST00000261530	64	32	32	112	112	0	GPATCH2L,splice_donor_variant,,ENST00000261530,;,intron_variant,,ENST00000636059,;,regulatory_region_variant,,ENSR00000071018,;,TF_binding_site_variant,,ENSM00208087780,;,TF_binding_site_variant,,ENSM00190443922,;,TFBS_ablation,,ENSM00062988933,;,TFBS_ablation,,ENSM00004172483,;,TF_binding_site_variant,,ENSM00163542258,;	-	ENSG00000089916	ENST00000261530	Transcript	splice_donor_variant,5_prime_UTR_variant,intron_variant,splice_donor_5th_base_variant	66-?/14021						1	GPATCH2L	HGNC	HGNC:20210	protein_coding	YES	CCDS9848.1	ENSP00000261530	Q9NWQ4.138	A0A024R6E4.39	UPI000006FA38	NA
CTC1007_metastasis1_vs_CTC1007_buffy-coat.strelka.somatic_indels_VEP.filteredVCFtools.maf	MEFV	4210	.	GRCh38	chr16	3254478	3254478	+	Frame_Shift_Del	DEL	C	C	-	novel	CTC1007_metastasis1	CTC1007_buffy-coat	C	C	ENST00000219596	97	27	63	99	99	0	MEFV,frameshift_variant,,ENST00000219596,;	-	ENSG00000103313	ENST00000219596	Transcript	frameshift_variant	636/3506	590/2346	197/781	G/X	gGc/gc		-1	MEFV	HGNC	HGNC:6998	protein_coding	YES	CCDS10498.1	ENSP00000219596	O15553.207		UPI000004C0CA	NA
CTC1007_metastasis1_vs_CTC1007_buffy-coat.strelka.somatic_indels_VEP.filteredVCFtools.maf	MEFV	4210	.	GRCh38	chr16	3254495	3254520	+	Frame_Shift_Del	DEL	GCAGGGGCCGGGGCTTCTCCCGCCCG	GCAGGGGCCGGGGCTTCTCCCGCCCG	-	novel	CTC1007_metastasis1	CTC1007_buffy-coat	GCAGGGGCCGGGGCTTCTCCCGCCCG	GCAGGGGCCGGGGCTTCTCCCGCCCG	ENST00000219596	87	26	55	114	114	0	MEFV,frameshift_variant,,ENST00000219596,;	-	ENSG00000103313	ENST00000219596	Transcript	frameshift_variant	594-619/3506	548-573/2346	183-191/781	PGGRSPGPC/X	cCGGGCGGGAGAAGCCCCGGCCCCTGC/c		-1	MEFV	HGNC	HGNC:6998	protein_coding	YES	CCDS10498.1	ENSP00000219596	O15553.207		UPI000004C0CA	NA
CTC1007_metastasis1_vs_CTC1007_buffy-coat.strelka.somatic_indels_VEP.filteredVCFtools.maf	ENST00000598234	400499	.	GRCh38	chr16	11493772	11493773	+	Frame_Shift_Ins	INS	-	-	T	novel	CTC1007_metastasis1	CTC1007_buffy-coat	-	-	ENST00000598234	37	15	19	41	41	0	,frameshift_variant,,ENST00000598234,;	T	ENSG00000188897	ENST00000598234	Transcript	frameshift_variant	1525-1526/10590	1455-1456/9801	485-486/3266	-/X	-/A		-1				protein_coding	YES		ENSP00000470478		M0QZD8.54	UPI000E6F2D14	NA
CTC1007_metastasis1_vs_CTC1007_buffy-coat.strelka.somatic_indels_VEP.filteredVCFtools.maf	TP53	7157	.	GRCh38	chr17	7676046	7676046	+	Frame_Shift_Del	DEL	C	C	-		CTC1007_metastasis1	CTC1007_buffy-coat	C	C	ENST00000269305	71	19	46	74	71	0	TP53,frameshift_variant,,ENST00000269305,;	-	ENSG00000141510	ENST00000269305	Transcript	frameshift_variant	465/2512	323/1182	108/393	G/X	gGt/gt	CD1617984,COSV53329872	-1	TP53	HGNC	HGNC:11998	protein_coding	YES	CCDS11118.1	ENSP00000269305	P04637.292	K7PPA8.77	UPI000002ED67	NA
CTC1007_metastasis1_vs_CTC1007_buffy-coat.strelka.somatic_indels_VEP.filteredVCFtools.maf	GRIN3B	116444	.	GRCh38	chr19	1005264	1005306	+	Frame_Shift_Del	DEL	CCGCGCTCTTCCTCACCGTGTACGAGTGGCGTAGCCCCTACGG	CCGCGCTCTTCCTCACCGTGTACGAGTGGCGTAGCCCCTACGG	-	novel	CTC1007_metastasis1	CTC1007_buffy-coat	CCGCGCTCTTCCTCACCGTGTACGAGTGGCGTAGCCCCTACGG	CCGCGCTCTTCCTCACCGTGTACGAGTGGCGTAGCCCCTACGG	ENST00000234389	51	28	23	108	108	0	GRIN3B,frameshift_variant,,ENST00000234389,;TMEM259,downstream_gene_variant,,ENST00000356663,;,upstream_gene_variant,,ENST00000610701,;,upstream_gene_variant,,ENST00000588380,;	-	ENSG00000116032	ENST00000234389	Transcript	frameshift_variant	1782-1824/3281	1763-1805/3132	588-602/1043	TALFLTVYEWRSPYG/X	aCCGCGCTCTTCCTCACCGTGTACGAGTGGCGTAGCCCCTACGGc/ac		1	GRIN3B	HGNC	HGNC:16768	protein_coding	YES	CCDS32861.1	ENSP00000234389	O60391.166		UPI000004064B	NA
CTC1007_metastasis1_vs_CTC1007_buffy-coat.strelka.somatic_indels_VEP.filteredVCFtools.maf	IL27RA	9466	.	GRCh38	chr19	14051970	14051984	+	Splice_Site	DEL	GGAGGTGAGTCAAAG	GGAGGTGAGTCAAAG	-	novel	CTC1007_metastasis1	CTC1007_buffy-coat	GGAGGTGAGTCAAAG	GGAGGTGAGTCAAAG	ENST00000263379	90	47	33	93	93	0	IL27RA,splice_donor_variant,,ENST00000263379,;PALM3,downstream_gene_variant,,ENST00000669674,;	-	ENSG00000104998	ENST00000263379	Transcript	splice_donor_variant,coding_sequence_variant,intron_variant,splice_donor_5th_base_variant	1824-?/2950	1713-?/1911	571-?/636				1	IL27RA	HGNC	HGNC:17290	protein_coding	YES	CCDS12303.1	ENSP00000263379	Q6UWB1.151		UPI0000039E1F	NA
CTC1007_metastasis1_vs_CTC1007_buffy-coat.strelka.somatic_indels_VEP.filteredVCFtools.maf	CEACAM4	1089	.	GRCh38	chr19	41625924	41625952	+	Frame_Shift_Del	DEL	ACAGTGGTGGGCGGGTGCCAGAAGGTTAA	ACAGTGGTGGGCGGGTGCCAGAAGGTTAA	-	novel	CTC1007_metastasis1	CTC1007_buffy-coat	ACAGTGGTGGGCGGGTGCCAGAAGGTTAA	ACAGTGGTGGGCGGGTGCCAGAAGGTTAA	ENST00000221954	76	44	32	86	86	0	CEACAM4,frameshift_variant,,ENST00000221954,;	-	ENSG00000105352	ENST00000221954	Transcript	frameshift_variant	184-212/1161	73-101/735	25-34/244	LTFWHPPTTV/X	TTAACCTTCTGGCACCCGCCCACCACTGTc/c		-1	CEACAM4	HGNC	HGNC:1816	protein_coding	YES	CCDS33033.1	ENSP00000221954	O75871.142		UPI0000070B54	NA
CTC1007_metastasis1_vs_CTC1007_buffy-coat.strelka.somatic_indels_VEP.filteredVCFtools.maf	KCNN4	3783	.	GRCh38	chr19	43780711	43780726	+	Frame_Shift_Del	DEL	CCCCGAACCACAGCAT	CCCCGAACCACAGCAT	-	novel	CTC1007_metastasis1	CTC1007_buffy-coat	CCCCGAACCACAGCAT	CCCCGAACCACAGCAT	ENST00000648319	54	44	10	60	60	0	KCNN4,frameshift_variant,,ENST00000648319,;,regulatory_region_variant,,ENSR00001221302,;	-	ENSG00000104783	ENST00000648319	Transcript	frameshift_variant	248-263/1956	136-151/1284	46-51/427	MLWFGG/X	ATGCTGTGGTTCGGGGgg/gg		-1	KCNN4	HGNC	HGNC:6293	protein_coding	YES	CCDS12630.1	ENSP00000496939	O15554.184		UPI0000000DF3	NA
CTC1007_metastasis1_vs_CTC1007_buffy-coat.strelka.somatic_indels_VEP.filteredVCFtools.maf	VSTM1	284415	.	GRCh38	chr19	54058590	54058613	+	Splice_Site	DEL	TCTGGAAACAATTCAGAGTTAATT	TCTGGAAACAATTCAGAGTTAATT	-	novel	CTC1007_metastasis1	CTC1007_buffy-coat	TCTGGAAACAATTCAGAGTTAATT	TCTGGAAACAATTCAGAGTTAATT	ENST00000338372	68	38	30	93	93	0	VSTM1,splice_acceptor_variant,,ENST00000338372,;	-	ENSG00000189068	ENST00000338372	Transcript	splice_acceptor_variant,coding_sequence_variant,intron_variant,splice_polypyrimidine_tract_variant	?-191/967	?-71/711	?-24/236				-1	VSTM1	HGNC	HGNC:29455	protein_coding	YES	CCDS12872.1	ENSP00000343366	Q6UX27.129		UPI00001D8195	NA
CTC1007_metastasis1_vs_CTC1007_buffy-coat.strelka.somatic_indels_VEP.filteredVCFtools.maf	CTLA4	1493	.	GRCh38	chr2	203872760	203872788	+	Frame_Shift_Del	DEL	CAGAGCCAGAATGTGAAAAGCAATTTCAG	CAGAGCCAGAATGTGAAAAGCAATTTCAG	-	novel	CTC1007_metastasis1	CTC1007_buffy-coat	CAGAGCCAGAATGTGAAAAGCAATTTCAG	CAGAGCCAGAATGTGAAAAGCAATTTCAG	ENST00000648405	103	80	23	98	98	0	CTLA4,frameshift_variant,,ENST00000648405,;	-	ENSG00000163599	ENST00000648405	Transcript	frameshift_variant	792-820/1997	620-648/672	207-216/223	TEPECEKQFQ/X	aCAGAGCCAGAATGTGAAAAGCAATTTCAG/a		1	CTLA4	HGNC	HGNC:2505	protein_coding	YES	CCDS2362.1	ENSP00000497102	P16410.223		UPI0000031FDF	NA
CTC1007_metastasis1_vs_CTC1007_buffy-coat.strelka.somatic_indels_VEP.filteredVCFtools.maf	SDHA	6389	.	GRCh38	chr5	236528	236564	+	Frame_Shift_Del	DEL	CAAACTCGCTCTTGGACCTGGTTGTCTTTGGTCGGGC	CAAACTCGCTCTTGGACCTGGTTGTCTTTGGTCGGGC	-	novel	CTC1007_metastasis1	CTC1007_buffy-coat	CAAACTCGCTCTTGGACCTGGTTGTCTTTGGTCGGGC	CAAACTCGCTCTTGGACCTGGTTGTCTTTGGTCGGGC	ENST00000264932	131	121	10	115	115	0	SDHA,frameshift_variant,,ENST00000264932,;,3_prime_UTR_variant,,ENST00000651543,;	-	ENSG00000073578	ENST00000264932	Transcript	frameshift_variant	1397-1433/2693	1361-1397/1995	454-466/664	ANSLLDLVVFGRA/X	gCAAACTCGCTCTTGGACCTGGTTGTCTTTGGTCGGGCa/ga		1	SDHA	HGNC	HGNC:10680	protein_coding	YES	CCDS3853.1	ENSP00000264932	P31040.229	A0A024QZ30.49	UPI0000000C2C	NA
CTC1007_metastasis1_vs_CTC1007_buffy-coat.strelka.somatic_indels_VEP.filteredVCFtools.maf	CAST	831	.	GRCh38	chr5	96767904	96767929	+	Splice_Site	DEL	CAGAAACCTGCAGATGACCAAGACCC	CAGAAACCTGCAGATGACCAAGACCC	-	novel	CTC1007_metastasis1	CTC1007_buffy-coat	CAGAAACCTGCAGATGACCAAGACCC	CAGAAACCTGCAGATGACCAAGACCC	ENST00000675179	90	67	23	81	80	1	CAST,splice_acceptor_variant,,ENST00000675179,;ERAP1,intron_variant,,ENST00000296754,;	-	ENSG00000153113	ENST00000675179	Transcript	splice_acceptor_variant,coding_sequence_variant,intron_variant,splice_polypyrimidine_tract_variant	?-2245/4490	?-2198/2376	?-733/791				1	CAST	HGNC	HGNC:1515	protein_coding	YES		ENSP00000501872	P20810.195		UPI0000DA4C57	NA
CTC1007_metastasis1_vs_CTC1007_buffy-coat.strelka.somatic_indels_VEP.filteredVCFtools.maf	LRFN2	57497	.	GRCh38	chr6	40432674	40432674	+	Frame_Shift_Del	DEL	A	A	-	novel	CTC1007_metastasis1	CTC1007_buffy-coat	A	A	ENST00000338305	87	61	16	91	90	0	LRFN2,frameshift_variant,,ENST00000338305,;	-	ENSG00000156564	ENST00000338305	Transcript	frameshift_variant	882/3164	440/2370	147/789	F/X	tTc/tc		-1	LRFN2	HGNC	HGNC:21226	protein_coding	YES	CCDS34443.1	ENSP00000345985	Q9ULH4.170		UPI00001C1E47	NA
CTC1007_metastasis1_vs_CTC1007_buffy-coat.strelka.somatic_indels_VEP.filteredVCFtools.maf	EPHX2	2053	.	GRCh38	chr8	27543804	27543822	+	Frame_Shift_Del	DEL	AGATGTCCCAGCACATGGA	AGATGTCCCAGCACATGGA	-	novel	CTC1007_metastasis1	CTC1007_buffy-coat	AGATGTCCCAGCACATGGA	AGATGTCCCAGCACATGGA	ENST00000521400	86	32	54	90	90	0	EPHX2,frameshift_variant,,ENST00000521400,;	-	ENSG00000120915	ENST00000521400	Transcript	frameshift_variant	1571-1589/2776	1505-1523/1668	502-508/555	QMSQHME/X	cAGATGTCCCAGCACATGGAg/cg		1	EPHX2	HGNC	HGNC:3402	protein_coding	YES	CCDS6060.1	ENSP00000430269	P34913.202		UPI0000073FE5	NA
CTC1007_metastasis1_vs_CTC1007_buffy-coat.strelka.somatic_indels_VEP.filteredVCFtools.maf	APEX2	27301	.	GRCh38	chrX	55007170	55007176	+	Frame_Shift_Del	DEL	CAGTGGC	CAGTGGC	-	novel	CTC1007_metastasis1	CTC1007_buffy-coat	CAGTGGC	CAGTGGC	ENST00000374987	93	67	24	94	94	0	APEX2,frameshift_variant,,ENST00000374987,;ALAS2,downstream_gene_variant,,ENST00000650242,;,regulatory_region_variant,,ENSR00000907623,;	-	ENSG00000169188	ENST00000374987	Transcript	frameshift_variant	1352-1358/3239	1292-1298/1557	431-433/518	AVA/X	gCAGTGGCc/gc		1	APEX2	HGNC	HGNC:17889	protein_coding	YES	CCDS14365.1	ENSP00000364126	Q9UBZ4.169	E5KN95.85	UPI0000071F5B	NA
CTC1007_metastasis1_vs_CTC1007_buffy-coat.strelka.somatic_snvs_VEP.filteredVCFtools.maf	SLC25A33	84275	.	GRCh38	chr1	9579990	9579990	+	Nonsense_Mutation	SNP	T	T	A	novel	CTC1007_metastasis1	CTC1007_buffy-coat	T	T	ENST00000302692	96	28	66	83	82	0	SLC25A33,stop_gained,,ENST00000302692,;,downstream_gene_variant,,ENST00000435277,;	A	ENSG00000171612	ENST00000302692	Transcript	stop_gained	746/3865	519/966	173/321	C/*	tgT/tgA		1	SLC25A33	HGNC	HGNC:29681	protein_coding	YES	CCDS103.1	ENSP00000306328	Q9BSK2.161		UPI000004D33B
CTC1007_metastasis1_vs_CTC1007_buffy-coat.strelka.somatic_snvs_VEP.filteredVCFtools.maf	RRAGC	64121	.	GRCh38	chr1	38852413	38852413	+	Missense_Mutation	SNP	T	T	G		CTC1007_metastasis1	CTC1007_buffy-coat	T	T	ENST00000373001	94	68	25	83	82	1	RRAGC,missense_variant,,ENST00000373001,;,non_coding_transcript_exon_variant,,ENST00000622355,;,regulatory_region_variant,,ENSR00000922877,;	G	ENSG00000116954	ENST00000373001	Transcript	missense_variant	843/2681	717/1200	239/399	Q/H	caA/caC	COSV100883824	-1	RRAGC	HGNC	HGNC:19902	protein_coding	YES	CCDS430.1	ENSP00000362092	Q9HB90.162		UPI00000372EF	tolerated(0.08)
CTC1007_metastasis1_vs_CTC1007_buffy-coat.strelka.somatic_snvs_VEP.filteredVCFtools.maf	MACF1	23499	.	GRCh38	chr1	39442421	39442421	+	Missense_Mutation	SNP	G	G	C	novel	CTC1007_metastasis1	CTC1007_buffy-coat	G	G	ENST00000564288	86	61	25	75	75	0	MACF1,missense_variant,,ENST00000564288,;	C	ENSG00000127603	ENST00000564288	Transcript	missense_variant	19286/24340	18958/22668	6320/7555	E/Q	Gaa/Caa		1	MACF1	HGNC	HGNC:13664	protein_coding	YES		ENSP00000455274		H3BPE1.76	UPI0002467516	tolerated(0.13)
CTC1007_metastasis1_vs_CTC1007_buffy-coat.strelka.somatic_snvs_VEP.filteredVCFtools.maf	HYI	81888	.	GRCh38	chr1	43451451	43451451	+	Missense_Mutation	SNP	T	T	G	novel	CTC1007_metastasis1	CTC1007_buffy-coat	T	T	ENST00000372430	91	72	19	92	92	0	HYI,missense_variant,,ENST00000372430,;SZT2,3_prime_UTR_variant,,ENST00000634258,;HYI-AS1,upstream_gene_variant,,ENST00000444386,;MIR6735,downstream_gene_variant,,ENST00000615179,;SZT2-AS1,upstream_gene_variant,,ENST00000396885,;,regulatory_region_variant,,ENSR00001167628,;	G	ENSG00000178922	ENST00000372430	Transcript	missense_variant	857/1221	719/834	240/277	E/A	gAa/gCa		-1	HYI	HGNC	HGNC:26948	protein_coding	YES	CCDS53309.1	ENSP00000361507	Q5T013.127	J9JIE9.43	UPI0000EE302B	tolerated(0.46)
CTC1007_metastasis1_vs_CTC1007_buffy-coat.strelka.somatic_snvs_VEP.filteredVCFtools.maf	GPR61	83873	.	GRCh38	chr1	109543828	109543828	+	Missense_Mutation	SNP	C	C	T	rs1267336897	CTC1007_metastasis1	CTC1007_buffy-coat	C	C	ENST00000527748	70	31	38	93	93	0	GPR61,missense_variant,,ENST00000527748,;GNAI3,upstream_gene_variant,,ENST00000369851,;,non_coding_transcript_exon_variant,,ENST00000526411,;	T	ENSG00000156097	ENST00000527748	Transcript	missense_variant	1489/4921	806/1356	269/451	S/L	tCg/tTg	rs1267336897	1	GPR61	HGNC	HGNC:13300	protein_coding	YES	CCDS801.1	ENSP00000432456	Q9BZJ8.149	G4XH66.59	UPI000003BCCB	tolerated(0.76)
CTC1007_metastasis1_vs_CTC1007_buffy-coat.strelka.somatic_snvs_VEP.filteredVCFtools.maf	PTPN22	26191	.	GRCh38	chr1	113834418	113834418	+	Missense_Mutation	SNP	G	G	A	novel	CTC1007_metastasis1	CTC1007_buffy-coat	G	G	ENST00000359785	77	32	44	82	81	0	PTPN22,missense_variant,,ENST00000359785,;,intron_variant,,ENST00000664434,;	A	ENSG00000134242	ENST00000359785	Transcript	missense_variant	2005/3607	1916/2424	639/807	P/L	cCc/cTc		-1	PTPN22	HGNC	HGNC:9652	protein_coding	YES	CCDS863.1	ENSP00000352833		A0A0B4J1S7.49	UPI000013CF18	tolerated(0.06)
CTC1007_metastasis1_vs_CTC1007_buffy-coat.strelka.somatic_snvs_VEP.filteredVCFtools.maf	FCRL4	83417	.	GRCh38	chr1	157597913	157597913	+	Splice_Site	SNP	C	C	A	novel	CTC1007_metastasis1	CTC1007_buffy-coat	C	C	ENST00000271532	67	30	37	62	62	0	FCRL4,splice_donor_variant,,ENST00000271532,;	A	ENSG00000163518	ENST00000271532	Transcript	splice_donor_variant							-1	FCRL4	HGNC	HGNC:18507	protein_coding	YES	CCDS1166.1	ENSP00000271532	Q96PJ5.163		UPI000006E26B
CTC1007_metastasis1_vs_CTC1007_buffy-coat.strelka.somatic_snvs_VEP.filteredVCFtools.maf	CD84	8832	.	GRCh38	chr1	160550986	160550986	+	Missense_Mutation	SNP	G	G	T	novel	CTC1007_metastasis1	CTC1007_buffy-coat	G	G	ENST00000368054	93	52	41	87	87	0	CD84,missense_variant,,ENST00000368054,;,intron_variant,,ENST00000446952,;,regulatory_region_variant,,ENSR00000254879,;	T	ENSG00000066294	ENST00000368054	Transcript	missense_variant	869/8204	810/987	270/328	N/K	aaC/aaA		-1	CD84	HGNC	HGNC:1704	protein_coding	YES	CCDS1206.1	ENSP00000357033	Q9UIB8.167		UPI000004D160	tolerated(0.09)
CTC1007_metastasis1_vs_CTC1007_buffy-coat.strelka.somatic_snvs_VEP.filteredVCFtools.maf	MROH9	80133	.	GRCh38	chr1	170971815	170971815	+	Missense_Mutation	SNP	A	A	G	novel	CTC1007_metastasis1	CTC1007_buffy-coat	A	A	ENST00000367759	59	36	23	76	75	0	MROH9,missense_variant,,ENST00000367759,;,intron_variant,,ENST00000669750,;	G	ENSG00000117501	ENST00000367759	Transcript	missense_variant	639/3102	548/2586	183/861	D/G	gAt/gGt		1	MROH9	HGNC	HGNC:26287	protein_coding	YES	CCDS53429.1	ENSP00000356733	Q5TGP6.123		UPI0001B09232	deleterious(0.01)
CTC1007_metastasis1_vs_CTC1007_buffy-coat.strelka.somatic_snvs_VEP.filteredVCFtools.maf	ZBTB37	84614	.	GRCh38	chr1	173886030	173886030	+	Missense_Mutation	SNP	G	G	A	rs1203423686	CTC1007_metastasis1	CTC1007_buffy-coat	G	G	ENST00000367701	52	32	20	74	74	0	ZBTB37,missense_variant,,ENST00000367701,;,regulatory_region_variant,,ENSR00000933224,;	A	ENSG00000185278	ENST00000367701	Transcript	missense_variant	1666/19183	1418/1512	473/503	R/Q	cGa/cAa	rs1203423686	1	ZBTB37	HGNC	HGNC:28365	protein_coding	YES	CCDS44278.1	ENSP00000356674	Q5TC79.147		UPI0000203C09	tolerated(0.26)
CTC1007_metastasis1_vs_CTC1007_buffy-coat.strelka.somatic_snvs_VEP.filteredVCFtools.maf	USH2A	7399	.	GRCh38	chr1	215648532	215648532	+	Missense_Mutation	SNP	G	G	A	novel	CTC1007_metastasis1	CTC1007_buffy-coat	G	G	ENST00000307340	126	102	23	82	82	0	USH2A,missense_variant,,ENST00000307340,;,regulatory_region_variant,,ENSR00000386400,;	A	ENSG00000042781	ENST00000307340	Transcript	missense_variant	15017/18938	14578/15609	4860/5202	H/Y	Cac/Tac		-1	USH2A	HGNC	HGNC:12601	protein_coding	YES	CCDS31025.1	ENSP00000305941	O75445.180		UPI000034E5B6	deleterious(0.02)
CTC1007_metastasis1_vs_CTC1007_buffy-coat.strelka.somatic_snvs_VEP.filteredVCFtools.maf	RAB3GAP2	6791	.	GRCh38	chr1	220153310	220153310	+	Missense_Mutation	SNP	T	T	C	novel	CTC1007_metastasis1	CTC1007_buffy-coat	T	T	ENST00000358951	104	82	22	74	74	0	RAB3GAP2,missense_variant,,ENST00000358951,;,regulatory_region_variant,,ENSR00000387247,;	C	ENSG00000118873	ENST00000358951	Transcript	missense_variant	3858/7256	3742/4182	1248/1393	K/E	Aaa/Gaa		-1	RAB3GAP2	HGNC	HGNC:17168	protein_coding	YES	CCDS31028.1	ENSP00000351832	Q9H2M9.161		UPI0000072269	tolerated(0.41)
CTC1007_metastasis1_vs_CTC1007_buffy-coat.strelka.somatic_snvs_VEP.filteredVCFtools.maf	OBSCN	84033	.	GRCh38	chr1	228224655	228224655	+	Missense_Mutation	SNP	G	G	T	rs1002606877	CTC1007_metastasis1	CTC1007_buffy-coat	G	G	ENST00000680850	108	89	19	82	81	0	OBSCN,missense_variant,,ENST00000680850,;	T	ENSG00000154358	ENST00000680850	Transcript	missense_variant	3286/27019	3126/26778	1042/8925	Q/H	caG/caT	rs1002606877	1	OBSCN	HGNC	HGNC:15719	protein_coding	YES		ENSP00000505517		A0A7P0Z489.1	UPI0003EB0068	tolerated(0.23)
CTC1007_metastasis1_vs_CTC1007_buffy-coat.strelka.somatic_snvs_VEP.filteredVCFtools.maf	AHCTF1	25909	.	GRCh38	chr1	246867326	246867326	+	Missense_Mutation	SNP	T	T	C	rs776461417	CTC1007_metastasis1	CTC1007_buffy-coat	T	T	ENST00000648844	89	69	19	64	64	0	AHCTF1,missense_variant,,ENST00000648844,;	C	ENSG00000153207	ENST00000648844	Transcript	missense_variant	3643/8887	3265/6801	1089/2266	I/V	Ata/Gta	rs776461417	-1	AHCTF1	HGNC	HGNC:24618	protein_coding	YES		ENSP00000497061	Q8WYP5.160		UPI0000456337	tolerated(0.61)
CTC1007_metastasis1_vs_CTC1007_buffy-coat.strelka.somatic_snvs_VEP.filteredVCFtools.maf	UPF2	26019	.	GRCh38	chr10	12029242	12029242	+	Missense_Mutation	SNP	G	G	C	novel	CTC1007_metastasis1	CTC1007_buffy-coat	G	G	ENST00000357604	143	124	19	82	82	0	UPF2,missense_variant,,ENST00000357604,;	C	ENSG00000151461	ENST00000357604	Transcript	missense_variant	721/5168	648/3819	216/1272	I/M	atC/atG		-1	UPF2	HGNC	HGNC:17854	protein_coding	YES	CCDS7086.1	ENSP00000350221	Q9HAU5.180		UPI0000070D5E	tolerated(1)
CTC1007_metastasis1_vs_CTC1007_buffy-coat.strelka.somatic_snvs_VEP.filteredVCFtools.maf	MALRD1	0	.	GRCh38	chr10	19203727	19203727	+	Splice_Site	SNP	G	G	A	novel	CTC1007_metastasis1	CTC1007_buffy-coat	G	G	ENST00000454679	135	99	35	86	85	0	MALRD1,splice_acceptor_variant,,ENST00000454679,;	A	ENSG00000204740	ENST00000454679	Transcript	splice_acceptor_variant							1	MALRD1	HGNC	HGNC:24331	protein_coding	YES	CCDS73071.1	ENSP00000412763	Q5VYJ5.119		UPI000387C99A
CTC1007_metastasis1_vs_CTC1007_buffy-coat.strelka.somatic_snvs_VEP.filteredVCFtools.maf	TBATA	219793	.	GRCh38	chr10	70777248	70777248	+	Missense_Mutation	SNP	C	C	A	novel	CTC1007_metastasis1	CTC1007_buffy-coat	C	C	ENST00000456372	51	35	15	89	89	0	TBATA,missense_variant,,ENST00000456372,;	A	ENSG00000166220	ENST00000456372	Transcript	missense_variant	964/1563	598/1059	200/352	V/F	Gtc/Ttc		-1	TBATA	HGNC	HGNC:23511	protein_coding	YES	CCDS81471.1	ENSP00000400224		A0A0A0MSR7.37	UPI000387D42F	tolerated(0.26)
CTC1007_metastasis1_vs_CTC1007_buffy-coat.strelka.somatic_snvs_VEP.filteredVCFtools.maf	ZSWIM8	23053	.	GRCh38	chr10	73800295	73800295	+	Splice_Site	SNP	G	G	C	novel	CTC1007_metastasis1	CTC1007_buffy-coat	G	G	ENST00000604729	66	28	36	85	84	0	ZSWIM8,splice_acceptor_variant,,ENST00000604729,;NDST2,downstream_gene_variant,,ENST00000309979,;ZSWIM8-AS1,intron_variant,,ENST00000456638,;,intron_variant,,ENST00000603027,;	C	ENSG00000214655	ENST00000604729	Transcript	splice_acceptor_variant							1	ZSWIM8	HGNC	HGNC:23528	protein_coding	YES		ENSP00000474944		S4R410.57	UPI0003335141
CTC1007_metastasis1_vs_CTC1007_buffy-coat.strelka.somatic_snvs_VEP.filteredVCFtools.maf	CDHR1	92211	.	GRCh38	chr10	84214524	84214524	+	Missense_Mutation	SNP	A	A	G	novel	CTC1007_metastasis1	CTC1007_buffy-coat	A	A	ENST00000623527	53	29	24	93	92	0	CDHR1,missense_variant,,ENST00000623527,;,regulatory_region_variant,,ENSR00000260541,;	G	ENSG00000148600	ENST00000623527	Transcript	missense_variant	2707/6877	2483/2580	828/859	K/R	aAa/aGa		1	CDHR1	HGNC	HGNC:14550	protein_coding	YES	CCDS7372.1	ENSP00000485478	Q96JP9.149	F1T0L2.92	UPI0000161C2F	tolerated_low_confidence(0.2)
CTC1007_metastasis1_vs_CTC1007_buffy-coat.strelka.somatic_snvs_VEP.filteredVCFtools.maf	TAF10	6881	.	GRCh38	chr11	6612002	6612002	+	Missense_Mutation	SNP	G	G	A		CTC1007_metastasis1	CTC1007_buffy-coat	G	G	ENST00000299424	63	48	15	57	57	0	TAF10,missense_variant,,ENST00000299424,;ILK,downstream_gene_variant,,ENST00000299421,;TPP1,downstream_gene_variant,,ENST00000299427,;,upstream_gene_variant,,ENST00000527398,;,intron_variant,,ENST00000532191,;,regulatory_region_variant,,ENSR00000036316,;,TF_binding_site_variant,,ENSM00190150436,;	A	ENSG00000166337	ENST00000299424	Transcript	missense_variant	215/5312	188/657	63/218	P/L	cCc/cTc	COSV54992550	-1	TAF10	HGNC	HGNC:11543	protein_coding	YES	CCDS7769.1	ENSP00000299424	Q12962.209		UPI00001367EB	deleterious_low_confidence(0.02)
CTC1007_metastasis1_vs_CTC1007_buffy-coat.strelka.somatic_snvs_VEP.filteredVCFtools.maf	SART1	9092	.	GRCh38	chr11	65966382	65966382	+	Missense_Mutation	SNP	C	C	G	rs748251289	CTC1007_metastasis1	CTC1007_buffy-coat	C	C	ENST00000312397	121	106	14	78	78	0	SART1,missense_variant,,ENST00000312397,;	G	ENSG00000175467	ENST00000312397	Transcript	missense_variant	1061/3557	1014/2403	338/800	D/E	gaC/gaG	rs748251289	1	SART1	HGNC	HGNC:10538	protein_coding	YES	CCDS31611.1	ENSP00000310448	O43290.178		UPI00000732D5	deleterious(0)
CTC1007_metastasis1_vs_CTC1007_buffy-coat.strelka.somatic_snvs_VEP.filteredVCFtools.maf	SPCS2	9789	.	GRCh38	chr11	74965099	74965099	+	Missense_Mutation	SNP	G	G	C	novel	CTC1007_metastasis1	CTC1007_buffy-coat	G	G	ENST00000263672	101	35	64	79	76	0	SPCS2,missense_variant,,ENST00000263672,;RNU6-216P,downstream_gene_variant,,ENST00000363282,;,regulatory_region_variant,,ENSR00000958692,;	C	ENSG00000118363	ENST00000263672	Transcript	missense_variant	200/2691	180/681	60/226	L/F	ttG/ttC		1	SPCS2	HGNC	HGNC:28962	protein_coding	YES	CCDS44681.1	ENSP00000263672	Q15005.166		UPI0000135D6A	deleterious(0)
CTC1007_metastasis1_vs_CTC1007_buffy-coat.strelka.somatic_snvs_VEP.filteredVCFtools.maf	GAB2	9846	.	GRCh38	chr11	78225159	78225159	+	Missense_Mutation	SNP	C	C	G	rs769791970	CTC1007_metastasis1	CTC1007_buffy-coat	C	C	ENST00000361507	171	153	18	81	81	0	GAB2,missense_variant,,ENST00000361507,;,non_coding_transcript_exon_variant,,ENST00000656562,;	G	ENSG00000033327	ENST00000361507	Transcript	missense_variant	1351/6110	1251/2031	417/676	E/D	gaG/gaC	rs769791970	-1	GAB2	HGNC	HGNC:14458	protein_coding	YES	CCDS8259.1	ENSP00000354952	Q9UQC2.171		UPI0000073037	tolerated(0.39)
CTC1007_metastasis1_vs_CTC1007_buffy-coat.strelka.somatic_snvs_VEP.filteredVCFtools.maf	DLG2	1740	.	GRCh38	chr11	83466736	83466736	+	Missense_Mutation	SNP	T	T	C	rs1484400112	CTC1007_metastasis1	CTC1007_buffy-coat	T	T	ENST00000376104	103	82	21	94	94	0	DLG2,missense_variant,,ENST00000376104,;	C	ENSG00000150672	ENST00000376104	Transcript	missense_variant	3087/7959	2701/2928	901/975	I/V	Ata/Gta	rs1484400112	-1	DLG2	HGNC	HGNC:2901	protein_coding	YES	CCDS44690.1	ENSP00000365272	Q15700.206		UPI0000E59399	tolerated(0.07)
CTC1007_metastasis1_vs_CTC1007_buffy-coat.strelka.somatic_snvs_VEP.filteredVCFtools.maf	TRIM29	23650	.	GRCh38	chr11	120127510	120127510	+	Missense_Mutation	SNP	G	G	T	novel	CTC1007_metastasis1	CTC1007_buffy-coat	G	G	ENST00000341846	61	55	5	76	76	0	TRIM29,missense_variant,,ENST00000341846,;	T	ENSG00000137699	ENST00000341846	Transcript	missense_variant	1042/2977	960/1767	320/588	D/E	gaC/gaA		-1	TRIM29	HGNC	HGNC:17274	protein_coding	YES	CCDS8428.1	ENSP00000343129	Q14134.188	A0A024R3J1.54	UPI0000073FDE	tolerated(0.25)
CTC1007_metastasis1_vs_CTC1007_buffy-coat.strelka.somatic_snvs_VEP.filteredVCFtools.maf	MUC19	283463	.	GRCh38	chr12	40532240	40532240	+	Missense_Mutation	SNP	T	T	G	novel	CTC1007_metastasis1	CTC1007_buffy-coat	T	T	ENST00000454784	99	60	38	112	112	0	MUC19,missense_variant,,ENST00000454784,;	G	ENSG00000205592	ENST00000454784	Transcript	missense_variant	21601/24669	21601/24669	7201/8222	S/A	Tcc/Gcc		1	MUC19	HGNC	HGNC:14362	polymorphic_pseudogene	YES		ENSP00000508949
CTC1007_metastasis1_vs_CTC1007_buffy-coat.strelka.somatic_snvs_VEP.filteredVCFtools.maf	FAM186A	121006	.	GRCh38	chr12	50363339	50363339	+	Missense_Mutation	SNP	A	A	G	novel	CTC1007_metastasis1	CTC1007_buffy-coat	A	A	ENST00000327337	58	28	30	60	59	0	FAM186A,missense_variant,,ENST00000327337,;,upstream_gene_variant,,ENST00000498788,;	G	ENSG00000185958	ENST00000327337	Transcript	missense_variant	343/7255	218/7056	73/2351	I/T	aTa/aCa		-1	FAM186A	HGNC	HGNC:26980	protein_coding	YES	CCDS44878.1	ENSP00000329995	A6NE01.84		UPI00001D7978	deleterious(0)
CTC1007_metastasis1_vs_CTC1007_buffy-coat.strelka.somatic_snvs_VEP.filteredVCFtools.maf	MYO1A	4640	.	GRCh38	chr12	57046640	57046640	+	Missense_Mutation	SNP	C	C	G	novel	CTC1007_metastasis1	CTC1007_buffy-coat	C	C	ENST00000300119	67	50	17	77	77	0	MYO1A,missense_variant,,ENST00000300119,;	G	ENSG00000166866	ENST00000300119	Transcript	missense_variant	815/3633	552/3132	184/1043	E/D	gaG/gaC		-1	MYO1A	HGNC	HGNC:7595	protein_coding	YES	CCDS8929.1	ENSP00000300119	Q9UBC5.186		UPI000012FAC2	deleterious(0.03)
CTC1007_metastasis1_vs_CTC1007_buffy-coat.strelka.somatic_snvs_VEP.filteredVCFtools.maf	LGR5	8549	.	GRCh38	chr12	71583819	71583819	+	Missense_Mutation	SNP	C	C	A	novel	CTC1007_metastasis1	CTC1007_buffy-coat	C	C	ENST00000266674	67	46	20	90	89	0	LGR5,missense_variant,,ENST00000266674,;,non_coding_transcript_exon_variant,,ENST00000546601,;,downstream_gene_variant,,ENST00000660105,;	A	ENSG00000139292	ENST00000266674	Transcript	missense_variant	2092/4583	1809/2724	603/907	N/K	aaC/aaA		1	LGR5	HGNC	HGNC:4504	protein_coding	YES	CCDS9000.1	ENSP00000266674	O75473.186	A0A0A8K8C7.54	UPI000004B65C	deleterious(0)
CTC1007_metastasis1_vs_CTC1007_buffy-coat.strelka.somatic_snvs_VEP.filteredVCFtools.maf	CENPJ	55835	.	GRCh38	chr13	24905982	24905982	+	Missense_Mutation	SNP	G	G	C	novel	CTC1007_metastasis1	CTC1007_buffy-coat	G	G	ENST00000381884	98	57	41	90	90	0	CENPJ,missense_variant,,ENST00000381884,;	C	ENSG00000151849	ENST00000381884	Transcript	missense_variant	2223/5082	2056/4017	686/1338	Q/E	Cag/Gag		-1	CENPJ	HGNC	HGNC:17272	protein_coding	YES	CCDS9310.1	ENSP00000371308	Q9HC77.164		UPI000013DC8A	deleterious(0.04)
CTC1007_metastasis1_vs_CTC1007_buffy-coat.strelka.somatic_snvs_VEP.filteredVCFtools.maf	HSPH1	10808	.	GRCh38	chr13	31158822	31158822	+	Missense_Mutation	SNP	A	A	G	novel	CTC1007_metastasis1	CTC1007_buffy-coat	A	A	ENST00000320027	86	45	40	78	75	0	HSPH1,missense_variant,,ENST00000320027,;	G	ENSG00000120694	ENST00000320027	Transcript	missense_variant	471/5244	149/2577	50/858	V/A	gTt/gCt		-1	HSPH1	HGNC	HGNC:16969	protein_coding	YES	CCDS9340.1	ENSP00000318687	Q92598.214	A0A024RDS1.60	UPI0000001C62	tolerated(0.46)
CTC1007_metastasis1_vs_CTC1007_buffy-coat.strelka.somatic_snvs_VEP.filteredVCFtools.maf	IPO4	79711	.	GRCh38	chr14	24186179	24186179	+	Missense_Mutation	SNP	C	C	A	novel	CTC1007_metastasis1	CTC1007_buffy-coat	C	C	ENST00000354464	70	46	23	71	71	0	IPO4,missense_variant,,ENST00000354464,;,downstream_gene_variant,,ENST00000530611,;TM9SF1,downstream_gene_variant,,ENST00000261789,;,upstream_gene_variant,,ENST00000655961,;,3_prime_UTR_variant,,ENST00000561419,;	A	ENSG00000196497	ENST00000354464	Transcript	missense_variant	1038/3498	1009/3246	337/1081	V/L	Gtg/Ttg		-1	IPO4	HGNC	HGNC:19426	protein_coding	YES	CCDS9616.1	ENSP00000346453	Q8TEX9.185		UPI000013CCB3	tolerated(0.23)
CTC1007_metastasis1_vs_CTC1007_buffy-coat.strelka.somatic_snvs_VEP.filteredVCFtools.maf	FANCM	57697	.	GRCh38	chr14	45198838	45198838	+	Missense_Mutation	SNP	G	G	A		CTC1007_metastasis1	CTC1007_buffy-coat	G	G	ENST00000267430	110	81	28	74	74	0	FANCM,missense_variant,,ENST00000267430,;MIS18BP1,downstream_gene_variant,,ENST00000310806,;,regulatory_region_variant,,ENSR00001199796,;	A	ENSG00000187790	ENST00000267430	Transcript	missense_variant	6013/7131	5911/6147	1971/2048	E/K	Gag/Aag	COSV57506482	1	FANCM	HGNC	HGNC:23168	protein_coding	YES	CCDS32070.1	ENSP00000267430	Q8IYD8.169		UPI000059F032	deleterious(0.01)
CTC1007_metastasis1_vs_CTC1007_buffy-coat.strelka.somatic_snvs_VEP.filteredVCFtools.maf	PLEKHH1	57475	.	GRCh38	chr14	67585951	67585951	+	Missense_Mutation	SNP	C	C	G	novel	CTC1007_metastasis1	CTC1007_buffy-coat	C	C	ENST00000329153	58	36	21	75	75	0	PLEKHH1,missense_variant,,ENST00000329153,;PIGH,downstream_gene_variant,,ENST00000216452,;	G	ENSG00000054690	ENST00000329153	Transcript	missense_variant,splice_region_variant	3930/6615	3787/4095	1263/1364	Q/E	Caa/Gaa		1	PLEKHH1	HGNC	HGNC:17733	protein_coding	YES	CCDS45128.1	ENSP00000330278	Q9ULM0.149		UPI00001C1F64	tolerated(0.18)
CTC1007_metastasis1_vs_CTC1007_buffy-coat.strelka.somatic_snvs_VEP.filteredVCFtools.maf	ZNF839	55778	.	GRCh38	chr14	102331787	102331787	+	Missense_Mutation	SNP	G	G	A	novel	CTC1007_metastasis1	CTC1007_buffy-coat	G	G	ENST00000442396	68	57	11	66	66	0	ZNF839,missense_variant,,ENST00000442396,;	A	ENSG00000022976	ENST00000442396	Transcript	missense_variant	1377/2992	1357/2784	453/927	G/S	Ggt/Agt		1	ZNF839	HGNC	HGNC:20345	protein_coding	YES	CCDS45164.1	ENSP00000399863	A8K0R7.109		UPI0001596890	tolerated(0.9)
CTC1007_metastasis1_vs_CTC1007_buffy-coat.strelka.somatic_snvs_VEP.filteredVCFtools.maf	FAN1	22909	.	GRCh38	chr15	30908213	30908213	+	Missense_Mutation	SNP	A	A	G	novel	CTC1007_metastasis1	CTC1007_buffy-coat	A	A	ENST00000362065	80	54	26	102	101	0	FAN1,missense_variant,,ENST00000362065,;	G	ENSG00000198690	ENST00000362065	Transcript	missense_variant	1579/4849	1330/3054	444/1017	T/A	Aca/Gca		1	FAN1	HGNC	HGNC:29170	protein_coding	YES	CCDS32186.1	ENSP00000354497	Q9Y2M0.142		UPI000006D713	tolerated(0.22)
CTC1007_metastasis1_vs_CTC1007_buffy-coat.strelka.somatic_snvs_VEP.filteredVCFtools.maf	ICE2	79664	.	GRCh38	chr15	60455382	60455382	+	Missense_Mutation	SNP	T	T	G	novel	CTC1007_metastasis1	CTC1007_buffy-coat	T	T	ENST00000261520	79	61	18	70	70	0	ICE2,missense_variant,,ENST00000261520,;	G	ENSG00000128915	ENST00000261520	Transcript	missense_variant	959/7206	727/2949	243/982	K/Q	Aag/Cag		-1	ICE2	HGNC	HGNC:29885	protein_coding	YES	CCDS10176.1	ENSP00000261520	Q659A1.123	A0A024R5V9.41	UPI00001A828C	tolerated(0.21)
CTC1007_metastasis1_vs_CTC1007_buffy-coat.strelka.somatic_snvs_VEP.filteredVCFtools.maf	IGF1R	3480	.	GRCh38	chr15	98913142	98913142	+	Missense_Mutation	SNP	A	A	C	novel	CTC1007_metastasis1	CTC1007_buffy-coat	A	A	ENST00000650285	77	24	52	82	80	0	IGF1R,missense_variant,,ENST00000650285,;	C	ENSG00000140443	ENST00000650285	Transcript	missense_variant	2731/12235	1688/4104	563/1367	E/A	gAg/gCg		1	IGF1R	HGNC	HGNC:5465	protein_coding	YES	CCDS10378.1	ENSP00000497069	P08069.238		UPI000012D3EA	tolerated(0.1)
CTC1007_metastasis1_vs_CTC1007_buffy-coat.strelka.somatic_snvs_VEP.filteredVCFtools.maf	PDIA2	64714	.	GRCh38	chr16	283293	283293	+	Missense_Mutation	SNP	G	G	C	novel	CTC1007_metastasis1	CTC1007_buffy-coat	G	G	ENST00000219406	86	27	58	100	99	0	PDIA2,missense_variant,,ENST00000219406,;AXIN1,downstream_gene_variant,,ENST00000262320,;ARHGDIG,downstream_gene_variant,,ENST00000219409,;,downstream_gene_variant,,ENST00000435035,;	C	ENSG00000185615	ENST00000219406	Transcript	missense_variant	130/1686	124/1578	42/525	D/H	Gat/Cat		1	PDIA2	HGNC	HGNC:14180	protein_coding	YES	CCDS42089.1	ENSP00000219406	Q13087.196		UPI0000131481	deleterious(0)
CTC1007_metastasis1_vs_CTC1007_buffy-coat.strelka.somatic_snvs_VEP.filteredVCFtools.maf	IL32	9235	.	GRCh38	chr16	3069187	3069187	+	Missense_Mutation	SNP	G	G	T	novel	CTC1007_metastasis1	CTC1007_buffy-coat	G	G	ENST00000525643	103	73	30	115	115	0	IL32,missense_variant,,ENST00000525643,;RNU1-125P,upstream_gene_variant,,ENST00000516752,;	T	ENSG00000008517	ENST00000525643	Transcript	missense_variant	475/818	399/567	133/188	K/N	aaG/aaT		1	IL32	HGNC	HGNC:16830	protein_coding	YES	CCDS32377.1	ENSP00000432218	P24001.147		UPI00000540FD	tolerated(0.08)
CTC1007_metastasis1_vs_CTC1007_buffy-coat.strelka.somatic_snvs_VEP.filteredVCFtools.maf	CREBBP	1387	.	GRCh38	chr16	3729344	3729344	+	Missense_Mutation	SNP	C	C	A	novel	CTC1007_metastasis1	CTC1007_buffy-coat	C	C	ENST00000262367	78	23	53	72	70	0	CREBBP,missense_variant,,ENST00000262367,;	A	ENSG00000005339	ENST00000262367	Transcript	missense_variant	6500/10790	5703/7329	1901/2442	Q/H	caG/caT		-1	CREBBP	HGNC	HGNC:2348	protein_coding	YES	CCDS10509.1	ENSP00000262367	Q92793.248		UPI0000000620	tolerated(0.12)
CTC1007_metastasis1_vs_CTC1007_buffy-coat.strelka.somatic_snvs_VEP.filteredVCFtools.maf	CORO7	79585	.	GRCh38	chr16	4355311	4355311	+	Missense_Mutation	SNP	A	A	C	novel	CTC1007_metastasis1	CTC1007_buffy-coat	A	A	ENST00000251166	81	63	18	76	76	0	CORO7,missense_variant,,ENST00000251166,;CORO7-PAM16,missense_variant,,ENST00000572467,;PAM16,upstream_gene_variant,,ENST00000318059,;	C	ENSG00000262246	ENST00000251166	Transcript	missense_variant	2825/3472	2747/2778	916/925	F/C	tTt/tGt		-1	CORO7	HGNC	HGNC:26161	protein_coding	YES	CCDS10513.1	ENSP00000251166	P57737.173		UPI00001FF898	deleterious(0)
CTC1007_metastasis1_vs_CTC1007_buffy-coat.strelka.somatic_snvs_VEP.filteredVCFtools.maf	ACSM2A	123876	.	GRCh38	chr16	20469583	20469583	+	Missense_Mutation	SNP	G	G	A	novel	CTC1007_metastasis1	CTC1007_buffy-coat	G	G	ENST00000573854	113	73	37	82	81	0	ACSM2A,missense_variant,,ENST00000573854,;	A	ENSG00000183747	ENST00000573854	Transcript	missense_variant	629/2894	460/1734	154/577	A/T	Gcc/Acc		1	ACSM2A	HGNC	HGNC:32017	protein_coding	YES	CCDS32401.1	ENSP00000459451	Q08AH3.112		UPI0000251E27	deleterious(0.01)
CTC1007_metastasis1_vs_CTC1007_buffy-coat.strelka.somatic_snvs_VEP.filteredVCFtools.maf	ARMC5	79798	.	GRCh38	chr16	31459757	31459757	+	Missense_Mutation	SNP	C	C	A	novel	CTC1007_metastasis1	CTC1007_buffy-coat	C	C	ENST00000268314	98	47	49	97	96	0	ARMC5,missense_variant,,ENST00000268314,;,upstream_gene_variant,,ENST00000564629,;,regulatory_region_variant,,ENSR00000085349,;	A	ENSG00000140691	ENST00000268314	Transcript	missense_variant	257/3108	233/2808	78/935	A/D	gCt/gAt		1	ARMC5	HGNC	HGNC:25781	protein_coding	YES	CCDS45472.1	ENSP00000268314	Q96C12.151		UPI0000F6E6C0	deleterious_low_confidence(0.04)
CTC1007_metastasis1_vs_CTC1007_buffy-coat.strelka.somatic_snvs_VEP.filteredVCFtools.maf	WDR81	124997	.	GRCh38	chr17	1731081	1731081	+	Missense_Mutation	SNP	G	G	A	novel	CTC1007_metastasis1	CTC1007_buffy-coat	G	G	ENST00000409644	98	76	22	88	83	0	WDR81,missense_variant,,ENST00000409644,;,intron_variant,,ENST00000576540,;,regulatory_region_variant,,ENSR00001005794,;	A	ENSG00000167716	ENST00000409644	Transcript	missense_variant	4236/6982	3980/5826	1327/1941	S/N	aGt/aAt		1	WDR81	HGNC	HGNC:26600	protein_coding	YES	CCDS54062.1	ENSP00000386609	Q562E7.140		UPI0001881A85	tolerated(0.14)
CTC1007_metastasis1_vs_CTC1007_buffy-coat.strelka.somatic_snvs_VEP.filteredVCFtools.maf	MYH10	4628	.	GRCh38	chr17	8552106	8552106	+	Missense_Mutation	SNP	C	C	G		CTC1007_metastasis1	CTC1007_buffy-coat	C	C	ENST00000360416	61	46	15	88	88	0	MYH10,missense_variant,,ENST00000360416,;	G	ENSG00000133026	ENST00000360416	Transcript	missense_variant	962/7707	859/6024	287/2007	D/H	Gat/Cat	COSV52599374	-1	MYH10	HGNC	HGNC:7568	protein_coding	YES	CCDS58515.1	ENSP00000353590	P35580.214		UPI0000E24926	deleterious(0.01)
CTC1007_metastasis1_vs_CTC1007_buffy-coat.strelka.somatic_snvs_VEP.filteredVCFtools.maf	KLHL10	317719	.	GRCh38	chr17	41845125	41845125	+	Splice_Site	SNP	G	C	C		CTC1007_metastasis1	CTC1007_buffy-coat	G	G	ENST00000293303	95	15	79	74	72	0	KLHL10,splice_acceptor_variant,,ENST00000293303,;KLHL11,downstream_gene_variant,,ENST00000319121,;,downstream_gene_variant,,ENST00000560400,;	C	ENSG00000161594	ENST00000293303	Transcript	splice_acceptor_variant						COSV53175430	1	KLHL10	HGNC	HGNC:18829	protein_coding	YES	CCDS42340.1	ENSP00000293303	Q6JEL2.143	A0A140VJM8.32	UPI000013E0FA
CTC1007_metastasis1_vs_CTC1007_buffy-coat.strelka.somatic_snvs_VEP.filteredVCFtools.maf	ANKRD40	91369	.	GRCh38	chr17	50707605	50707605	+	Missense_Mutation	SNP	G	G	A	rs778106424	CTC1007_metastasis1	CTC1007_buffy-coat	G	G	ENST00000285243	66	52	13	51	51	0	ANKRD40,missense_variant,,ENST00000285243,;,regulatory_region_variant,,ENSR00000095720,;,TF_binding_site_variant,,ENSM00525224204,;,TF_binding_site_variant,,ENSM00090481144,;	A	ENSG00000154945	ENST00000285243	Transcript	missense_variant	310/4166	50/1107	17/368	A/V	gCc/gTc	rs778106424	-1	ANKRD40	HGNC	HGNC:28233	protein_coding	YES	CCDS11572.1	ENSP00000285243	Q6AI12.133	A8IK34.117	UPI000006F76F	deleterious(0)
CTC1007_metastasis1_vs_CTC1007_buffy-coat.strelka.somatic_snvs_VEP.filteredVCFtools.maf	POLG2	11232	.	GRCh38	chr17	64496661	64496661	+	Missense_Mutation	SNP	C	C	G	novel	CTC1007_metastasis1	CTC1007_buffy-coat	C	C	ENST00000539111	75	57	15	69	68	0	POLG2,missense_variant,,ENST00000539111,;DDX5,downstream_gene_variant,,ENST00000225792,;MIR5047,downstream_gene_variant,,ENST00000579212,;MIR3064,downstream_gene_variant,,ENST00000581130,;,regulatory_region_variant,,ENSR00000096970,;ATP5MFP4,downstream_gene_variant,,ENST00000538774,;	G	ENSG00000256525	ENST00000539111	Transcript	missense_variant	394/1582	308/1458	103/485	G/A	gGc/gCc		-1	POLG2	HGNC	HGNC:9180	protein_coding	YES	CCDS32706.1	ENSP00000442563	Q9UHN1.180	E5KS15.90	UPI000012974A	deleterious(0)
CTC1007_metastasis1_vs_CTC1007_buffy-coat.strelka.somatic_snvs_VEP.filteredVCFtools.maf	LAMA1	284217	.	GRCh38	chr18	6992687	6992687	+	Missense_Mutation	SNP	A	A	C	novel	CTC1007_metastasis1	CTC1007_buffy-coat	A	A	ENST00000389658	111	77	34	77	76	0	LAMA1,missense_variant,,ENST00000389658,;	C	ENSG00000101680	ENST00000389658	Transcript	missense_variant	5119/9642	5042/9228	1681/3075	L/W	tTg/tGg		-1	LAMA1	HGNC	HGNC:6481	protein_coding	YES	CCDS32787.1	ENSP00000374309	P25391.212		UPI00001C1FF9	deleterious(0.01)
CTC1007_metastasis1_vs_CTC1007_buffy-coat.strelka.somatic_snvs_VEP.filteredVCFtools.maf	FAM174C	55009	.	GRCh38	chr19	1275740	1275740	+	Missense_Mutation	SNP	G	G	A	novel	CTC1007_metastasis1	CTC1007_buffy-coat	G	G	ENST00000409293	52	25	27	65	65	0	FAM174C,missense_variant,,ENST00000409293,;CIRBP,downstream_gene_variant,,ENST00000587896,;,regulatory_region_variant,,ENSR00000286985,;	A	ENSG00000228300	ENST00000409293	Transcript	missense_variant	211/870	191/399	64/132	G/E	gGg/gAg		1	FAM174C	HGNC	HGNC:26073	protein_coding	YES	CCDS12060.2	ENSP00000386557	Q9BVV8.125		UPI0000578A40	deleterious(0.02)
CTC1007_metastasis1_vs_CTC1007_buffy-coat.strelka.somatic_snvs_VEP.filteredVCFtools.maf	HOOK2	29911	.	GRCh38	chr19	12771409	12771409	+	Missense_Mutation	SNP	A	A	C	novel	CTC1007_metastasis1	CTC1007_buffy-coat	A	A	ENST00000397668	87	71	15	64	63	0	HOOK2,missense_variant,,ENST00000397668,;	C	ENSG00000095066	ENST00000397668	Transcript	missense_variant	691/2542	588/2160	196/719	D/E	gaT/gaG		-1	HOOK2	HGNC	HGNC:19885	protein_coding	YES	CCDS42508.1	ENSP00000380785	Q96ED9.158		UPI00003D0BC0	tolerated(1)
CTC1007_metastasis1_vs_CTC1007_buffy-coat.strelka.somatic_snvs_VEP.filteredVCFtools.maf	ZNF430	80264	.	GRCh38	chr19	21022876	21022876	+	Nonsense_Mutation	SNP	G	G	T	novel	CTC1007_metastasis1	CTC1007_buffy-coat	G	G	ENST00000261560	68	50	18	85	85	0	ZNF430,stop_gained,,ENST00000261560,;,regulatory_region_variant,,ENSR00000108319,;,downstream_gene_variant,,ENST00000603262,;	T	ENSG00000118620	ENST00000261560	Transcript	stop_gained	235/3886	91/1713	31/570	E/*	Gaa/Taa		1	ZNF430	HGNC	HGNC:20808	protein_coding	YES	CCDS32978.1	ENSP00000261560	Q9H8G1.167		UPI000020389E
CTC1007_metastasis1_vs_CTC1007_buffy-coat.strelka.somatic_snvs_VEP.filteredVCFtools.maf	MAP3K10	4294	.	GRCh38	chr19	40192564	40192564	+	Missense_Mutation	SNP	G	G	C	novel	CTC1007_metastasis1	CTC1007_buffy-coat	G	G	ENST00000253055	97	73	24	92	92	0	MAP3K10,missense_variant,,ENST00000253055,;,regulatory_region_variant,,ENSR00000109486,;	C	ENSG00000130758	ENST00000253055	Transcript	missense_variant	1139/3754	533/2865	178/954	R/P	cGg/cCg		1	MAP3K10	HGNC	HGNC:6849	protein_coding	YES	CCDS12549.1	ENSP00000253055	Q02779.198		UPI000013CDAC	deleterious(0)
CTC1007_metastasis1_vs_CTC1007_buffy-coat.strelka.somatic_snvs_VEP.filteredVCFtools.maf	VSIG10L	147645	.	GRCh38	chr19	51337238	51337238	+	Missense_Mutation	SNP	C	C	T	rs377207472	CTC1007_metastasis1	CTC1007_buffy-coat	C	C	ENST00000335624	81	57	24	86	86	0	VSIG10L,missense_variant,,ENST00000335624,;VSIG10L-AS1,upstream_gene_variant,,ENST00000594311,;	T	ENSG00000186806	ENST00000335624	Transcript	missense_variant,splice_region_variant	2320/3689	2305/2604	769/867	G/S	Ggc/Agc	rs377207472	-1	VSIG10L	HGNC	HGNC:27111	protein_coding	YES	CCDS54300.1	ENSP00000335623	Q86VR7.117		UPI00001D8188	tolerated(0.1)
CTC1007_metastasis1_vs_CTC1007_buffy-coat.strelka.somatic_snvs_VEP.filteredVCFtools.maf	FAM71E2	284418	.	GRCh38	chr19	55360714	55360714	+	Missense_Mutation	SNP	G	G	C	novel	CTC1007_metastasis1	CTC1007_buffy-coat	G	G	ENST00000424985	91	67	23	79	78	0	FAM71E2,missense_variant,,ENST00000424985,;IL11,downstream_gene_variant,,ENST00000264563,;,upstream_gene_variant,,ENST00000591954,;	C	ENSG00000180043	ENST00000424985	Transcript	missense_variant	1061/3191	867/2769	289/922	N/K	aaC/aaG		-1	FAM71E2	HGNC	HGNC:25278	protein_coding	YES		ENSP00000398617	Q8N5Q1.117		UPI0001949ABA	tolerated(0.13)
CTC1007_metastasis1_vs_CTC1007_buffy-coat.strelka.somatic_snvs_VEP.filteredVCFtools.maf	SHISA7	729956	.	GRCh38	chr19	55433721	55433721	+	Missense_Mutation	SNP	G	G	T	novel	CTC1007_metastasis1	CTC1007_buffy-coat	G	G	ENST00000376325	81	71	9	93	93	0	SHISA7,missense_variant,,ENST00000376325,;	T	ENSG00000187902	ENST00000376325	Transcript	missense_variant	1489/6470	1052/1617	351/538	A/E	gCg/gAg		-1	SHISA7	HGNC	HGNC:35409	protein_coding	YES	CCDS46193.1	ENSP00000365503	A6NL88.95		UPI000193055E	deleterious(0.01)
CTC1007_metastasis1_vs_CTC1007_buffy-coat.strelka.somatic_snvs_VEP.filteredVCFtools.maf	ALLC	55821	.	GRCh38	chr2	3682973	3682973	+	Missense_Mutation	SNP	C	C	T	novel	CTC1007_metastasis1	CTC1007_buffy-coat	C	C	ENST00000252505	43	19	24	85	85	0	ALLC,missense_variant,,ENST00000252505,;	T	ENSG00000151360	ENST00000252505	Transcript	missense_variant	567/1441	410/1176	137/391	P/L	cCc/cTc		1	ALLC	HGNC	HGNC:17377	protein_coding	YES	CCDS46223.1	ENSP00000252505	Q8N6M5.135		UPI000050BBEF	deleterious(0)
CTC1007_metastasis1_vs_CTC1007_buffy-coat.strelka.somatic_snvs_VEP.filteredVCFtools.maf	NRBP1	29959	.	GRCh38	chr2	27441326	27441326	+	Missense_Mutation	SNP	G	G	A	novel	CTC1007_metastasis1	CTC1007_buffy-coat	G	G	ENST00000379852	94	64	26	76	76	0	NRBP1,missense_variant,,ENST00000379852,;IFT172,downstream_gene_variant,,ENST00000260570,;KRTCAP3,upstream_gene_variant,,ENST00000288873,;	A	ENSG00000115216	ENST00000379852	Transcript	missense_variant	1564/2176	1443/1608	481/535	M/I	atG/atA		1	NRBP1	HGNC	HGNC:7993	protein_coding	YES	CCDS1753.1	ENSP00000369181	Q9UHY1.179		UPI0000035B7E	tolerated(0.28)
CTC1007_metastasis1_vs_CTC1007_buffy-coat.strelka.somatic_snvs_VEP.filteredVCFtools.maf	TRMT61B	55006	.	GRCh38	chr2	28870109	28870109	+	Missense_Mutation	SNP	C	C	A	novel	CTC1007_metastasis1	CTC1007_buffy-coat	C	C	ENST00000306108	118	98	19	104	103	0	TRMT61B,missense_variant,,ENST00000306108,;,regulatory_region_variant,,ENSR00000114661,;,TF_binding_site_variant,,ENSM00522549014,;,TF_binding_site_variant,,ENSM00523131073,;,TF_binding_site_variant,,ENSM00521860218,;,TF_binding_site_variant,,ENSM00052462930,;,TF_binding_site_variant,,ENSM00195517514,;,TF_binding_site_variant,,ENSM00206286727,;,TF_binding_site_variant,,ENSM00049848972,;,TF_bindin…	A	ENSG00000171103	ENST00000306108	Transcript	missense_variant	201/1844	169/1434	57/477	A/S	Gca/Tca		-1	TRMT61B	HGNC	HGNC:26070	protein_coding	YES	CCDS1768.1	ENSP00000302801	Q9BVS5.152		UPI000006D28C	tolerated_low_confidence(0.17)
CTC1007_metastasis1_vs_CTC1007_buffy-coat.strelka.somatic_snvs_VEP.filteredVCFtools.maf	RMDN2	151393	.	GRCh38	chr2	37991250	37991250	+	Missense_Mutation	SNP	C	C	A	novel	CTC1007_metastasis1	CTC1007_buffy-coat	C	C	ENST00000354545	114	88	25	81	81	0	RMDN2,missense_variant,,ENST00000354545,;RMDN2-AS1,intron_variant,,ENST00000630021,;	A	ENSG00000115841	ENST00000354545	Transcript	missense_variant	1053/1893	898/1233	300/410	P/T	Cca/Aca		1	RMDN2	HGNC	HGNC:26567	protein_coding	YES	CCDS54351.1	ENSP00000346549	Q96LZ7.150		UPI00001D696E	deleterious(0)
CTC1007_metastasis1_vs_CTC1007_buffy-coat.strelka.somatic_snvs_VEP.filteredVCFtools.maf	GALM	130589	.	GRCh38	chr2	38733555	38733555	+	Missense_Mutation	SNP	C	C	T	novel	CTC1007_metastasis1	CTC1007_buffy-coat	C	C	ENST00000272252	190	168	19	191	189	0	GALM,missense_variant,,ENST00000272252,;,regulatory_region_variant,,ENSR00000602997,;	T	ENSG00000143891	ENST00000272252	Transcript	missense_variant	1067/2277	1019/1029	340/342	S/F	tCt/tTt		1	GALM	HGNC	HGNC:24063	protein_coding	YES	CCDS1797.1	ENSP00000272252	Q96C23.157	A0A384MDW6.13	UPI00000702E1	deleterious(0)
CTC1007_metastasis1_vs_CTC1007_buffy-coat.strelka.somatic_snvs_VEP.filteredVCFtools.maf	PLEKHH2	130271	.	GRCh38	chr2	43726407	43726407	+	Missense_Mutation	SNP	G	G	A	rs1317542977	CTC1007_metastasis1	CTC1007_buffy-coat	G	G	ENST00000282406	145	117	25	78	78	0	PLEKHH2,missense_variant,,ENST00000282406,;	A	ENSG00000152527	ENST00000282406	Transcript	missense_variant	2800/6994	2677/4482	893/1493	D/N	Gac/Aac	rs1317542977	1	PLEKHH2	HGNC	HGNC:30506	protein_coding	YES	CCDS1812.1	ENSP00000282406	Q8IVE3.145		UPI000016021B	tolerated(0.06)
CTC1007_metastasis1_vs_CTC1007_buffy-coat.strelka.somatic_snvs_VEP.filteredVCFtools.maf	PNO1	56902	.	GRCh38	chr2	68173364	68173364	+	Missense_Mutation	SNP	G	G	T	novel	CTC1007_metastasis1	CTC1007_buffy-coat	G	G	ENST00000263657	97	71	25	89	89	0	PNO1,missense_variant,,ENST00000263657,;,intron_variant,,ENST00000406334,;,regulatory_region_variant,,ENSR00001032710,;	T	ENSG00000115946	ENST00000263657	Transcript	missense_variant	685/2242	638/759	213/252	G/V	gGc/gTc		1	PNO1	HGNC	HGNC:32790	protein_coding	YES	CCDS1885.1	ENSP00000263657	Q9NRX1.150		UPI00000738E7	deleterious(0.03)
CTC1007_metastasis1_vs_CTC1007_buffy-coat.strelka.somatic_snvs_VEP.filteredVCFtools.maf	ZNF638	27332	.	GRCh38	chr2	71423668	71423668	+	Missense_Mutation	SNP	C	C	T	novel	CTC1007_metastasis1	CTC1007_buffy-coat	C	C	ENST00000264447	166	134	31	101	100	0	ZNF638,missense_variant,,ENST00000264447,;,downstream_gene_variant,,ENST00000690414,;,regulatory_region_variant,,ENSR00000609536,;	T	ENSG00000075292	ENST00000264447	Transcript	missense_variant	4450/6487	4154/5937	1385/1978	S/L	tCa/tTa		1	ZNF638	HGNC	HGNC:17894	protein_coding	YES	CCDS1917.1	ENSP00000264447	Q14966.179		UPI000013D51B	deleterious(0.04)
CTC1007_metastasis1_vs_CTC1007_buffy-coat.strelka.somatic_snvs_VEP.filteredVCFtools.maf	RGPD4	285190	.	GRCh38	chr2	107861604	107861604	+	Missense_Mutation	SNP	G	G	T	novel	CTC1007_metastasis1	CTC1007_buffy-coat	G	G	ENST00000408999	83	68	15	68	68	0	RGPD4,missense_variant,,ENST00000408999,;	T	ENSG00000196862	ENST00000408999	Transcript	missense_variant	2191/7212	2069/5277	690/1758	R/M	aGg/aTg		1	RGPD4	HGNC	HGNC:32417	protein_coding	YES	CCDS46381.1	ENSP00000386810	Q7Z3J3.138		UPI0000418FF7	deleterious(0)
CTC1007_metastasis1_vs_CTC1007_buffy-coat.strelka.somatic_snvs_VEP.filteredVCFtools.maf	AMER3	205147	.	GRCh38	chr2	130762126	130762126	+	Missense_Mutation	SNP	C	A	A	novel	CTC1007_metastasis1	CTC1007_buffy-coat	C	C	ENST00000321420	81	19	60	85	84	0	AMER3,missense_variant,,ENST00000321420,;	A	ENSG00000178171	ENST00000321420	Transcript	missense_variant	208/6216	54/2586	18/861	H/Q	caC/caA		1	AMER3	HGNC	HGNC:26771	protein_coding	YES	CCDS2164.1	ENSP00000314914	Q8N944.122		UPI0000D61239	tolerated(0.09)
CTC1007_metastasis1_vs_CTC1007_buffy-coat.strelka.somatic_snvs_VEP.filteredVCFtools.maf	DPP4	1803	.	GRCh38	chr2	162024894	162024894	+	Missense_Mutation	SNP	A	A	C	novel	CTC1007_metastasis1	CTC1007_buffy-coat	A	A	ENST00000360534	72	56	16	101	100	0	DPP4,missense_variant,,ENST00000360534,;,regulatory_region_variant,,ENSR00001039973,;	C	ENSG00000197635	ENST00000360534	Transcript	missense_variant	1167/3573	933/2301	311/766	I/M	atT/atG		-1	DPP4	HGNC	HGNC:3009	protein_coding	YES	CCDS2216.1	ENSP00000353731	P27487.228		UPI000004F7BF	deleterious(0.03)
CTC1007_metastasis1_vs_CTC1007_buffy-coat.strelka.somatic_snvs_VEP.filteredVCFtools.maf	CSRNP3	80034	.	GRCh38	chr2	165679174	165679174	+	Missense_Mutation	SNP	C	C	G		CTC1007_metastasis1	CTC1007_buffy-coat	C	C	ENST00000651982	82	24	57	76	76	0	CSRNP3,missense_variant,,ENST00000651982,;,regulatory_region_variant,,ENSR00001040247,;	G	ENSG00000178662	ENST00000651982	Transcript	missense_variant	1504/11737	1179/1758	393/585	F/L	ttC/ttG	COSV58786187	1	CSRNP3	HGNC	HGNC:30729	protein_coding	YES	CCDS2225.1	ENSP00000498841	Q8WYN3.129		UPI0000136882	tolerated(1)
CTC1007_metastasis1_vs_CTC1007_buffy-coat.strelka.somatic_snvs_VEP.filteredVCFtools.maf	DCAF17	80067	.	GRCh38	chr2	171476901	171476901	+	Missense_Mutation	SNP	A	G	G	rs781538668	CTC1007_metastasis1	CTC1007_buffy-coat	A	A	ENST00000375255	74	21	53	64	64	0	DCAF17,missense_variant,,ENST00000375255,;	G	ENSG00000115827	ENST00000375255	Transcript	missense_variant	1485/5853	1133/1563	378/520	H/R	cAt/cGt	rs781538668	1	DCAF17	HGNC	HGNC:25784	protein_coding	YES	CCDS2243.2	ENSP00000364404	Q5H9S7.118		UPI00004C429A	tolerated(0.36)
CTC1007_metastasis1_vs_CTC1007_buffy-coat.strelka.somatic_snvs_VEP.filteredVCFtools.maf	CDCA7	83879	.	GRCh38	chr2	173358818	173358818	+	Missense_Mutation	SNP	C	C	T	novel	CTC1007_metastasis1	CTC1007_buffy-coat	C	C	ENST00000306721	108	101	5	82	82	0	CDCA7,missense_variant,,ENST00000306721,;,upstream_gene_variant,,ENST00000437243,;,regulatory_region_variant,,ENSR00001229500,;	T	ENSG00000144354	ENST00000306721	Transcript	missense_variant	220/2778	128/1353	43/450	S/F	tCt/tTt		1	CDCA7	HGNC	HGNC:14628	protein_coding	YES	CCDS2252.1	ENSP00000306968	Q9BWT1.144		UPI0000456EA4	deleterious(0)
CTC1007_metastasis1_vs_CTC1007_buffy-coat.strelka.somatic_snvs_VEP.filteredVCFtools.maf	CDCA7	83879	.	GRCh38	chr2	173359376	173359376	+	Missense_Mutation	SNP	G	G	C	novel	CTC1007_metastasis1	CTC1007_buffy-coat	G	G	ENST00000306721	111	51	59	82	81	0	CDCA7,missense_variant,,ENST00000306721,;,upstream_gene_variant,,ENST00000437243,;,regulatory_region_variant,,ENSR00001229500,;	C	ENSG00000144354	ENST00000306721	Transcript	missense_variant	361/2778	269/1353	90/450	G/A	gGa/gCa		1	CDCA7	HGNC	HGNC:14628	protein_coding	YES	CCDS2252.1	ENSP00000306968	Q9BWT1.144		UPI0000456EA4	tolerated(0.11)
CTC1007_metastasis1_vs_CTC1007_buffy-coat.strelka.somatic_snvs_VEP.filteredVCFtools.maf	TTN	7273	.	GRCh38	chr2	178616619	178616619	+	Missense_Mutation	SNP	C	C	T	rs1459035835	CTC1007_metastasis1	CTC1007_buffy-coat	C	C	ENST00000589042	88	74	13	86	86	0	TTN,missense_variant,,ENST00000589042,;,non_coding_transcript_exon_variant,,ENST00000605334,;TTN-AS1,intron_variant,,ENST00000659121,;	T	ENSG00000155657	ENST00000589042	Transcript	missense_variant	48397/109224	48172/107976	16058/35991	A/T	Gca/Aca	rs1459035835	-1	TTN	HGNC	HGNC:12403	protein_coding	YES	CCDS59435.1	ENSP00000467141		A0A0A0MTS7.54	UPI00046209C6
CTC1007_metastasis1_vs_CTC1007_buffy-coat.strelka.somatic_snvs_VEP.filteredVCFtools.maf	ZNF804A	91752	.	GRCh38	chr2	184937353	184937353	+	Missense_Mutation	SNP	C	C	A		CTC1007_metastasis1	CTC1007_buffy-coat	C	C	ENST00000302277	42	34	8	79	76	1	ZNF804A,missense_variant,,ENST00000302277,;	A	ENSG00000170396	ENST00000302277	Transcript	missense_variant	2388/4527	1957/3630	653/1209	H/N	Cat/Aat	COSV56445918	1	ZNF804A	HGNC	HGNC:21711	protein_coding	YES	CCDS2291.1	ENSP00000303252	Q7Z570.126		UPI00001B4B18	deleterious(0.02)
CTC1007_metastasis1_vs_CTC1007_buffy-coat.strelka.somatic_snvs_VEP.filteredVCFtools.maf	ABCA12	26154	.	GRCh38	chr2	215052493	215052493	+	Missense_Mutation	SNP	C	C	A	novel	CTC1007_metastasis1	CTC1007_buffy-coat	C	C	ENST00000272895	98	81	17	86	86	0	ABCA12,missense_variant,,ENST00000272895,;,intron_variant,,ENST00000628464,;,regulatory_region_variant,,ENSR00000129824,;	A	ENSG00000144452	ENST00000272895	Transcript	missense_variant	919/9298	501/7788	167/2595	L/F	ttG/ttT		-1	ABCA12	HGNC	HGNC:14637	protein_coding	YES	CCDS33372.1	ENSP00000272895	Q86UK0.165		UPI000019AB7A	tolerated(0.33)
CTC1007_metastasis1_vs_CTC1007_buffy-coat.strelka.somatic_snvs_VEP.filteredVCFtools.maf	MROH2A	339766	.	GRCh38	chr2	233807781	233807781	+	Missense_Mutation	SNP	G	G	T	novel	CTC1007_metastasis1	CTC1007_buffy-coat	G	G	ENST00000389758	90	85	5	85	84	0	MROH2A,missense_variant,,ENST00000389758,;	T	ENSG00000185038	ENST00000389758	Transcript	missense_variant	2387/5350	2221/5025	741/1674	V/L	Gtg/Ttg		1	MROH2A	HGNC	HGNC:27936	protein_coding	YES		ENSP00000374408	A6NES4.93		UPI0003B9285E	deleterious(0)
CTC1007_metastasis1_vs_CTC1007_buffy-coat.strelka.somatic_snvs_VEP.filteredVCFtools.maf	RNPEPL1	57140	.	GRCh38	chr2	240568956	240568956	+	Missense_Mutation	SNP	G	G	A	novel	CTC1007_metastasis1	CTC1007_buffy-coat	G	G	ENST00000270357	67	53	8	52	51	0	RNPEPL1,missense_variant,,ENST00000270357,;ANKMY1,intron_variant,,ENST00000418708,;DUSP28,downstream_gene_variant,,ENST00000405954,;,regulatory_region_variant,,ENSR00000133155,;,TF_binding_site_variant,,ENSM00208143800,;	A	ENSG00000142327	ENST00000270357	Transcript	missense_variant	473/5761	370/2178	124/725	E/K	Gag/Aag		1	RNPEPL1	HGNC	HGNC:10079	protein_coding	YES		ENSP00000270357	Q9HAU8.171		UPI000004CF45	tolerated_low_confidence(0.18)
CTC1007_metastasis1_vs_CTC1007_buffy-coat.strelka.somatic_snvs_VEP.filteredVCFtools.maf	TMC2	117532	.	GRCh38	chr20	2613210	2613210	+	Missense_Mutation	SNP	C	C	T	rs373777877	CTC1007_metastasis1	CTC1007_buffy-coat	C	C	ENST00000358864	38	28	9	83	83	0	TMC2,missense_variant,,ENST00000358864,;	T	ENSG00000149488	ENST00000358864	Transcript	missense_variant	1809/4999	1760/2721	587/906	T/M	aCg/aTg	rs373777877	1	TMC2	HGNC	HGNC:16527	protein_coding	YES	CCDS13029.2	ENSP00000351732	Q8TDI7.137		UPI0000246C98	deleterious(0)
CTC1007_metastasis1_vs_CTC1007_buffy-coat.strelka.somatic_snvs_VEP.filteredVCFtools.maf	MYH7B	57644	.	GRCh38	chr20	34994342	34994342	+	Missense_Mutation	SNP	G	G	C		CTC1007_metastasis1	CTC1007_buffy-coat	G	G	ENST00000262873	96	72	23	108	106	0	MYH7B,missense_variant,,ENST00000262873,;MIR499B,upstream_gene_variant,,ENST00000636498,;MIR499A,downstream_gene_variant,,ENST00000384903,;,regulatory_region_variant,,ENSR00000649805,;	C	ENSG00000078814	ENST00000262873	Transcript	missense_variant	3117/6551	2641/5826	881/1941	E/Q	Gag/Cag	COSV53416580	1	MYH7B	HGNC	HGNC:15906	protein_coding	YES		ENSP00000262873		A0A6E1W127.4	UPI00017BE790	deleterious(0.01)
CTC1007_metastasis1_vs_CTC1007_buffy-coat.strelka.somatic_snvs_VEP.filteredVCFtools.maf	JPH2	57158	.	GRCh38	chr20	44186645	44186645	+	Nonsense_Mutation	SNP	C	C	A	rs1268927282	CTC1007_metastasis1	CTC1007_buffy-coat	C	C	ENST00000372980	82	49	29	69	66	0	JPH2,stop_gained,,ENST00000372980,;,downstream_gene_variant,,ENST00000668835,;,regulatory_region_variant,,ENSR00000137483,;	A	ENSG00000149596	ENST00000372980	Transcript	stop_gained	544/9502	61/2091	21/696	G/*	Gga/Tga	rs1268927282	-1	JPH2	HGNC	HGNC:14202	protein_coding	YES	CCDS13325.1	ENSP00000362071	Q9BR39.167		UPI000012DAC2
CTC1007_metastasis1_vs_CTC1007_buffy-coat.strelka.somatic_snvs_VEP.filteredVCFtools.maf	NPEPL1	79716	.	GRCh38	chr20	58698759	58698759	+	Missense_Mutation	SNP	G	G	A	rs1325903459	CTC1007_metastasis1	CTC1007_buffy-coat	G	G	ENST00000356091	64	47	17	101	100	0	NPEPL1,missense_variant,,ENST00000356091,;STX16-NPEPL1,3_prime_UTR_variant,,ENST00000530122,;	A	ENSG00000215440	ENST00000356091	Transcript	missense_variant	684/2191	583/1572	195/523	D/N	Gac/Aac	rs1325903459	1	NPEPL1	HGNC	HGNC:16244	protein_coding	YES	CCDS46621.1	ENSP00000348395	Q8NDH3.159		UPI000036789E	deleterious(0.03)
CTC1007_metastasis1_vs_CTC1007_buffy-coat.strelka.somatic_snvs_VEP.filteredVCFtools.maf	ASCC2	84164	.	GRCh38	chr22	29804765	29804765	+	Missense_Mutation	SNP	C	C	G	novel	CTC1007_metastasis1	CTC1007_buffy-coat	C	C	ENST00000307790	93	47	45	84	84	0	ASCC2,missense_variant,,ENST00000307790,;	G	ENSG00000100325	ENST00000307790	Transcript	missense_variant	1340/2790	1226/2274	409/757	R/P	cGg/cCg		-1	ASCC2	HGNC	HGNC:24103	protein_coding	YES	CCDS13869.1	ENSP00000305502	Q9H1I8.158	A0A024R1F9.55	UPI000006E83B	deleterious(0.01)
CTC1007_metastasis1_vs_CTC1007_buffy-coat.strelka.somatic_snvs_VEP.filteredVCFtools.maf	MORC2	22880	.	GRCh38	chr22	30936948	30936948	+	Missense_Mutation	SNP	C	C	T	novel	CTC1007_metastasis1	CTC1007_buffy-coat	C	C	ENST00000397641	114	92	22	71	71	0	MORC2,missense_variant,,ENST00000397641,;MORC2-AS1,downstream_gene_variant,,ENST00000441558,;,regulatory_region_variant,,ENSR00001239043,;	T	ENSG00000133422	ENST00000397641	Transcript	missense_variant	2473/5657	1588/3099	530/1032	D/N	Gat/Aat		-1	MORC2	HGNC	HGNC:23573	protein_coding	YES	CCDS77668.1	ENSP00000380763	Q9Y6X9.185		UPI000041AB7E	tolerated(0.44)
CTC1007_metastasis1_vs_CTC1007_buffy-coat.strelka.somatic_snvs_VEP.filteredVCFtools.maf	PRR14L	253143	.	GRCh38	chr22	31712234	31712234	+	Missense_Mutation	SNP	T	T	C	novel	CTC1007_metastasis1	CTC1007_buffy-coat	T	T	ENST00000327423	87	70	17	84	84	0	PRR14L,missense_variant,,ENST00000327423,;	C	ENSG00000183530	ENST00000327423	Transcript	missense_variant	5796/10827	5605/6456	1869/2151	I/V	Ata/Gta		-1	PRR14L	HGNC	HGNC:28738	protein_coding	YES	CCDS13900.2	ENSP00000331845	Q5THK1.119		UPI0000207582	tolerated(0.37)
CTC1007_metastasis1_vs_CTC1007_buffy-coat.strelka.somatic_snvs_VEP.filteredVCFtools.maf	CNTN6	27255	.	GRCh38	chr3	1295793	1295793	+	Missense_Mutation	SNP	A	A	G	novel	CTC1007_metastasis1	CTC1007_buffy-coat	A	A	ENST00000446702	140	94	46	74	73	1	CNTN6,missense_variant,,ENST00000446702,;	G	ENSG00000134115	ENST00000446702	Transcript	missense_variant	826/4065	647/3087	216/1028	Q/R	cAg/cGg		1	CNTN6	HGNC	HGNC:2176	protein_coding	YES	CCDS2557.1	ENSP00000407822	Q9UQ52.154	A1LMA8.9	UPI0000072430	deleterious(0.04)
CTC1007_metastasis1_vs_CTC1007_buffy-coat.strelka.somatic_snvs_VEP.filteredVCFtools.maf	FBXL2	25827	.	GRCh38	chr3	33297689	33297689	+	Missense_Mutation	SNP	T	A	A	novel	CTC1007_metastasis1	CTC1007_buffy-coat	T	T	ENST00000484457	54	16	38	82	81	0	FBXL2,missense_variant,,ENST00000484457,;	A	ENSG00000153558	ENST00000484457	Transcript	missense_variant	100/3827	29/1272	10/423	L/H	cTt/cAt		1	FBXL2	HGNC	HGNC:13598	protein_coding	YES	CCDS2658.1	ENSP00000417601	Q9UKC9.173		UPI0000071E6D	tolerated(0.14)
CTC1007_metastasis1_vs_CTC1007_buffy-coat.strelka.somatic_snvs_VEP.filteredVCFtools.maf	VIPR1	7433	.	GRCh38	chr3	42502749	42502749	+	Missense_Mutation	SNP	G	G	C	novel	CTC1007_metastasis1	CTC1007_buffy-coat	G	G	ENST00000325123	68	35	33	104	104	0	VIPR1,missense_variant,,ENST00000325123,;VIPR1-AS1,downstream_gene_variant,,ENST00000452639,;,regulatory_region_variant,,ENSR00000151364,;,TF_binding_site_variant,,ENSM00202752091,;	C	ENSG00000114812	ENST00000325123	Transcript	missense_variant	107/2754	14/1374	5/457	S/T	aGt/aCt		1	VIPR1	HGNC	HGNC:12694	protein_coding	YES	CCDS2698.1	ENSP00000327246	P32241.194		UPI000005045A	tolerated_low_confidence(0.14)
CTC1007_metastasis1_vs_CTC1007_buffy-coat.strelka.somatic_snvs_VEP.filteredVCFtools.maf	PCBP4	57060	.	GRCh38	chr3	51958299	51958299	+	Missense_Mutation	SNP	G	G	A	novel	CTC1007_metastasis1	CTC1007_buffy-coat	G	G	ENST00000461554	67	27	39	74	74	0	PCBP4,missense_variant,,ENST00000461554,;GPR62,downstream_gene_variant,,ENST00000322241,;,downstream_gene_variant,,ENST00000488257,;,upstream_gene_variant,,ENST00000624646,;	A	ENSG00000090097	ENST00000461554	Transcript	missense_variant	1315/2156	974/1212	325/403	A/V	gCa/gTa		-1	PCBP4	HGNC	HGNC:8652	protein_coding	YES	CCDS2839.1	ENSP00000417196	P57723.163	A0A024R2Y0.8	UPI00001313CB	tolerated(1)
CTC1007_metastasis1_vs_CTC1007_buffy-coat.strelka.somatic_snvs_VEP.filteredVCFtools.maf	OR5H8	0	.	GRCh38	chr3	98312081	98312081	+	Missense_Mutation	SNP	A	A	T	novel	CTC1007_metastasis1	CTC1007_buffy-coat	A	A	ENST00000394191	70	52	18	91	91	0	,intron_variant,,ENST00000508616,;,intron_variant,,ENST00000692007,;OR5H8,missense_variant,,ENST00000394191,;	T	ENSG00000232535	ENST00000394191	Transcript	missense_variant	283/1045	169/931	57/310	I/F	Att/Ttt		1	OR5H8	HGNC	HGNC:14773	polymorphic_pseudogene	YES		ENSP00000476186				deleterious_low_confidence(0)
CTC1007_metastasis1_vs_CTC1007_buffy-coat.strelka.somatic_snvs_VEP.filteredVCFtools.maf	ZBTB11	27107	.	GRCh38	chr3	101665481	101665481	+	Missense_Mutation	SNP	C	C	G	novel	CTC1007_metastasis1	CTC1007_buffy-coat	C	C	ENST00000312938	89	64	25	74	73	0	ZBTB11,missense_variant,,ENST00000312938,;RNY1P12,upstream_gene_variant,,ENST00000364251,;,regulatory_region_variant,,ENSR00001069752,;	G	ENSG00000066422	ENST00000312938	Transcript	missense_variant	1324/5657	1106/3162	369/1053	G/A	gGa/gCa		-1	ZBTB11	HGNC	HGNC:16740	protein_coding	YES	CCDS2943.1	ENSP00000326200	O95625.169		UPI000013D5E3	tolerated_low_confidence(0.06)
CTC1007_metastasis1_vs_CTC1007_buffy-coat.strelka.somatic_snvs_VEP.filteredVCFtools.maf	UMPS	7372	.	GRCh38	chr3	124743986	124743986	+	Missense_Mutation	SNP	G	G	A	rs1488768659	CTC1007_metastasis1	CTC1007_buffy-coat	G	G	ENST00000232607	85	68	16	83	83	0	UMPS,missense_variant,,ENST00000232607,;	A	ENSG00000114491	ENST00000232607	Transcript	missense_variant	1365/6652	1345/1443	449/480	V/I	Gta/Ata	rs1488768659	1	UMPS	HGNC	HGNC:12563	protein_coding	YES	CCDS3029.1	ENSP00000232607	P11172.225	A8K5J1.115	UPI0000001223	deleterious(0)
CTC1007_metastasis1_vs_CTC1007_buffy-coat.strelka.somatic_snvs_VEP.filteredVCFtools.maf	SLC41A3	54946	.	GRCh38	chr3	126026401	126026401	+	Missense_Mutation	SNP	C	C	A	novel	CTC1007_metastasis1	CTC1007_buffy-coat	C	C	ENST00000360370	61	43	16	83	83	0	SLC41A3,missense_variant,,ENST00000360370,;	A	ENSG00000114544	ENST00000360370	Transcript	missense_variant	591/2182	532/1464	178/487	V/F	Gtc/Ttc		-1	SLC41A3	HGNC	HGNC:31046	protein_coding	YES	CCDS43144.1	ENSP00000353533	Q96GZ6.149		UPI000013FC1B	tolerated(0.31)
CTC1007_metastasis1_vs_CTC1007_buffy-coat.strelka.somatic_snvs_VEP.filteredVCFtools.maf	TMEM108	66000	.	GRCh38	chr3	133380718	133380718	+	Missense_Mutation	SNP	T	T	G	novel	CTC1007_metastasis1	CTC1007_buffy-coat	T	T	ENST00000321871	77	61	16	76	76	0	TMEM108,missense_variant,,ENST00000321871,;	G	ENSG00000144868	ENST00000321871	Transcript	missense_variant	1217/3727	1007/1728	336/575	L/R	cTt/cGt		1	TMEM108	HGNC	HGNC:28451	protein_coding	YES	CCDS33858.1	ENSP00000324651	Q6UXF1.121		UPI000004EE8B	deleterious_low_confidence(0.03)
CTC1007_metastasis1_vs_CTC1007_buffy-coat.strelka.somatic_snvs_VEP.filteredVCFtools.maf	GK5	256356	.	GRCh38	chr3	142215664	142215664	+	Missense_Mutation	SNP	C	C	G		CTC1007_metastasis1	CTC1007_buffy-coat	C	C	ENST00000392993	88	62	26	76	74	1	GK5,missense_variant,,ENST00000392993,;,regulatory_region_variant,,ENSR00000159424,;	G	ENSG00000175066	ENST00000392993	Transcript	missense_variant	306/9815	176/1590	59/529	W/S	tGg/tCg	COSV101242134	-1	GK5	HGNC	HGNC:28635	protein_coding	YES	CCDS33871.1	ENSP00000418001	Q6ZS86.141		UPI000069B0CB	deleterious(0.02)
CTC1007_metastasis1_vs_CTC1007_buffy-coat.strelka.somatic_snvs_VEP.filteredVCFtools.maf	NRROS	375387	.	GRCh38	chr3	196661603	196661603	+	Missense_Mutation	SNP	G	G	C	rs142890318	CTC1007_metastasis1	CTC1007_buffy-coat	G	G	ENST00000328557	41	20	20	69	69	0	NRROS,missense_variant,,ENST00000328557,;PIGX,intron_variant,,ENST00000426755,;	C	ENSG00000174004	ENST00000328557	Transcript	missense_variant	2155/2556	1960/2079	654/692	V/L	Gtg/Ctg	rs142890318	1	NRROS	HGNC	HGNC:24613	protein_coding	YES	CCDS3319.1	ENSP00000328625	Q86YC3.150		UPI000000DA7E	tolerated(0.45)
CTC1007_metastasis1_vs_CTC1007_buffy-coat.strelka.somatic_snvs_VEP.filteredVCFtools.maf	C4orf50	389197	.	GRCh38	chr4	5990249	5990249	+	Missense_Mutation	SNP	C	C	G	novel	CTC1007_metastasis1	CTC1007_buffy-coat	C	C	ENST00000531445	56	28	28	67	67	0	C4orf50,missense_variant,,ENST00000531445,;	G	ENSG00000181215	ENST00000531445	Transcript	missense_variant	7193/12180	1797/4527	599/1508	E/D	gaG/gaC		-1	C4orf50	HGNC	HGNC:33766	protein_coding	YES		ENSP00000437121		E9PNW5.51	UPI0007E52BBE	deleterious(0.04)
CTC1007_metastasis1_vs_CTC1007_buffy-coat.strelka.somatic_snvs_VEP.filteredVCFtools.maf	CABS1	85438	.	GRCh38	chr4	70335803	70335803	+	Missense_Mutation	SNP	C	T	T		CTC1007_metastasis1	CTC1007_buffy-coat	C	C	ENST00000273936	59	16	42	74	73	0	CABS1,missense_variant,,ENST00000273936,;	T	ENSG00000145309	ENST00000273936	Transcript	missense_variant	823/1517	764/1188	255/395	A/V	gCt/gTt	COSV99909033	1	CABS1	HGNC	HGNC:30710	protein_coding	YES	CCDS3539.1	ENSP00000273936	Q96KC9.108		UPI0000071735	tolerated(0.29)
CTC1007_metastasis1_vs_CTC1007_buffy-coat.strelka.somatic_snvs_VEP.filteredVCFtools.maf	CABS1	85438	.	GRCh38	chr4	70335823	70335823	+	Missense_Mutation	SNP	G	A	A	rs1441641724	CTC1007_metastasis1	CTC1007_buffy-coat	G	G	ENST00000273936	57	15	41	74	74	0	CABS1,missense_variant,,ENST00000273936,;	A	ENSG00000145309	ENST00000273936	Transcript	missense_variant	843/1517	784/1188	262/395	E/K	Gag/Aag	rs1441641724	1	CABS1	HGNC	HGNC:30710	protein_coding	YES	CCDS3539.1	ENSP00000273936	Q96KC9.108		UPI0000071735	deleterious(0)
CTC1007_metastasis1_vs_CTC1007_buffy-coat.strelka.somatic_snvs_VEP.filteredVCFtools.maf	PPM1K	152926	.	GRCh38	chr4	88278402	88278402	+	Nonsense_Mutation	SNP	C	C	T	novel	CTC1007_metastasis1	CTC1007_buffy-coat	C	C	ENST00000608933	60	25	35	93	93	0	PPM1K,stop_gained,,ENST00000608933,;RNU6-112P,upstream_gene_variant,,ENST00000363599,;	T	ENSG00000163644	ENST00000608933	Transcript	stop_gained	397/6309	182/1119	61/372	W/*	tGg/tAg		-1	PPM1K	HGNC	HGNC:25415	protein_coding	YES	CCDS3629.1	ENSP00000477341	Q8N3J5.153		UPI00000473F1
CTC1007_metastasis1_vs_CTC1007_buffy-coat.strelka.somatic_snvs_VEP.filteredVCFtools.maf	OSTC	646567	.	GRCh38	chr4	108650694	108650694	+	Missense_Mutation	SNP	A	A	T	novel	CTC1007_metastasis1	CTC1007_buffy-coat	A	A	ENST00000361564	76	50	26	86	86	0	OSTC,missense_variant,,ENST00000361564,;RNU6-431P,upstream_gene_variant,,ENST00000383874,;,regulatory_region_variant,,ENSR00000171735,;,TF_binding_site_variant,,ENSM00205618154,;	T	ENSG00000198856	ENST00000361564	Transcript	missense_variant	96/1062	39/450	13/149	E/D	gaA/gaT		1	OSTC	HGNC	HGNC:24448	protein_coding	YES	CCDS3681.1	ENSP00000354676	Q9NRP0.146	A0A024RDJ1.39	UPI00000724D2	tolerated(0.11)
CTC1007_metastasis1_vs_CTC1007_buffy-coat.strelka.somatic_snvs_VEP.filteredVCFtools.maf	FBXW7	55294	.	GRCh38	chr4	152411686	152411686	+	Nonsense_Mutation	SNP	C	C	A	novel	CTC1007_metastasis1	CTC1007_buffy-coat	C	C	ENST00000281708	54	21	32	76	75	0	FBXW7,stop_gained,,ENST00000281708,;	A	ENSG00000109670	ENST00000281708	Transcript	stop_gained	1296/5639	118/2124	40/707	E/*	Gaa/Taa		-1	FBXW7	HGNC	HGNC:16712	protein_coding	YES	CCDS3777.1	ENSP00000281708	Q969H0.191		UPI000007007E
CTC1007_metastasis1_vs_CTC1007_buffy-coat.strelka.somatic_snvs_VEP.filteredVCFtools.maf	SORBS2	8470	.	GRCh38	chr4	185624219	185624219	+	Missense_Mutation	SNP	C	C	G	novel	CTC1007_metastasis1	CTC1007_buffy-coat	C	C	ENST00000355634	67	23	44	85	85	0	SORBS2,missense_variant,,ENST00000355634,;	G	ENSG00000154556	ENST00000355634	Transcript	missense_variant	2212/4622	1498/3603	500/1200	V/L	Gtc/Ctc		-1	SORBS2	HGNC	HGNC:24098	protein_coding	YES	CCDS59482.1	ENSP00000347852	O94875.182		UPI000198C7F0	deleterious(0.01)
CTC1007_metastasis1_vs_CTC1007_buffy-coat.strelka.somatic_snvs_VEP.filteredVCFtools.maf	TRIO	7204	.	GRCh38	chr5	14487905	14487905	+	Missense_Mutation	SNP	C	C	T	novel	CTC1007_metastasis1	CTC1007_buffy-coat	C	C	ENST00000344204	74	59	13	42	42	0	TRIO,missense_variant,,ENST00000344204,;	T	ENSG00000038382	ENST00000344204	Transcript	missense_variant	7661/11460	7277/9294	2426/3097	S/L	tCg/tTg		1	TRIO	HGNC	HGNC:12303	protein_coding	YES	CCDS3883.1	ENSP00000339299	O75962.216		UPI000034ECE6	tolerated_low_confidence(0.17)
CTC1007_metastasis1_vs_CTC1007_buffy-coat.strelka.somatic_snvs_VEP.filteredVCFtools.maf	HCN1	348980	.	GRCh38	chr5	45262390	45262390	+	Missense_Mutation	SNP	T	T	C	rs769165114	CTC1007_metastasis1	CTC1007_buffy-coat	T	T	ENST00000303230	102	61	41	63	63	0	HCN1,missense_variant,,ENST00000303230,;	C	ENSG00000164588	ENST00000303230	Transcript	missense_variant	2491/9933	2204/2673	735/890	Q/R	cAg/cGg	rs769165114	-1	HCN1	HGNC	HGNC:4845	protein_coding	YES	CCDS3952.1	ENSP00000307342	O60741.170		UPI00001AED69	tolerated_low_confidence(0.37)
CTC1007_metastasis1_vs_CTC1007_buffy-coat.strelka.somatic_snvs_VEP.filteredVCFtools.maf	BDP1	55814	.	GRCh38	chr5	71486591	71486591	+	Missense_Mutation	SNP	G	G	C	novel	CTC1007_metastasis1	CTC1007_buffy-coat	G	G	ENST00000358731	63	45	18	77	76	0	BDP1,missense_variant,,ENST00000358731,;	C	ENSG00000145734	ENST00000358731	Transcript	missense_variant	1404/11037	1177/7875	393/2624	E/Q	Gag/Cag		1	BDP1	HGNC	HGNC:13652	protein_coding	YES	CCDS43328.1	ENSP00000351575	A6H8Y1.123		UPI000020CA90	deleterious(0)
CTC1007_metastasis1_vs_CTC1007_buffy-coat.strelka.somatic_snvs_VEP.filteredVCFtools.maf	SPATA24	202051	.	GRCh38	chr5	139403982	139403982	+	Missense_Mutation	SNP	C	C	G	novel	CTC1007_metastasis1	CTC1007_buffy-coat	C	C	ENST00000450845	106	86	20	100	100	0	SPATA24,missense_variant,,ENST00000450845,;DNAJC18,downstream_gene_variant,,ENST00000515559,;,regulatory_region_variant,,ENSR00000187641,;,TF_binding_site_variant,,ENSM00521916751,;,TF_binding_site_variant,,ENSM00522312964,;	G	ENSG00000170469	ENST00000450845	Transcript	missense_variant	108/680	79/618	27/205	E/Q	Gag/Cag		-1	SPATA24	HGNC	HGNC:27322	protein_coding	YES	CCDS47274.1	ENSP00000414920	Q86W54.120		UPI0000198A05	tolerated(0.4)
CTC1007_metastasis1_vs_CTC1007_buffy-coat.strelka.somatic_snvs_VEP.filteredVCFtools.maf	NRG2	9542	.	GRCh38	chr5	139871757	139871757	+	Missense_Mutation	SNP	C	C	G	novel	CTC1007_metastasis1	CTC1007_buffy-coat	C	C	ENST00000361474	106	89	16	80	80	0	NRG2,missense_variant,,ENST00000361474,;,regulatory_region_variant,,ENSR00001101953,;	G	ENSG00000158458	ENST00000361474	Transcript	missense_variant	1306/3919	1076/2553	359/850	C/S	tGc/tCc		-1	NRG2	HGNC	HGNC:7998	protein_coding	YES	CCDS4217.1	ENSP00000354910	O14511.180		UPI0000130507	deleterious(0)
CTC1007_metastasis1_vs_CTC1007_buffy-coat.strelka.somatic_snvs_VEP.filteredVCFtools.maf	PCDHB13	56123	.	GRCh38	chr5	141216000	141216000	+	Missense_Mutation	SNP	C	C	G	novel	CTC1007_metastasis1	CTC1007_buffy-coat	C	C	ENST00000341948	130	110	19	90	90	0	PCDHB13,missense_variant,,ENST00000341948,;PCDHB12,downstream_gene_variant,,ENST00000239450,;,intron_variant,,ENST00000624192,;	G	ENSG00000187372	ENST00000341948	Transcript	missense_variant	2082/5061	1877/2397	626/798	T/S	aCc/aGc		1	PCDHB13	HGNC	HGNC:8684	protein_coding	YES	CCDS4255.1	ENSP00000345491	Q9Y5F0.173		UPI0000047816	deleterious_low_confidence(0)
CTC1007_metastasis1_vs_CTC1007_buffy-coat.strelka.somatic_snvs_VEP.filteredVCFtools.maf	SOX30	11063	.	GRCh38	chr5	157652042	157652042	+	Missense_Mutation	SNP	G	G	A	novel	CTC1007_metastasis1	CTC1007_buffy-coat	G	G	ENST00000265007	89	85	4	110	109	0	SOX30,missense_variant,,ENST00000265007,;,regulatory_region_variant,,ENSR00000189593,;	A	ENSG00000039600	ENST00000265007	Transcript	missense_variant	397/3283	37/2262	13/753	R/C	Cgc/Tgc		-1	SOX30	HGNC	HGNC:30635	protein_coding	YES	CCDS4339.1	ENSP00000265007	O94993.166		UPI00001362BA	tolerated_low_confidence(0.08)
CTC1007_metastasis1_vs_CTC1007_buffy-coat.strelka.somatic_snvs_VEP.filteredVCFtools.maf	SQSTM1	8878	.	GRCh38	chr5	179821068	179821068	+	Missense_Mutation	SNP	C	C	G	novel	CTC1007_metastasis1	CTC1007_buffy-coat	C	C	ENST00000389805	202	177	24	122	122	0	SQSTM1,missense_variant,,ENST00000389805,;,regulatory_region_variant,,ENSR00000191597,;	G	ENSG00000161011	ENST00000389805	Transcript	missense_variant	164/2840	132/1323	44/440	C/W	tgC/tgG		1	SQSTM1	HGNC	HGNC:11280	protein_coding	YES	CCDS34317.1	ENSP00000374455	Q13501.216		UPI0000071099	tolerated(0.15)
CTC1007_metastasis1_vs_CTC1007_buffy-coat.strelka.somatic_snvs_VEP.filteredVCFtools.maf	SQSTM1	8878	.	GRCh38	chr5	179823878	179823878	+	Missense_Mutation	SNP	G	G	A	rs775073015	CTC1007_metastasis1	CTC1007_buffy-coat	G	G	ENST00000389805	162	81	78	81	80	0	SQSTM1,missense_variant,,ENST00000389805,;	A	ENSG00000161011	ENST00000389805	Transcript	missense_variant	354/2840	322/1323	108/440	D/N	Gac/Aac	rs775073015	1	SQSTM1	HGNC	HGNC:11280	protein_coding	YES	CCDS34317.1	ENSP00000374455	Q13501.216		UPI0000071099	deleterious(0.01)
CTC1007_metastasis1_vs_CTC1007_buffy-coat.strelka.somatic_snvs_VEP.filteredVCFtools.maf	TBC1D9B	23061	.	GRCh38	chr5	179870267	179870267	+	Missense_Mutation	SNP	C	C	G	rs769495661	CTC1007_metastasis1	CTC1007_buffy-coat	C	C	ENST00000355235	201	145	55	73	71	0	TBC1D9B,missense_variant,,ENST00000355235,;,regulatory_region_variant,,ENSR00000779928,;	G	ENSG00000197226	ENST00000355235	Transcript	missense_variant	2789/5155	2713/3702	905/1233	V/L	Gtg/Ctg	rs769495661	-1	TBC1D9B	HGNC	HGNC:29097	protein_coding	YES	CCDS4450.1	ENSP00000347375	Q66K14.144		UPI000020CCFB	deleterious(0.03)
CTC1007_metastasis1_vs_CTC1007_buffy-coat.strelka.somatic_snvs_VEP.filteredVCFtools.maf	EDN1	1906	.	GRCh38	chr6	12292411	12292411	+	Missense_Mutation	SNP	G	G	C	novel	CTC1007_metastasis1	CTC1007_buffy-coat	G	G	ENST00000379375	66	46	20	99	99	0	EDN1,missense_variant,,ENST00000379375,;,regulatory_region_variant,,ENSR00000193282,;,regulatory_region_variant,,ENSR00000783303,;	C	ENSG00000078401	ENST00000379375	Transcript	missense_variant	404/2035	135/639	45/212	W/C	tgG/tgC		1	EDN1	HGNC	HGNC:3176	protein_coding	YES	CCDS4522.1	ENSP00000368683	P05305.218	Q6FH53.131	UPI000012A217	deleterious(0.05)
CTC1007_metastasis1_vs_CTC1007_buffy-coat.strelka.somatic_snvs_VEP.filteredVCFtools.maf	H4C3	8370	.	GRCh38	chr6	26104057	26104057	+	Missense_Mutation	SNP	G	G	C	novel	CTC1007_metastasis1	CTC1007_buffy-coat	G	G	ENST00000377803	110	95	14	85	85	0	H4C3,missense_variant,,ENST00000377803,;H1-6,downstream_gene_variant,,ENST00000338379,;,regulatory_region_variant,,ENSR00000194984,;	C	ENSG00000197061	ENST00000377803	Transcript	missense_variant	125/405	110/312	37/103	R/P	cGt/cCt		1	H4C3	HGNC	HGNC:4787	protein_coding	YES	CCDS4583.1	ENSP00000367034	P62805.206	B2R4R0.127	UPI000000003C	deleterious(0)
CTC1007_metastasis1_vs_CTC1007_buffy-coat.strelka.somatic_snvs_VEP.filteredVCFtools.maf	PRPH2	5961	.	GRCh38	chr6	42704364	42704364	+	Splice_Site	SNP	C	C	A	novel	CTC1007_metastasis1	CTC1007_buffy-coat	C	C	ENST00000230381	81	55	25	66	66	0	PRPH2,splice_donor_variant,,ENST00000230381,;	A	ENSG00000112619	ENST00000230381	Transcript	splice_donor_variant							-1	PRPH2	HGNC	HGNC:9942	protein_coding	YES	CCDS4871.1	ENSP00000230381	P23942.193		UPI0000072942
CTC1007_metastasis1_vs_CTC1007_buffy-coat.strelka.somatic_snvs_VEP.filteredVCFtools.maf	GTPBP2	54676	.	GRCh38	chr6	43629152	43629152	+	Missense_Mutation	SNP	C	C	G	novel	CTC1007_metastasis1	CTC1007_buffy-coat	C	C	ENST00000307126	115	65	41	84	79	0	GTPBP2,missense_variant,,ENST00000307126,;MAD2L1BP,upstream_gene_variant,,ENST00000451025,;,regulatory_region_variant,,ENSR00000197154,;,TF_binding_site_variant,,ENSM00206452568,;	G	ENSG00000172432	ENST00000307126	Transcript	missense_variant	113/3031	11/1809	4/602	R/P	cGg/cCg		-1	GTPBP2	HGNC	HGNC:4670	protein_coding	YES	CCDS4903.1	ENSP00000303997	Q9BX10.154	A0A024RD30.51	UPI0000070C45	deleterious_low_confidence(0)
CTC1007_metastasis1_vs_CTC1007_buffy-coat.strelka.somatic_snvs_VEP.filteredVCFtools.maf	MYO6	4646	.	GRCh38	chr6	75822797	75822797	+	Missense_Mutation	SNP	A	A	G	novel	CTC1007_metastasis1	CTC1007_buffy-coat	A	A	ENST00000369977	100	60	40	93	92	0	MYO6,missense_variant,,ENST00000369977,;	G	ENSG00000196586	ENST00000369977	Transcript	missense_variant	365/8615	133/3858	45/1285	I/V	Ata/Gta		1	MYO6	HGNC	HGNC:7605	protein_coding	YES	CCDS34487.1	ENSP00000358994	Q9UM54.211		UPI00000727CF	tolerated(0.19)
CTC1007_metastasis1_vs_CTC1007_buffy-coat.strelka.somatic_snvs_VEP.filteredVCFtools.maf	GRM1	2911	.	GRCh38	chr6	146029567	146029567	+	Missense_Mutation	SNP	C	C	T	rs1477880063	CTC1007_metastasis1	CTC1007_buffy-coat	C	C	ENST00000282753	97	83	13	85	82	0	GRM1,missense_variant,,ENST00000282753,;	T	ENSG00000152822	ENST00000282753	Transcript	missense_variant	506/6846	50/3585	17/1194	S/F	tCc/tTc	rs1477880063,COSV51152040	1	GRM1	HGNC	HGNC:4593	protein_coding	YES	CCDS5209.1	ENSP00000282753	Q13255.195		UPI000013DCFD	tolerated_low_confidence(0.62)
CTC1007_metastasis1_vs_CTC1007_buffy-coat.strelka.somatic_snvs_VEP.filteredVCFtools.maf	SDK1	221935	.	GRCh38	chr7	3974505	3974505	+	Missense_Mutation	SNP	G	G	A	novel	CTC1007_metastasis1	CTC1007_buffy-coat	G	G	ENST00000404826	93	80	12	79	78	1	SDK1,missense_variant,,ENST00000404826,;	A	ENSG00000146555	ENST00000404826	Transcript	missense_variant	2289/10593	1954/6642	652/2213	E/K	Gaa/Aaa		1	SDK1	HGNC	HGNC:19307	protein_coding	YES	CCDS34590.1	ENSP00000385899	Q7Z5N4.155		UPI0000DBEEC4	tolerated(0.78)
CTC1007_metastasis1_vs_CTC1007_buffy-coat.strelka.somatic_snvs_VEP.filteredVCFtools.maf	HDAC9	9734	.	GRCh38	chr7	18727745	18727745	+	Missense_Mutation	SNP	G	G	T	novel	CTC1007_metastasis1	CTC1007_buffy-coat	G	G	ENST00000686413	82	76	5	79	79	0	HDAC9,missense_variant,,ENST00000686413,;	T	ENSG00000048052	ENST00000686413	Transcript	missense_variant	2213/9880	1897/3210	633/1069	G/C	Ggc/Tgc		1	HDAC9	HGNC	HGNC:14065	protein_coding	YES	CCDS47553.1	ENSP00000509161			UPI000019AB75	tolerated(0.19)
CTC1007_metastasis1_vs_CTC1007_buffy-coat.strelka.somatic_snvs_VEP.filteredVCFtools.maf	POLM	27434	.	GRCh38	chr7	44073698	44073698	+	Missense_Mutation	SNP	C	C	A	rs557968202	CTC1007_metastasis1	CTC1007_buffy-coat	C	C	ENST00000242248	119	96	22	88	88	0	POLM,missense_variant,,ENST00000242248,;DBNL,downstream_gene_variant,,ENST00000448521,;MIR6838,upstream_gene_variant,,ENST00000611830,;,regulatory_region_variant,,ENSR00001124689,;	A	ENSG00000122678	ENST00000242248	Transcript	missense_variant	1417/2806	1325/1485	442/494	R/L	cGg/cTg	rs557968202	-1	POLM	HGNC	HGNC:9185	protein_coding	YES	CCDS34625.1	ENSP00000242248	Q9NP87.171		UPI000004129C	deleterious(0.01)
CTC1007_metastasis1_vs_CTC1007_buffy-coat.strelka.somatic_snvs_VEP.filteredVCFtools.maf	MEPCE	56257	.	GRCh38	chr7	100433310	100433310	+	Missense_Mutation	SNP	G	G	T	novel	CTC1007_metastasis1	CTC1007_buffy-coat	G	G	ENST00000310512	69	64	5	77	77	0	MEPCE,missense_variant,,ENST00000310512,;,missense_variant,,ENST00000695708,;PPP1R35,downstream_gene_variant,,ENST00000292330,;ZCWPW1,upstream_gene_variant,,ENST00000684423,;,upstream_gene_variant,,ENST00000492523,;PPP1R35-AS1,upstream_gene_variant,,ENST00000475250,;	T	ENSG00000146834	ENST00000310512	Transcript	missense_variant	2126/2822	1938/2070	646/689	Q/H	caG/caT		1	MEPCE	HGNC	HGNC:20247	protein_coding	YES	CCDS5693.1	ENSP00000308546	Q7L2J0.166		UPI0000227DFA	deleterious(0.02)
CTC1007_metastasis1_vs_CTC1007_buffy-coat.strelka.somatic_snvs_VEP.filteredVCFtools.maf	AASS	10157	.	GRCh38	chr7	122129521	122129521	+	Missense_Mutation	SNP	C	C	T	novel	CTC1007_metastasis1	CTC1007_buffy-coat	C	C	ENST00000417368	65	56	8	99	99	0	AASS,missense_variant,,ENST00000417368,;	T	ENSG00000008311	ENST00000417368	Transcript	missense_variant	331/5825	227/2781	76/926	G/D	gGt/gAt		-1	AASS	HGNC	HGNC:17366	protein_coding	YES	CCDS5783.1	ENSP00000403768	Q9UDR5.169	A4D0W4.113	UPI000004A105	deleterious(0)
CTC1007_metastasis1_vs_CTC1007_buffy-coat.strelka.somatic_snvs_VEP.filteredVCFtools.maf	RP1L1	94137	.	GRCh38	chr8	10609488	10609488	+	Missense_Mutation	SNP	G	G	A	rs375128393	CTC1007_metastasis1	CTC1007_buffy-coat	G	G	ENST00000382483	49	31	18	101	101	0	RP1L1,missense_variant,,ENST00000382483,;,regulatory_region_variant,,ENSR00001134824,;	A	ENSG00000183638	ENST00000382483	Transcript	missense_variant	4875/8014	4610/7203	1537/2400	A/V	gCg/gTg	rs375128393	-1	RP1L1	HGNC	HGNC:15946	protein_coding	YES	CCDS43708.1	ENSP00000371923	Q8IWN7.138		UPI00001AF9CC	deleterious(0)
CTC1007_metastasis1_vs_CTC1007_buffy-coat.strelka.somatic_snvs_VEP.filteredVCFtools.maf	TRAM1	23471	.	GRCh38	chr8	70586911	70586911	+	Missense_Mutation	SNP	C	C	G	novel	CTC1007_metastasis1	CTC1007_buffy-coat	C	C	ENST00000262213	109	81	27	95	95	0	TRAM1,missense_variant,,ENST00000262213,;	G	ENSG00000067167	ENST00000262213	Transcript	missense_variant	947/3056	730/1125	244/374	E/Q	Gaa/Caa		-1	TRAM1	HGNC	HGNC:20568	protein_coding	YES	CCDS6207.1	ENSP00000262213	Q15629.175	Q6FHL3.138	UPI0000001C66	deleterious(0)
CTC1007_metastasis1_vs_CTC1007_buffy-coat.strelka.somatic_snvs_VEP.filteredVCFtools.maf	ANGPT1	284	.	GRCh38	chr8	107303352	107303352	+	Missense_Mutation	SNP	C	C	G		CTC1007_metastasis1	CTC1007_buffy-coat	C	C	ENST00000517746	110	72	30	74	69	0	ANGPT1,missense_variant,,ENST00000517746,;,regulatory_region_variant,,ENSR00001282645,;	G	ENSG00000154188	ENST00000517746	Transcript	missense_variant	1184/4230	824/1497	275/498	G/A	gGa/gCa	COSV52433932	-1	ANGPT1	HGNC	HGNC:484	protein_coding	YES	CCDS6306.1	ENSP00000428340	Q15389.186		UPI0000034766	tolerated(0.83)
CTC1007_metastasis1_vs_CTC1007_buffy-coat.strelka.somatic_snvs_VEP.filteredVCFtools.maf	TAF2	6873	.	GRCh38	chr8	119756088	119756088	+	Missense_Mutation	SNP	C	C	G		CTC1007_metastasis1	CTC1007_buffy-coat	C	C	ENST00000378164	123	87	36	78	76	0	TAF2,missense_variant,,ENST00000378164,;	G	ENSG00000064313	ENST00000378164	Transcript	missense_variant	3073/5027	2796/3600	932/1199	K/N	aaG/aaC	COSV100978595	-1	TAF2	HGNC	HGNC:11536	protein_coding	YES	CCDS34937.1	ENSP00000367406	Q6P1X5.143		UPI0000210507	tolerated(0.14)
CTC1007_metastasis1_vs_CTC1007_buffy-coat.strelka.somatic_snvs_VEP.filteredVCFtools.maf	EFR3A	23167	.	GRCh38	chr8	131955860	131955860	+	Missense_Mutation	SNP	G	G	C	rs778749379	CTC1007_metastasis1	CTC1007_buffy-coat	G	G	ENST00000254624	107	91	16	125	124	0	EFR3A,missense_variant,,ENST00000254624,;,regulatory_region_variant,,ENSR00000870311,;	C	ENSG00000132294	ENST00000254624	Transcript	missense_variant	951/5433	731/2466	244/821	R/P	cGa/cCa	rs778749379,COSV99603779	1	EFR3A	HGNC	HGNC:28970	protein_coding	YES	CCDS34942.2	ENSP00000254624	Q14156.155		UPI00001C1E8F	deleterious(0)
CTC1007_metastasis1_vs_CTC1007_buffy-coat.strelka.somatic_snvs_VEP.filteredVCFtools.maf	FOXD4	2298	.	GRCh38	chr9	117769	117769	+	Missense_Mutation	SNP	G	G	C	rs768806612	CTC1007_metastasis1	CTC1007_buffy-coat	G	G	ENST00000382500	149	113	34	86	86	0	FOXD4,missense_variant,,ENST00000382500,;CBWD1,downstream_gene_variant,,ENST00000356521,;LINC01388,upstream_gene_variant,,ENST00000416242,;,regulatory_region_variant,,ENSR00001284447,;	C	ENSG00000170122	ENST00000382500	Transcript	missense_variant	649/2187	351/1320	117/439	I/M	atC/atG	rs768806612	-1	FOXD4	HGNC	HGNC:3805	protein_coding	YES	CCDS34975.1	ENSP00000371940	Q12950.171		UPI00001AFF18	deleterious(0)
CTC1007_metastasis1_vs_CTC1007_buffy-coat.strelka.somatic_snvs_VEP.filteredVCFtools.maf	EXOSC3	51010	.	GRCh38	chr9	37782130	37782130	+	Missense_Mutation	SNP	T	T	C	novel	CTC1007_metastasis1	CTC1007_buffy-coat	T	T	ENST00000327304	80	49	31	90	90	0	EXOSC3,missense_variant,,ENST00000327304,;TRMT10B,downstream_gene_variant,,ENST00000297994,;,upstream_gene_variant,,ENST00000686288,;,intron_variant,,ENST00000540557,;	C	ENSG00000107371	ENST00000327304	Transcript	missense_variant	502/1813	482/828	161/275	D/G	gAt/gGt		-1	EXOSC3	HGNC	HGNC:17944	protein_coding	YES	CCDS35016.1	ENSP00000323046	Q9NQT5.192		UPI0000134936	deleterious(0)
CTC1007_metastasis1_vs_CTC1007_buffy-coat.strelka.somatic_snvs_VEP.filteredVCFtools.maf	CNTNAP3	79937	.	GRCh38	chr9	39133110	39133110	+	Missense_Mutation	SNP	C	C	G	rs771071590	CTC1007_metastasis1	CTC1007_buffy-coat	C	C	ENST00000297668	86	55	31	80	80	0	CNTNAP3,missense_variant,,ENST00000297668,;	G	ENSG00000106714	ENST00000297668	Transcript	missense_variant	2005/13150	1902/3867	634/1288	Q/H	caG/caC	rs771071590	-1	CNTNAP3	HGNC	HGNC:13834	protein_coding	YES	CCDS6616.1	ENSP00000297668	Q9BZ76.181		UPI000013E43B	tolerated(0.13)
CTC1007_metastasis1_vs_CTC1007_buffy-coat.strelka.somatic_snvs_VEP.filteredVCFtools.maf	KLF4	9314	.	GRCh38	chr9	107487407	107487407	+	Missense_Mutation	SNP	G	G	T	rs1059915	CTC1007_metastasis1	CTC1007_buffy-coat	G	G	ENST00000374672	95	73	22	94	94	0	KLF4,missense_variant,,ENST00000374672,;,regulatory_region_variant,,ENSR00000337199,;	T	ENSG00000136826	ENST00000374672	Transcript	missense_variant	1584/2936	987/1440	329/479	D/E	gaC/gaA	rs1059915,COSV101012662	-1	KLF4	HGNC	HGNC:6348	protein_coding	YES	CCDS6770.2	ENSP00000363804	O43474.200		UPI0000375189	tolerated(0.28)
CTC1007_metastasis1_vs_CTC1007_buffy-coat.strelka.somatic_snvs_VEP.filteredVCFtools.maf	ANGPTL2	23452	.	GRCh38	chr9	127108178	127108178	+	Missense_Mutation	SNP	T	T	A	novel	CTC1007_metastasis1	CTC1007_buffy-coat	T	T	ENST00000373425	39	24	15	99	98	1	ANGPTL2,missense_variant,,ENST00000373425,;RALGPS1,intron_variant,,ENST00000259351,;	A	ENSG00000136859	ENST00000373425	Transcript	missense_variant	924/3443	554/1482	185/493	H/L	cAc/cTc		-1	ANGPTL2	HGNC	HGNC:490	protein_coding	YES	CCDS6868.1	ENSP00000362524	Q9UKU9.171	A0A024R868.60	UPI0000049E07	tolerated(0.7)
CTC1007_metastasis1_vs_CTC1007_buffy-coat.strelka.somatic_snvs_VEP.filteredVCFtools.maf	GARNL3	84253	.	GRCh38	chr9	127389077	127389077	+	Nonsense_Mutation	SNP	G	G	T	novel	CTC1007_metastasis1	CTC1007_buffy-coat	G	G	ENST00000373387	35	20	15	87	87	0	GARNL3,stop_gained,,ENST00000373387,;,regulatory_region_variant,,ENSR00001155110,;	T	ENSG00000136895	ENST00000373387	Transcript	stop_gained	2805/3552	2701/3042	901/1013	E/*	Gag/Tag		1	GARNL3	HGNC	HGNC:25425	protein_coding	YES	CCDS6869.2	ENSP00000362485	Q5VVW2.135		UPI0000EE56F2
CTC1007_metastasis1_vs_CTC1007_buffy-coat.strelka.somatic_snvs_VEP.filteredVCFtools.maf	GTF3C4	9329	.	GRCh38	chr9	132679492	132679492	+	Missense_Mutation	SNP	G	G	A	novel	CTC1007_metastasis1	CTC1007_buffy-coat	G	G	ENST00000372146	56	29	27	77	77	0	GTF3C4,missense_variant,,ENST00000372146,;	A	ENSG00000125484	ENST00000372146	Transcript	missense_variant	2008/8612	1873/2469	625/822	G/S	Ggc/Agc		1	GTF3C4	HGNC	HGNC:4667	protein_coding	YES	CCDS6953.1	ENSP00000361219	Q9UKN8.165		UPI000013CBAB	tolerated_low_confidence(0.06)
CTC1007_metastasis1_vs_CTC1007_buffy-coat.strelka.somatic_snvs_VEP.filteredVCFtools.maf	OLFM1	10439	.	GRCh38	chr9	135075779	135075779	+	Missense_Mutation	SNP	C	C	G	novel	CTC1007_metastasis1	CTC1007_buffy-coat	C	C	ENST00000252854	59	27	32	82	81	0	OLFM1,missense_variant,,ENST00000252854,;,regulatory_region_variant,,ENSR00000897549,;,TF_binding_site_variant,,ENSM00523541731,;,TF_binding_site_variant,,ENSM00526180866,;	G	ENSG00000130558	ENST00000252854	Transcript	missense_variant	260/2591	73/1404	25/467	L/V	Ctg/Gtg		1	OLFM1	HGNC	HGNC:17187	protein_coding		CCDS6986.1	ENSP00000252854	Q99784.194	Q6IMJ8.150	UPI000013CD8C	tolerated(0.33)
CTC1007_metastasis1_vs_CTC1007_buffy-coat.strelka.somatic_snvs_VEP.filteredVCFtools.maf	TLR8	51311	.	GRCh38	chrX	12919360	12919360	+	Missense_Mutation	SNP	C	C	A	novel	CTC1007_metastasis1	CTC1007_buffy-coat	C	C	ENST00000218032	66	54	12	78	78	0	TLR8,missense_variant,,ENST00000218032,;,regulatory_region_variant,,ENSR00000901604,;,TF_binding_site_variant,,ENSM00183924316,;	A	ENSG00000101916	ENST00000218032	Transcript	missense_variant	407/4216	320/3126	107/1041	P/H	cCc/cAc		1	TLR8	HGNC	HGNC:15632	protein_coding	YES	CCDS14152.1	ENSP00000218032	Q9NR97.187		UPI000004BAFC	tolerated(0.59)
CTC1007_metastasis1_vs_CTC1007_buffy-coat.strelka.somatic_snvs_VEP.filteredVCFtools.maf	TSPAN7	7102	.	GRCh38	chrX	38687632	38687632	+	Missense_Mutation	SNP	C	C	T	rs368779486	CTC1007_metastasis1	CTC1007_buffy-coat	C	C	ENST00000378482	90	68	22	79	78	0	TSPAN7,missense_variant,,ENST00000378482,;,missense_variant,,ENST00000465127,;	T	ENSG00000156298	ENST00000378482	Transcript	missense_variant	720/1742	715/750	239/249	R/W	Cgg/Tgg	rs368779486,COSV99730874	1	TSPAN7	HGNC	HGNC:11854	protein_coding	YES	CCDS14248.1	ENSP00000367743	P41732.190		UPI000013683C	deleterious(0.03)
CTC1007_metastasis1_vs_CTC1007_buffy-coat.strelka.somatic_snvs_VEP.filteredVCFtools.maf	KDM6A	7403	.	GRCh38	chrX	45063422	45063422	+	Missense_Mutation	SNP	A	A	T	novel	CTC1007_metastasis1	CTC1007_buffy-coat	A	A	ENST00000611820	78	65	13	81	81	0	KDM6A,missense_variant,,ENST00000611820,;,regulatory_region_variant,,ENSR00000906159,;	T	ENSG00000147050	ENST00000611820	Transcript	missense_variant,splice_region_variant	2048/6094	1684/4362	562/1453	M/L	Atg/Ttg		1	KDM6A	HGNC	HGNC:12637	protein_coding	YES		ENSP00000483595		A0A087X0R0.56	UPI00027439E2	tolerated(0.13)
CTC1007_metastasis1_vs_CTC1007_buffy-coat.strelka.somatic_snvs_VEP.filteredVCFtools.maf	PCSK1N	27344	.	GRCh38	chrX	48831893	48831893	+	Missense_Mutation	SNP	G	G	A	novel	CTC1007_metastasis1	CTC1007_buffy-coat	G	G	ENST00000218230	48	36	11	88	87	0	PCSK1N,missense_variant,,ENST00000218230,;ERAS,downstream_gene_variant,,ENST00000636362,;	A	ENSG00000102109	ENST00000218230	Transcript	missense_variant	641/1025	563/783	188/260	P/L	cCc/cTc		-1	PCSK1N	HGNC	HGNC:17301	protein_coding	YES	CCDS14307.1	ENSP00000218230	Q9UHG2.145		UPI000003778D	deleterious_low_confidence(0)
CTC1007_metastasis1_vs_CTC1007_buffy-coat.strelka.somatic_snvs_VEP.filteredVCFtools.maf	GNL3L	54552	.	GRCh38	chrX	54554693	54554693	+	Splice_Site	SNP	G	G	A	novel	CTC1007_metastasis1	CTC1007_buffy-coat	G	G	ENST00000360845	111	93	18	83	82	0	GNL3L,splice_donor_variant,,ENST00000360845,;	A	ENSG00000130119	ENST00000360845	Transcript	splice_donor_variant							1	GNL3L	HGNC	HGNC:25553	protein_coding	YES	CCDS14360.1	ENSP00000354091	Q9NVN8.168	A0A024R9Y6.57	UPI000006CF81
CTC1007_metastasis1_vs_CTC1007_buffy-coat.strelka.somatic_snvs_VEP.filteredVCFtools.maf	PHKA1	5255	.	GRCh38	chrX	72605286	72605286	+	Missense_Mutation	SNP	A	A	T	novel	CTC1007_metastasis1	CTC1007_buffy-coat	A	A	ENST00000373542	81	75	6	79	78	0	PHKA1,missense_variant,,ENST00000373542,;	T	ENSG00000067177	ENST00000373542	Transcript	missense_variant	3226/6286	2800/3672	934/1223	S/T	Tcc/Acc		-1	PHKA1	HGNC	HGNC:8925	protein_coding	YES	CCDS14421.1	ENSP00000362643	P46020.186		UPI000013D340	tolerated(0.29)
CTC1007_metastasis1_vs_CTC1007_buffy-coat.strelka.somatic_snvs_VEP.filteredVCFtools.maf	CHIC1	53344	.	GRCh38	chrX	73679350	73679350	+	Missense_Mutation	SNP	A	A	C	novel	CTC1007_metastasis1	CTC1007_buffy-coat	A	A	ENST00000373502	71	58	13	86	86	0	CHIC1,missense_variant,,ENST00000373502,;	C	ENSG00000204116	ENST00000373502	Transcript	missense_variant	620/6869	532/675	178/224	I/L	Ata/Cta		1	CHIC1	HGNC	HGNC:1934	protein_coding	YES	CCDS35335.2	ENSP00000362601	Q5VXU3.124		UPI0000160F74	tolerated(1)
CTC1007_metastasis1_vs_CTC1007_buffy-coat.strelka.somatic_snvs_VEP.filteredVCFtools.maf	ATP7A	538	.	GRCh38	chrX	78011633	78011633	+	Missense_Mutation	SNP	G	G	C	rs782268170	CTC1007_metastasis1	CTC1007_buffy-coat	G	G	ENST00000341514	46	33	12	81	81	0	ATP7A,missense_variant,,ENST00000341514,;PGK1,intron_variant,,ENST00000644362,;	C	ENSG00000165240	ENST00000341514	Transcript	missense_variant	2295/8492	2131/4503	711/1500	V/L	Gtt/Ctt	rs782268170	1	ATP7A	HGNC	HGNC:869	protein_coding	YES	CCDS35339.1	ENSP00000345728	Q04656.234		UPI000044D414	tolerated(0.6)
CTC1007_metastasis2_vs_CTC1007_buffy-coat.strelka.somatic_indels_VEP.filteredVCFtools.maf	PRKCZ	5590	.	GRCh38	chr1	2150938	2150944	+	Frame_Shift_Del	DEL	CCATGAA	CCATGAA	-	novel	CTC1007_metastasis2	CTC1007_buffy-coat	CCATGAA	CCATGAA	ENST00000378567	96	65	31	92	92	0	PRKCZ,frameshift_variant,,ENST00000378567,;	-	ENSG00000067606	ENST00000378567	Transcript	frameshift_variant	1056-1062/2385	836-842/1779	279-281/592	AMK/X	gCCATGAAa/ga		1	PRKCZ	HGNC	HGNC:9412	protein_coding	YES	CCDS37.1	ENSP00000367830	Q05513.232		UPI0000169EB7	NA
CTC1007_metastasis2_vs_CTC1007_buffy-coat.strelka.somatic_indels_VEP.filteredVCFtools.maf	SLC39A1	27173	.	GRCh38	chr1	153960460	153960467	+	Frame_Shift_Del	DEL	CCCGGTCT	CCCGGTCT	-	novel	CTC1007_metastasis2	CTC1007_buffy-coat	CCCGGTCT	CCCGGTCT	ENST00000356205	162	149	10	76	76	0	SLC39A1,frameshift_variant,,ENST00000356205,;CRTC2,upstream_gene_variant,,ENST00000368633,;,upstream_gene_variant,,ENST00000633140,;MIR6737,downstream_gene_variant,,ENST00000617385,;,3_prime_UTR_variant,,ENST00000648921,;,regulatory_region_variant,,ENSR00000013863,;	-	ENSG00000143570	ENST00000356205	Transcript	frameshift_variant	681-688/2038	606-613/975	202-205/324	RDRA/RX	cgAGACCGGGct/cgct		-1	SLC39A1	HGNC	HGNC:12876	protein_coding	YES	CCDS1055.1	ENSP00000348535	Q9NY26.166		UPI000006DDFE	NA
CTC1007_metastasis2_vs_CTC1007_buffy-coat.strelka.somatic_indels_VEP.filteredVCFtools.maf	RNF10	9921	.	GRCh38	chr12	120575670	120575670	+	Frame_Shift_Del	DEL	A	A	-	novel	CTC1007_metastasis2	CTC1007_buffy-coat	A	A	ENST00000325954	81	64	12	68	68	0	RNF10,frameshift_variant,,ENST00000325954,;POP5,downstream_gene_variant,,ENST00000357500,;,downstream_gene_variant,,ENST00000686437,;	-	ENSG00000022840	ENST00000325954	Transcript	frameshift_variant	2638/3814	2182/2436	728/811	K/X	Aaa/aa		1	RNF10	HGNC	HGNC:10055	protein_coding	YES	CCDS9201.1	ENSP00000322242	Q8N5U6.151	A0A024RBP0.54	UPI000006D77E	NA
CTC1007_metastasis2_vs_CTC1007_buffy-coat.strelka.somatic_indels_VEP.filteredVCFtools.maf	RBM26	64062	.	GRCh38	chr13	79358265	79358288	+	Splice_Site	DEL	GGCTCTTACCTGTAAGTTAACCAA	GGCTCTTACCTGTAAGTTAACCAA	-	novel	CTC1007_metastasis2	CTC1007_buffy-coat	GGCTCTTACCTGTAAGTTAACCAA	GGCTCTTACCTGTAAGTTAACCAA	ENST00000438737	105	95	10	117	117	0	RBM26,splice_donor_variant,,ENST00000438737,;	-	ENSG00000139746	ENST00000438737	Transcript	splice_donor_variant,coding_sequence_variant,intron_variant,splice_donor_5th_base_variant	2156-?/5258	1675-?/3024	559-?/1007				-1	RBM26	HGNC	HGNC:20327	protein_coding	YES		ENSP00000387531	Q5T8P6.163		UPI0000D61A89	NA
CTC1007_metastasis2_vs_CTC1007_buffy-coat.strelka.somatic_indels_VEP.filteredVCFtools.maf	KLHDC1	122773	.	GRCh38	chr14	49751732	49751746	+	In_Frame_Del	DEL	AAGAAACAGAAAATA	AAGAAACAGAAAATA	-	novel	CTC1007_metastasis2	CTC1007_buffy-coat	AAGAAACAGAAAATA	AAGAAACAGAAAATA	ENST00000359332	101	80	21	78	77	0	KLHDC1,inframe_deletion,,ENST00000359332,;	-	ENSG00000197776	ENST00000359332	Transcript	inframe_deletion	1256-1270/2674	1181-1195/1221	394-399/406	EETENK/E	gAAGAAACAGAAAATAaa/gaa		1	KLHDC1	HGNC	HGNC:19836	protein_coding	YES	CCDS9692.1	ENSP00000352282	Q8N7A1.133		UPI0000072D4D	NA
CTC1007_metastasis2_vs_CTC1007_buffy-coat.strelka.somatic_indels_VEP.filteredVCFtools.maf	GPATCH2L	55668	.	GRCh38	chr14	76151987	76152009	+	Splice_Site	DEL	AGCTGGTGAGGGGGAGGAATGGG	AGCTGGTGAGGGGGAGGAATGGG	-	novel	CTC1007_metastasis2	CTC1007_buffy-coat	AGCTGGTGAGGGGGAGGAATGGG	AGCTGGTGAGGGGGAGGAATGGG	ENST00000261530	94	73	21	112	112	0	GPATCH2L,splice_donor_variant,,ENST00000261530,;,intron_variant,,ENST00000636059,;,regulatory_region_variant,,ENSR00000071018,;,TF_binding_site_variant,,ENSM00208087780,;,TF_binding_site_variant,,ENSM00190443922,;,TFBS_ablation,,ENSM00062988933,;,TFBS_ablation,,ENSM00004172483,;,TF_binding_site_variant,,ENSM00163542258,;	-	ENSG00000089916	ENST00000261530	Transcript	splice_donor_variant,5_prime_UTR_variant,intron_variant,splice_donor_5th_base_variant	66-?/14021						1	GPATCH2L	HGNC	HGNC:20210	protein_coding	YES	CCDS9848.1	ENSP00000261530	Q9NWQ4.138	A0A024R6E4.39	UPI000006FA38	NA
CTC1007_metastasis2_vs_CTC1007_buffy-coat.strelka.somatic_indels_VEP.filteredVCFtools.maf	MEFV	4210	.	GRCh38	chr16	3254478	3254478	+	Frame_Shift_Del	DEL	C	C	-	novel	CTC1007_metastasis2	CTC1007_buffy-coat	C	C	ENST00000219596	140	91	36	99	99	0	MEFV,frameshift_variant,,ENST00000219596,;	-	ENSG00000103313	ENST00000219596	Transcript	frameshift_variant	636/3506	590/2346	197/781	G/X	gGc/gc		-1	MEFV	HGNC	HGNC:6998	protein_coding	YES	CCDS10498.1	ENSP00000219596	O15553.207		UPI000004C0CA	NA
CTC1007_metastasis2_vs_CTC1007_buffy-coat.strelka.somatic_indels_VEP.filteredVCFtools.maf	MEFV	4210	.	GRCh38	chr16	3254495	3254520	+	Frame_Shift_Del	DEL	GCAGGGGCCGGGGCTTCTCCCGCCCG	GCAGGGGCCGGGGCTTCTCCCGCCCG	-	novel	CTC1007_metastasis2	CTC1007_buffy-coat	GCAGGGGCCGGGGCTTCTCCCGCCCG	GCAGGGGCCGGGGCTTCTCCCGCCCG	ENST00000219596	137	105	29	114	114	0	MEFV,frameshift_variant,,ENST00000219596,;	-	ENSG00000103313	ENST00000219596	Transcript	frameshift_variant	594-619/3506	548-573/2346	183-191/781	PGGRSPGPC/X	cCGGGCGGGAGAAGCCCCGGCCCCTGC/c		-1	MEFV	HGNC	HGNC:6998	protein_coding	YES	CCDS10498.1	ENSP00000219596	O15553.207		UPI000004C0CA	NA
CTC1007_metastasis2_vs_CTC1007_buffy-coat.strelka.somatic_indels_VEP.filteredVCFtools.maf	ENST00000598234	400499	.	GRCh38	chr16	11493772	11493773	+	Frame_Shift_Ins	INS	-	-	T	novel	CTC1007_metastasis2	CTC1007_buffy-coat	-	-	ENST00000598234	50	32	16	41	41	0	,frameshift_variant,,ENST00000598234,;	T	ENSG00000188897	ENST00000598234	Transcript	frameshift_variant	1525-1526/10590	1455-1456/9801	485-486/3266	-/X	-/A		-1				protein_coding	YES		ENSP00000470478		M0QZD8.54	UPI000E6F2D14	NA
CTC1007_metastasis2_vs_CTC1007_buffy-coat.strelka.somatic_indels_VEP.filteredVCFtools.maf	ZZEF1	23140	.	GRCh38	chr17	4090823	4090823	+	Frame_Shift_Del	DEL	A	A	-	novel	CTC1007_metastasis2	CTC1007_buffy-coat	A	A	ENST00000381638	86	77	6	85	82	0	ZZEF1,frameshift_variant,,ENST00000381638,;	-	ENSG00000074755	ENST00000381638	Transcript	frameshift_variant	2056/11466	1921/8886	641/2961	C/X	Tgc/gc		-1	ZZEF1	HGNC	HGNC:29027	protein_coding	YES	CCDS11043.1	ENSP00000371051	O43149.160		UPI00004569F7	NA
CTC1007_metastasis2_vs_CTC1007_buffy-coat.strelka.somatic_indels_VEP.filteredVCFtools.maf	TP53	7157	.	GRCh38	chr17	7676046	7676046	+	Frame_Shift_Del	DEL	C	C	-		CTC1007_metastasis2	CTC1007_buffy-coat	C	C	ENST00000269305	69	49	13	74	71	0	TP53,frameshift_variant,,ENST00000269305,;	-	ENSG00000141510	ENST00000269305	Transcript	frameshift_variant	465/2512	323/1182	108/393	G/X	gGt/gt	CD1617984,COSV53329872	-1	TP53	HGNC	HGNC:11998	protein_coding	YES	CCDS11118.1	ENSP00000269305	P04637.292	K7PPA8.77	UPI000002ED67	NA
CTC1007_metastasis2_vs_CTC1007_buffy-coat.strelka.somatic_indels_VEP.filteredVCFtools.maf	GRIN3B	116444	.	GRCh38	chr19	1005264	1005306	+	Frame_Shift_Del	DEL	CCGCGCTCTTCCTCACCGTGTACGAGTGGCGTAGCCCCTACGG	CCGCGCTCTTCCTCACCGTGTACGAGTGGCGTAGCCCCTACGG	-	novel	CTC1007_metastasis2	CTC1007_buffy-coat	CCGCGCTCTTCCTCACCGTGTACGAGTGGCGTAGCCCCTACGG	CCGCGCTCTTCCTCACCGTGTACGAGTGGCGTAGCCCCTACGG	ENST00000234389	76	65	11	108	108	0	GRIN3B,frameshift_variant,,ENST00000234389,;TMEM259,downstream_gene_variant,,ENST00000356663,;,upstream_gene_variant,,ENST00000610701,;,upstream_gene_variant,,ENST00000588380,;	-	ENSG00000116032	ENST00000234389	Transcript	frameshift_variant	1782-1824/3281	1763-1805/3132	588-602/1043	TALFLTVYEWRSPYG/X	aCCGCGCTCTTCCTCACCGTGTACGAGTGGCGTAGCCCCTACGGc/ac		1	GRIN3B	HGNC	HGNC:16768	protein_coding	YES	CCDS32861.1	ENSP00000234389	O60391.166		UPI000004064B	NA
CTC1007_metastasis2_vs_CTC1007_buffy-coat.strelka.somatic_indels_VEP.filteredVCFtools.maf	IL27RA	9466	.	GRCh38	chr19	14051970	14051984	+	Splice_Site	DEL	GGAGGTGAGTCAAAG	GGAGGTGAGTCAAAG	-	novel	CTC1007_metastasis2	CTC1007_buffy-coat	GGAGGTGAGTCAAAG	GGAGGTGAGTCAAAG	ENST00000263379	104	78	26	93	93	0	IL27RA,splice_donor_variant,,ENST00000263379,;PALM3,downstream_gene_variant,,ENST00000669674,;	-	ENSG00000104998	ENST00000263379	Transcript	splice_donor_variant,coding_sequence_variant,intron_variant,splice_donor_5th_base_variant	1824-?/2950	1713-?/1911	571-?/636				1	IL27RA	HGNC	HGNC:17290	protein_coding	YES	CCDS12303.1	ENSP00000263379	Q6UWB1.151		UPI0000039E1F	NA
CTC1007_metastasis2_vs_CTC1007_buffy-coat.strelka.somatic_indels_VEP.filteredVCFtools.maf	CEACAM4	1089	.	GRCh38	chr19	41625924	41625952	+	Frame_Shift_Del	DEL	ACAGTGGTGGGCGGGTGCCAGAAGGTTAA	ACAGTGGTGGGCGGGTGCCAGAAGGTTAA	-	novel	CTC1007_metastasis2	CTC1007_buffy-coat	ACAGTGGTGGGCGGGTGCCAGAAGGTTAA	ACAGTGGTGGGCGGGTGCCAGAAGGTTAA	ENST00000221954	91	71	20	86	86	0	CEACAM4,frameshift_variant,,ENST00000221954,;	-	ENSG00000105352	ENST00000221954	Transcript	frameshift_variant	184-212/1161	73-101/735	25-34/244	LTFWHPPTTV/X	TTAACCTTCTGGCACCCGCCCACCACTGTc/c		-1	CEACAM4	HGNC	HGNC:1816	protein_coding	YES	CCDS33033.1	ENSP00000221954	O75871.142		UPI0000070B54	NA
CTC1007_metastasis2_vs_CTC1007_buffy-coat.strelka.somatic_indels_VEP.filteredVCFtools.maf	KCNN4	3783	.	GRCh38	chr19	43780711	43780726	+	Frame_Shift_Del	DEL	CCCCGAACCACAGCAT	CCCCGAACCACAGCAT	-	novel	CTC1007_metastasis2	CTC1007_buffy-coat	CCCCGAACCACAGCAT	CCCCGAACCACAGCAT	ENST00000648319	79	69	10	60	60	0	KCNN4,frameshift_variant,,ENST00000648319,;,regulatory_region_variant,,ENSR00001221302,;	-	ENSG00000104783	ENST00000648319	Transcript	frameshift_variant	248-263/1956	136-151/1284	46-51/427	MLWFGG/X	ATGCTGTGGTTCGGGGgg/gg		-1	KCNN4	HGNC	HGNC:6293	protein_coding	YES	CCDS12630.1	ENSP00000496939	O15554.184		UPI0000000DF3	NA
CTC1007_metastasis2_vs_CTC1007_buffy-coat.strelka.somatic_indels_VEP.filteredVCFtools.maf	VSTM1	284415	.	GRCh38	chr19	54058590	54058613	+	Splice_Site	DEL	TCTGGAAACAATTCAGAGTTAATT	TCTGGAAACAATTCAGAGTTAATT	-	novel	CTC1007_metastasis2	CTC1007_buffy-coat	TCTGGAAACAATTCAGAGTTAATT	TCTGGAAACAATTCAGAGTTAATT	ENST00000338372	93	69	24	93	93	0	VSTM1,splice_acceptor_variant,,ENST00000338372,;	-	ENSG00000189068	ENST00000338372	Transcript	splice_acceptor_variant,coding_sequence_variant,intron_variant,splice_polypyrimidine_tract_variant	?-191/967	?-71/711	?-24/236				-1	VSTM1	HGNC	HGNC:29455	protein_coding	YES	CCDS12872.1	ENSP00000343366	Q6UX27.129		UPI00001D8195	NA
CTC1007_metastasis2_vs_CTC1007_buffy-coat.strelka.somatic_indels_VEP.filteredVCFtools.maf	CTLA4	1493	.	GRCh38	chr2	203872760	203872788	+	Frame_Shift_Del	DEL	CAGAGCCAGAATGTGAAAAGCAATTTCAG	CAGAGCCAGAATGTGAAAAGCAATTTCAG	-	novel	CTC1007_metastasis2	CTC1007_buffy-coat	CAGAGCCAGAATGTGAAAAGCAATTTCAG	CAGAGCCAGAATGTGAAAAGCAATTTCAG	ENST00000648405	97	89	8	98	98	0	CTLA4,frameshift_variant,,ENST00000648405,;	-	ENSG00000163599	ENST00000648405	Transcript	frameshift_variant	792-820/1997	620-648/672	207-216/223	TEPECEKQFQ/X	aCAGAGCCAGAATGTGAAAAGCAATTTCAG/a		1	CTLA4	HGNC	HGNC:2505	protein_coding	YES	CCDS2362.1	ENSP00000497102	P16410.223		UPI0000031FDF	NA
CTC1007_metastasis2_vs_CTC1007_buffy-coat.strelka.somatic_indels_VEP.filteredVCFtools.maf	SDHA	6389	.	GRCh38	chr5	236528	236564	+	Frame_Shift_Del	DEL	CAAACTCGCTCTTGGACCTGGTTGTCTTTGGTCGGGC	CAAACTCGCTCTTGGACCTGGTTGTCTTTGGTCGGGC	-	novel	CTC1007_metastasis2	CTC1007_buffy-coat	CAAACTCGCTCTTGGACCTGGTTGTCTTTGGTCGGGC	CAAACTCGCTCTTGGACCTGGTTGTCTTTGGTCGGGC	ENST00000264932	128	112	16	115	115	0	SDHA,frameshift_variant,,ENST00000264932,;,3_prime_UTR_variant,,ENST00000651543,;	-	ENSG00000073578	ENST00000264932	Transcript	frameshift_variant	1397-1433/2693	1361-1397/1995	454-466/664	ANSLLDLVVFGRA/X	gCAAACTCGCTCTTGGACCTGGTTGTCTTTGGTCGGGCa/ga		1	SDHA	HGNC	HGNC:10680	protein_coding	YES	CCDS3853.1	ENSP00000264932	P31040.229	A0A024QZ30.49	UPI0000000C2C	NA
CTC1007_metastasis2_vs_CTC1007_buffy-coat.strelka.somatic_indels_VEP.filteredVCFtools.maf	CAST	831	.	GRCh38	chr5	96767904	96767929	+	Splice_Site	DEL	CAGAAACCTGCAGATGACCAAGACCC	CAGAAACCTGCAGATGACCAAGACCC	-	novel	CTC1007_metastasis2	CTC1007_buffy-coat	CAGAAACCTGCAGATGACCAAGACCC	CAGAAACCTGCAGATGACCAAGACCC	ENST00000675179	99	83	16	81	80	1	CAST,splice_acceptor_variant,,ENST00000675179,;ERAP1,intron_variant,,ENST00000296754,;	-	ENSG00000153113	ENST00000675179	Transcript	splice_acceptor_variant,coding_sequence_variant,intron_variant,splice_polypyrimidine_tract_variant	?-2245/4490	?-2198/2376	?-733/791				1	CAST	HGNC	HGNC:1515	protein_coding	YES		ENSP00000501872	P20810.195		UPI0000DA4C57	NA
CTC1007_metastasis2_vs_CTC1007_buffy-coat.strelka.somatic_indels_VEP.filteredVCFtools.maf	LRFN2	57497	.	GRCh38	chr6	40432674	40432674	+	Frame_Shift_Del	DEL	A	A	-	novel	CTC1007_metastasis2	CTC1007_buffy-coat	A	A	ENST00000338305	98	87	7	91	90	0	LRFN2,frameshift_variant,,ENST00000338305,;	-	ENSG00000156564	ENST00000338305	Transcript	frameshift_variant	882/3164	440/2370	147/789	F/X	tTc/tc		-1	LRFN2	HGNC	HGNC:21226	protein_coding	YES	CCDS34443.1	ENSP00000345985	Q9ULH4.170		UPI00001C1E47	NA
CTC1007_metastasis2_vs_CTC1007_buffy-coat.strelka.somatic_indels_VEP.filteredVCFtools.maf	EPHX2	2053	.	GRCh38	chr8	27543804	27543822	+	Frame_Shift_Del	DEL	AGATGTCCCAGCACATGGA	AGATGTCCCAGCACATGGA	-	novel	CTC1007_metastasis2	CTC1007_buffy-coat	AGATGTCCCAGCACATGGA	AGATGTCCCAGCACATGGA	ENST00000521400	77	49	28	90	90	0	EPHX2,frameshift_variant,,ENST00000521400,;	-	ENSG00000120915	ENST00000521400	Transcript	frameshift_variant	1571-1589/2776	1505-1523/1668	502-508/555	QMSQHME/X	cAGATGTCCCAGCACATGGAg/cg		1	EPHX2	HGNC	HGNC:3402	protein_coding	YES	CCDS6060.1	ENSP00000430269	P34913.202		UPI0000073FE5	NA
CTC1007_metastasis2_vs_CTC1007_buffy-coat.strelka.somatic_indels_VEP.filteredVCFtools.maf	APEX2	27301	.	GRCh38	chrX	55007170	55007176	+	Frame_Shift_Del	DEL	CAGTGGC	CAGTGGC	-	novel	CTC1007_metastasis2	CTC1007_buffy-coat	CAGTGGC	CAGTGGC	ENST00000374987	90	75	11	94	94	0	APEX2,frameshift_variant,,ENST00000374987,;ALAS2,downstream_gene_variant,,ENST00000650242,;,regulatory_region_variant,,ENSR00000907623,;	-	ENSG00000169188	ENST00000374987	Transcript	frameshift_variant	1352-1358/3239	1292-1298/1557	431-433/518	AVA/X	gCAGTGGCc/gc		1	APEX2	HGNC	HGNC:17889	protein_coding	YES	CCDS14365.1	ENSP00000364126	Q9UBZ4.169	E5KN95.85	UPI0000071F5B	NA
CTC1007_metastasis2_vs_CTC1007_buffy-coat.strelka.somatic_snvs_VEP.filteredVCFtools.maf	SLC25A33	84275	.	GRCh38	chr1	9579990	9579990	+	Nonsense_Mutation	SNP	T	T	A	novel	CTC1007_metastasis2	CTC1007_buffy-coat	T	T	ENST00000302692	87	60	25	83	82	0	SLC25A33,stop_gained,,ENST00000302692,;,downstream_gene_variant,,ENST00000435277,;	A	ENSG00000171612	ENST00000302692	Transcript	stop_gained	746/3865	519/966	173/321	C/*	tgT/tgA		1	SLC25A33	HGNC	HGNC:29681	protein_coding	YES	CCDS103.1	ENSP00000306328	Q9BSK2.161		UPI000004D33B
CTC1007_metastasis2_vs_CTC1007_buffy-coat.strelka.somatic_snvs_VEP.filteredVCFtools.maf	RRAGC	64121	.	GRCh38	chr1	38852413	38852413	+	Missense_Mutation	SNP	T	T	G		CTC1007_metastasis2	CTC1007_buffy-coat	T	T	ENST00000373001	94	83	10	83	82	1	RRAGC,missense_variant,,ENST00000373001,;,non_coding_transcript_exon_variant,,ENST00000622355,;,regulatory_region_variant,,ENSR00000922877,;	G	ENSG00000116954	ENST00000373001	Transcript	missense_variant	843/2681	717/1200	239/399	Q/H	caA/caC	COSV100883824	-1	RRAGC	HGNC	HGNC:19902	protein_coding	YES	CCDS430.1	ENSP00000362092	Q9HB90.162		UPI00000372EF	tolerated(0.08)
CTC1007_metastasis2_vs_CTC1007_buffy-coat.strelka.somatic_snvs_VEP.filteredVCFtools.maf	MACF1	23499	.	GRCh38	chr1	39442421	39442421	+	Missense_Mutation	SNP	G	G	C	novel	CTC1007_metastasis2	CTC1007_buffy-coat	G	G	ENST00000564288	85	77	8	75	75	0	MACF1,missense_variant,,ENST00000564288,;	C	ENSG00000127603	ENST00000564288	Transcript	missense_variant	19286/24340	18958/22668	6320/7555	E/Q	Gaa/Caa		1	MACF1	HGNC	HGNC:13664	protein_coding	YES		ENSP00000455274		H3BPE1.76	UPI0002467516	tolerated(0.13)
CTC1007_metastasis2_vs_CTC1007_buffy-coat.strelka.somatic_snvs_VEP.filteredVCFtools.maf	HYI	81888	.	GRCh38	chr1	43451451	43451451	+	Missense_Mutation	SNP	T	T	G	novel	CTC1007_metastasis2	CTC1007_buffy-coat	T	T	ENST00000372430	125	113	11	92	92	0	HYI,missense_variant,,ENST00000372430,;SZT2,3_prime_UTR_variant,,ENST00000634258,;MIR6735,downstream_gene_variant,,ENST00000615179,;HYI-AS1,upstream_gene_variant,,ENST00000444386,;SZT2-AS1,upstream_gene_variant,,ENST00000396885,;,regulatory_region_variant,,ENSR00001167628,;	G	ENSG00000178922	ENST00000372430	Transcript	missense_variant	857/1221	719/834	240/277	E/A	gAa/gCa		-1	HYI	HGNC	HGNC:26948	protein_coding	YES	CCDS53309.1	ENSP00000361507	Q5T013.127	J9JIE9.43	UPI0000EE302B	tolerated(0.46)
CTC1007_metastasis2_vs_CTC1007_buffy-coat.strelka.somatic_snvs_VEP.filteredVCFtools.maf	GPR61	83873	.	GRCh38	chr1	109543828	109543828	+	Missense_Mutation	SNP	C	C	T	rs1267336897	CTC1007_metastasis2	CTC1007_buffy-coat	C	C	ENST00000527748	82	64	18	93	93	0	GPR61,missense_variant,,ENST00000527748,;GNAI3,upstream_gene_variant,,ENST00000369851,;,non_coding_transcript_exon_variant,,ENST00000526411,;	T	ENSG00000156097	ENST00000527748	Transcript	missense_variant	1489/4921	806/1356	269/451	S/L	tCg/tTg	rs1267336897	1	GPR61	HGNC	HGNC:13300	protein_coding	YES	CCDS801.1	ENSP00000432456	Q9BZJ8.149	G4XH66.59	UPI000003BCCB	tolerated(0.76)
CTC1007_metastasis2_vs_CTC1007_buffy-coat.strelka.somatic_snvs_VEP.filteredVCFtools.maf	PTPN22	26191	.	GRCh38	chr1	113834418	113834418	+	Missense_Mutation	SNP	G	G	A	novel	CTC1007_metastasis2	CTC1007_buffy-coat	G	G	ENST00000359785	74	55	19	82	81	0	PTPN22,missense_variant,,ENST00000359785,;,intron_variant,,ENST00000664434,;	A	ENSG00000134242	ENST00000359785	Transcript	missense_variant	2005/3607	1916/2424	639/807	P/L	cCc/cTc		-1	PTPN22	HGNC	HGNC:9652	protein_coding	YES	CCDS863.1	ENSP00000352833		A0A0B4J1S7.49	UPI000013CF18	tolerated(0.06)
CTC1007_metastasis2_vs_CTC1007_buffy-coat.strelka.somatic_snvs_VEP.filteredVCFtools.maf	FCRL4	83417	.	GRCh38	chr1	157597913	157597913	+	Splice_Site	SNP	C	C	A	novel	CTC1007_metastasis2	CTC1007_buffy-coat	C	C	ENST00000271532	92	68	23	62	62	0	FCRL4,splice_donor_variant,,ENST00000271532,;	A	ENSG00000163518	ENST00000271532	Transcript	splice_donor_variant							-1	FCRL4	HGNC	HGNC:18507	protein_coding	YES	CCDS1166.1	ENSP00000271532	Q96PJ5.163		UPI000006E26B
CTC1007_metastasis2_vs_CTC1007_buffy-coat.strelka.somatic_snvs_VEP.filteredVCFtools.maf	CD84	8832	.	GRCh38	chr1	160550986	160550986	+	Missense_Mutation	SNP	G	G	T	novel	CTC1007_metastasis2	CTC1007_buffy-coat	G	G	ENST00000368054	81	59	20	87	87	0	CD84,missense_variant,,ENST00000368054,;,intron_variant,,ENST00000446952,;,regulatory_region_variant,,ENSR00000254879,;	T	ENSG00000066294	ENST00000368054	Transcript	missense_variant	869/8204	810/987	270/328	N/K	aaC/aaA		-1	CD84	HGNC	HGNC:1704	protein_coding	YES	CCDS1206.1	ENSP00000357033	Q9UIB8.167		UPI000004D160	tolerated(0.09)
CTC1007_metastasis2_vs_CTC1007_buffy-coat.strelka.somatic_snvs_VEP.filteredVCFtools.maf	MROH9	80133	.	GRCh38	chr1	170971815	170971815	+	Missense_Mutation	SNP	A	A	G	novel	CTC1007_metastasis2	CTC1007_buffy-coat	A	A	ENST00000367759	72	59	13	76	75	0	MROH9,missense_variant,,ENST00000367759,;,intron_variant,,ENST00000669750,;	G	ENSG00000117501	ENST00000367759	Transcript	missense_variant	639/3102	548/2586	183/861	D/G	gAt/gGt		1	MROH9	HGNC	HGNC:26287	protein_coding	YES	CCDS53429.1	ENSP00000356733	Q5TGP6.123		UPI0001B09232	deleterious(0.01)
CTC1007_metastasis2_vs_CTC1007_buffy-coat.strelka.somatic_snvs_VEP.filteredVCFtools.maf	MYOC	4653	.	GRCh38	chr1	171652038	171652038	+	Missense_Mutation	SNP	C	C	T	rs546885845	CTC1007_metastasis2	CTC1007_buffy-coat	C	C	ENST00000037502	79	74	5	76	76	0	MYOC,missense_variant,,ENST00000037502,;,regulatory_region_variant,,ENSR00000932968,;	T	ENSG00000034971	ENST00000037502	Transcript	missense_variant	651/2100	574/1515	192/504	A/T	Gct/Act	rs546885845,COSV50681134	-1	MYOC	HGNC	HGNC:7610	protein_coding	YES	CCDS1297.1	ENSP00000037502	Q99972.193	A0A0S2Z421.32	UPI00000012D6	tolerated(0.38)
CTC1007_metastasis2_vs_CTC1007_buffy-coat.strelka.somatic_snvs_VEP.filteredVCFtools.maf	ZBTB37	84614	.	GRCh38	chr1	173886030	173886030	+	Missense_Mutation	SNP	G	G	A	rs1203423686	CTC1007_metastasis2	CTC1007_buffy-coat	G	G	ENST00000367701	74	56	18	74	74	0	ZBTB37,missense_variant,,ENST00000367701,;,regulatory_region_variant,,ENSR00000933224,;	A	ENSG00000185278	ENST00000367701	Transcript	missense_variant	1666/19183	1418/1512	473/503	R/Q	cGa/cAa	rs1203423686	1	ZBTB37	HGNC	HGNC:28365	protein_coding	YES	CCDS44278.1	ENSP00000356674	Q5TC79.147		UPI0000203C09	tolerated(0.26)
CTC1007_metastasis2_vs_CTC1007_buffy-coat.strelka.somatic_snvs_VEP.filteredVCFtools.maf	USH2A	7399	.	GRCh38	chr1	215648532	215648532	+	Missense_Mutation	SNP	G	G	A	novel	CTC1007_metastasis2	CTC1007_buffy-coat	G	G	ENST00000307340	95	86	9	82	82	0	USH2A,missense_variant,,ENST00000307340,;,regulatory_region_variant,,ENSR00000386400,;	A	ENSG00000042781	ENST00000307340	Transcript	missense_variant	15017/18938	14578/15609	4860/5202	H/Y	Cac/Tac		-1	USH2A	HGNC	HGNC:12601	protein_coding	YES	CCDS31025.1	ENSP00000305941	O75445.180		UPI000034E5B6	deleterious(0.02)
CTC1007_metastasis2_vs_CTC1007_buffy-coat.strelka.somatic_snvs_VEP.filteredVCFtools.maf	RAB3GAP2	6791	.	GRCh38	chr1	220153310	220153310	+	Missense_Mutation	SNP	T	T	C	novel	CTC1007_metastasis2	CTC1007_buffy-coat	T	T	ENST00000358951	86	77	8	74	74	0	RAB3GAP2,missense_variant,,ENST00000358951,;,regulatory_region_variant,,ENSR00000387247,;	C	ENSG00000118873	ENST00000358951	Transcript	missense_variant	3858/7256	3742/4182	1248/1393	K/E	Aaa/Gaa		-1	RAB3GAP2	HGNC	HGNC:17168	protein_coding	YES	CCDS31028.1	ENSP00000351832	Q9H2M9.161		UPI0000072269	tolerated(0.41)
CTC1007_metastasis2_vs_CTC1007_buffy-coat.strelka.somatic_snvs_VEP.filteredVCFtools.maf	OBSCN	84033	.	GRCh38	chr1	228224655	228224655	+	Missense_Mutation	SNP	G	G	T	rs1002606877	CTC1007_metastasis2	CTC1007_buffy-coat	G	G	ENST00000680850	102	93	8	82	81	0	OBSCN,missense_variant,,ENST00000680850,;	T	ENSG00000154358	ENST00000680850	Transcript	missense_variant	3286/27019	3126/26778	1042/8925	Q/H	caG/caT	rs1002606877	1	OBSCN	HGNC	HGNC:15719	protein_coding	YES		ENSP00000505517		A0A7P0Z489.1	UPI0003EB0068	tolerated(0.23)
CTC1007_metastasis2_vs_CTC1007_buffy-coat.strelka.somatic_snvs_VEP.filteredVCFtools.maf	AHCTF1	25909	.	GRCh38	chr1	246867326	246867326	+	Missense_Mutation	SNP	T	T	C	rs776461417	CTC1007_metastasis2	CTC1007_buffy-coat	T	T	ENST00000648844	79	72	7	64	64	0	AHCTF1,missense_variant,,ENST00000648844,;	C	ENSG00000153207	ENST00000648844	Transcript	missense_variant	3643/8887	3265/6801	1089/2266	I/V	Ata/Gta	rs776461417	-1	AHCTF1	HGNC	HGNC:24618	protein_coding	YES		ENSP00000497061	Q8WYP5.160		UPI0000456337	tolerated(0.61)
CTC1007_metastasis2_vs_CTC1007_buffy-coat.strelka.somatic_snvs_VEP.filteredVCFtools.maf	UPF2	26019	.	GRCh38	chr10	12029242	12029242	+	Missense_Mutation	SNP	G	G	C	novel	CTC1007_metastasis2	CTC1007_buffy-coat	G	G	ENST00000357604	122	111	10	82	82	0	UPF2,missense_variant,,ENST00000357604,;	C	ENSG00000151461	ENST00000357604	Transcript	missense_variant	721/5168	648/3819	216/1272	I/M	atC/atG		-1	UPF2	HGNC	HGNC:17854	protein_coding	YES	CCDS7086.1	ENSP00000350221	Q9HAU5.180		UPI0000070D5E	tolerated(1)
CTC1007_metastasis2_vs_CTC1007_buffy-coat.strelka.somatic_snvs_VEP.filteredVCFtools.maf	MALRD1	0	.	GRCh38	chr10	19203727	19203727	+	Splice_Site	SNP	G	G	A	novel	CTC1007_metastasis2	CTC1007_buffy-coat	G	G	ENST00000454679	109	91	17	86	85	0	MALRD1,splice_acceptor_variant,,ENST00000454679,;	A	ENSG00000204740	ENST00000454679	Transcript	splice_acceptor_variant							1	MALRD1	HGNC	HGNC:24331	protein_coding	YES	CCDS73071.1	ENSP00000412763	Q5VYJ5.119		UPI000387C99A
CTC1007_metastasis2_vs_CTC1007_buffy-coat.strelka.somatic_snvs_VEP.filteredVCFtools.maf	TBATA	219793	.	GRCh38	chr10	70777248	70777248	+	Missense_Mutation	SNP	C	C	A	novel	CTC1007_metastasis2	CTC1007_buffy-coat	C	C	ENST00000456372	73	61	12	89	89	0	TBATA,missense_variant,,ENST00000456372,;	A	ENSG00000166220	ENST00000456372	Transcript	missense_variant	964/1563	598/1059	200/352	V/F	Gtc/Ttc		-1	TBATA	HGNC	HGNC:23511	protein_coding	YES	CCDS81471.1	ENSP00000400224		A0A0A0MSR7.37	UPI000387D42F	tolerated(0.26)
CTC1007_metastasis2_vs_CTC1007_buffy-coat.strelka.somatic_snvs_VEP.filteredVCFtools.maf	ZSWIM8	23053	.	GRCh38	chr10	73800295	73800295	+	Splice_Site	SNP	G	G	C	novel	CTC1007_metastasis2	CTC1007_buffy-coat	G	G	ENST00000604729	88	67	20	85	84	0	ZSWIM8,splice_acceptor_variant,,ENST00000604729,;NDST2,downstream_gene_variant,,ENST00000309979,;ZSWIM8-AS1,intron_variant,,ENST00000456638,;,intron_variant,,ENST00000603027,;	C	ENSG00000214655	ENST00000604729	Transcript	splice_acceptor_variant							1	ZSWIM8	HGNC	HGNC:23528	protein_coding	YES		ENSP00000474944		S4R410.57	UPI0003335141
CTC1007_metastasis2_vs_CTC1007_buffy-coat.strelka.somatic_snvs_VEP.filteredVCFtools.maf	CDHR1	92211	.	GRCh38	chr10	84214524	84214524	+	Missense_Mutation	SNP	A	A	G	novel	CTC1007_metastasis2	CTC1007_buffy-coat	A	A	ENST00000623527	76	57	19	93	92	0	CDHR1,missense_variant,,ENST00000623527,;,regulatory_region_variant,,ENSR00000260541,;	G	ENSG00000148600	ENST00000623527	Transcript	missense_variant	2707/6877	2483/2580	828/859	K/R	aAa/aGa		1	CDHR1	HGNC	HGNC:14550	protein_coding	YES	CCDS7372.1	ENSP00000485478	Q96JP9.149	F1T0L2.92	UPI0000161C2F	tolerated_low_confidence(0.2)
CTC1007_metastasis2_vs_CTC1007_buffy-coat.strelka.somatic_snvs_VEP.filteredVCFtools.maf	TAF10	6881	.	GRCh38	chr11	6612002	6612002	+	Missense_Mutation	SNP	G	G	A		CTC1007_metastasis2	CTC1007_buffy-coat	G	G	ENST00000299424	72	61	9	57	57	0	TAF10,missense_variant,,ENST00000299424,;TPP1,downstream_gene_variant,,ENST00000299427,;ILK,downstream_gene_variant,,ENST00000299421,;,upstream_gene_variant,,ENST00000527398,;,intron_variant,,ENST00000532191,;,regulatory_region_variant,,ENSR00000036316,;,TF_binding_site_variant,,ENSM00190150436,;	A	ENSG00000166337	ENST00000299424	Transcript	missense_variant	215/5312	188/657	63/218	P/L	cCc/cTc	COSV54992550	-1	TAF10	HGNC	HGNC:11543	protein_coding	YES	CCDS7769.1	ENSP00000299424	Q12962.209		UPI00001367EB	deleterious_low_confidence(0.02)
CTC1007_metastasis2_vs_CTC1007_buffy-coat.strelka.somatic_snvs_VEP.filteredVCFtools.maf	SART1	9092	.	GRCh38	chr11	65966382	65966382	+	Missense_Mutation	SNP	C	C	G	rs748251289	CTC1007_metastasis2	CTC1007_buffy-coat	C	C	ENST00000312397	119	110	9	78	78	0	SART1,missense_variant,,ENST00000312397,;	G	ENSG00000175467	ENST00000312397	Transcript	missense_variant	1061/3557	1014/2403	338/800	D/E	gaC/gaG	rs748251289	1	SART1	HGNC	HGNC:10538	protein_coding	YES	CCDS31611.1	ENSP00000310448	O43290.178		UPI00000732D5	deleterious(0)
CTC1007_metastasis2_vs_CTC1007_buffy-coat.strelka.somatic_snvs_VEP.filteredVCFtools.maf	CST6	1474	.	GRCh38	chr11	66012106	66012106	+	Missense_Mutation	SNP	C	C	T	rs753288221	CTC1007_metastasis2	CTC1007_buffy-coat	C	C	ENST00000312134	148	141	7	123	122	1	CST6,missense_variant,,ENST00000312134,;CATSPER1,downstream_gene_variant,,ENST00000312106,;,regulatory_region_variant,,ENSR00000432879,;	T	ENSG00000175315	ENST00000312134	Transcript	missense_variant	99/592	62/450	21/149	A/V	gCg/gTg	rs753288221,COSV56412185	1	CST6	HGNC	HGNC:2478	protein_coding	YES	CCDS8126.1	ENSP00000311313	Q15828.173		UPI00000015F5	tolerated(0.49)
CTC1007_metastasis2_vs_CTC1007_buffy-coat.strelka.somatic_snvs_VEP.filteredVCFtools.maf	SPCS2	9789	.	GRCh38	chr11	74965099	74965099	+	Missense_Mutation	SNP	G	G	C	novel	CTC1007_metastasis2	CTC1007_buffy-coat	G	G	ENST00000263672	99	55	44	79	76	0	SPCS2,missense_variant,,ENST00000263672,;RNU6-216P,downstream_gene_variant,,ENST00000363282,;,regulatory_region_variant,,ENSR00000958692,;	C	ENSG00000118363	ENST00000263672	Transcript	missense_variant	200/2691	180/681	60/226	L/F	ttG/ttC		1	SPCS2	HGNC	HGNC:28962	protein_coding	YES	CCDS44681.1	ENSP00000263672	Q15005.166		UPI0000135D6A	deleterious(0)
CTC1007_metastasis2_vs_CTC1007_buffy-coat.strelka.somatic_snvs_VEP.filteredVCFtools.maf	GAB2	9846	.	GRCh38	chr11	78225159	78225159	+	Missense_Mutation	SNP	C	C	G	rs769791970	CTC1007_metastasis2	CTC1007_buffy-coat	C	C	ENST00000361507	145	131	14	81	81	0	GAB2,missense_variant,,ENST00000361507,;,non_coding_transcript_exon_variant,,ENST00000656562,;	G	ENSG00000033327	ENST00000361507	Transcript	missense_variant	1351/6110	1251/2031	417/676	E/D	gaG/gaC	rs769791970	-1	GAB2	HGNC	HGNC:14458	protein_coding	YES	CCDS8259.1	ENSP00000354952	Q9UQC2.171		UPI0000073037	tolerated(0.39)
CTC1007_metastasis2_vs_CTC1007_buffy-coat.strelka.somatic_snvs_VEP.filteredVCFtools.maf	DLG2	1740	.	GRCh38	chr11	83466736	83466736	+	Missense_Mutation	SNP	T	T	C	rs1484400112	CTC1007_metastasis2	CTC1007_buffy-coat	T	T	ENST00000376104	117	103	11	94	94	0	DLG2,missense_variant,,ENST00000376104,;	C	ENSG00000150672	ENST00000376104	Transcript	missense_variant	3087/7959	2701/2928	901/975	I/V	Ata/Gta	rs1484400112	-1	DLG2	HGNC	HGNC:2901	protein_coding	YES	CCDS44690.1	ENSP00000365272	Q15700.206		UPI0000E59399	tolerated(0.07)
CTC1007_metastasis2_vs_CTC1007_buffy-coat.strelka.somatic_snvs_VEP.filteredVCFtools.maf	MUC19	283463	.	GRCh38	chr12	40532240	40532240	+	Missense_Mutation	SNP	T	T	G	novel	CTC1007_metastasis2	CTC1007_buffy-coat	T	T	ENST00000454784	109	77	31	112	112	0	MUC19,missense_variant,,ENST00000454784,;	G	ENSG00000205592	ENST00000454784	Transcript	missense_variant	21601/24669	21601/24669	7201/8222	S/A	Tcc/Gcc		1	MUC19	HGNC	HGNC:14362	polymorphic_pseudogene	YES		ENSP00000508949
CTC1007_metastasis2_vs_CTC1007_buffy-coat.strelka.somatic_snvs_VEP.filteredVCFtools.maf	FAM186A	121006	.	GRCh38	chr12	50363339	50363339	+	Missense_Mutation	SNP	A	A	G	novel	CTC1007_metastasis2	CTC1007_buffy-coat	A	A	ENST00000327337	79	62	16	60	59	0	FAM186A,missense_variant,,ENST00000327337,;,upstream_gene_variant,,ENST00000498788,;	G	ENSG00000185958	ENST00000327337	Transcript	missense_variant	343/7255	218/7056	73/2351	I/T	aTa/aCa		-1	FAM186A	HGNC	HGNC:26980	protein_coding	YES	CCDS44878.1	ENSP00000329995	A6NE01.84		UPI00001D7978	deleterious(0)
CTC1007_metastasis2_vs_CTC1007_buffy-coat.strelka.somatic_snvs_VEP.filteredVCFtools.maf	MYO1A	4640	.	GRCh38	chr12	57046640	57046640	+	Missense_Mutation	SNP	C	C	G	novel	CTC1007_metastasis2	CTC1007_buffy-coat	C	C	ENST00000300119	95	79	16	77	77	0	MYO1A,missense_variant,,ENST00000300119,;	G	ENSG00000166866	ENST00000300119	Transcript	missense_variant	815/3633	552/3132	184/1043	E/D	gaG/gaC		-1	MYO1A	HGNC	HGNC:7595	protein_coding	YES	CCDS8929.1	ENSP00000300119	Q9UBC5.186		UPI000012FAC2	deleterious(0.03)
CTC1007_metastasis2_vs_CTC1007_buffy-coat.strelka.somatic_snvs_VEP.filteredVCFtools.maf	LGR5	8549	.	GRCh38	chr12	71583819	71583819	+	Missense_Mutation	SNP	C	C	A	novel	CTC1007_metastasis2	CTC1007_buffy-coat	C	C	ENST00000266674	77	66	11	90	89	0	LGR5,missense_variant,,ENST00000266674,;,non_coding_transcript_exon_variant,,ENST00000546601,;,downstream_gene_variant,,ENST00000660105,;	A	ENSG00000139292	ENST00000266674	Transcript	missense_variant	2092/4583	1809/2724	603/907	N/K	aaC/aaA		1	LGR5	HGNC	HGNC:4504	protein_coding	YES	CCDS9000.1	ENSP00000266674	O75473.186	A0A0A8K8C7.54	UPI000004B65C	deleterious(0)
CTC1007_metastasis2_vs_CTC1007_buffy-coat.strelka.somatic_snvs_VEP.filteredVCFtools.maf	CENPJ	55835	.	GRCh38	chr13	24905982	24905982	+	Missense_Mutation	SNP	G	G	C	novel	CTC1007_metastasis2	CTC1007_buffy-coat	G	G	ENST00000381884	106	78	28	90	90	0	CENPJ,missense_variant,,ENST00000381884,;	C	ENSG00000151849	ENST00000381884	Transcript	missense_variant	2223/5082	2056/4017	686/1338	Q/E	Cag/Gag		-1	CENPJ	HGNC	HGNC:17272	protein_coding	YES	CCDS9310.1	ENSP00000371308	Q9HC77.164		UPI000013DC8A	deleterious(0.04)
CTC1007_metastasis2_vs_CTC1007_buffy-coat.strelka.somatic_snvs_VEP.filteredVCFtools.maf	HSPH1	10808	.	GRCh38	chr13	31158822	31158822	+	Missense_Mutation	SNP	A	A	G	novel	CTC1007_metastasis2	CTC1007_buffy-coat	A	A	ENST00000320027	108	78	28	78	75	0	HSPH1,missense_variant,,ENST00000320027,;	G	ENSG00000120694	ENST00000320027	Transcript	missense_variant	471/5244	149/2577	50/858	V/A	gTt/gCt		-1	HSPH1	HGNC	HGNC:16969	protein_coding	YES	CCDS9340.1	ENSP00000318687	Q92598.214	A0A024RDS1.60	UPI0000001C62	tolerated(0.46)
CTC1007_metastasis2_vs_CTC1007_buffy-coat.strelka.somatic_snvs_VEP.filteredVCFtools.maf	IPO4	79711	.	GRCh38	chr14	24186179	24186179	+	Missense_Mutation	SNP	C	C	A	novel	CTC1007_metastasis2	CTC1007_buffy-coat	C	C	ENST00000354464	80	68	10	71	71	0	IPO4,missense_variant,,ENST00000354464,;TM9SF1,downstream_gene_variant,,ENST00000261789,;,downstream_gene_variant,,ENST00000530611,;,upstream_gene_variant,,ENST00000655961,;,3_prime_UTR_variant,,ENST00000561419,;	A	ENSG00000196497	ENST00000354464	Transcript	missense_variant	1038/3498	1009/3246	337/1081	V/L	Gtg/Ttg		-1	IPO4	HGNC	HGNC:19426	protein_coding	YES	CCDS9616.1	ENSP00000346453	Q8TEX9.185		UPI000013CCB3	tolerated(0.23)
CTC1007_metastasis2_vs_CTC1007_buffy-coat.strelka.somatic_snvs_VEP.filteredVCFtools.maf	FANCM	57697	.	GRCh38	chr14	45198838	45198838	+	Missense_Mutation	SNP	G	G	A		CTC1007_metastasis2	CTC1007_buffy-coat	G	G	ENST00000267430	109	89	18	74	74	0	FANCM,missense_variant,,ENST00000267430,;MIS18BP1,downstream_gene_variant,,ENST00000310806,;,regulatory_region_variant,,ENSR00001199796,;	A	ENSG00000187790	ENST00000267430	Transcript	missense_variant	6013/7131	5911/6147	1971/2048	E/K	Gag/Aag	COSV57506482	1	FANCM	HGNC	HGNC:23168	protein_coding	YES	CCDS32070.1	ENSP00000267430	Q8IYD8.169		UPI000059F032	deleterious(0.01)
CTC1007_metastasis2_vs_CTC1007_buffy-coat.strelka.somatic_snvs_VEP.filteredVCFtools.maf	PLEKHH1	57475	.	GRCh38	chr14	67585951	67585951	+	Missense_Mutation	SNP	C	C	G	novel	CTC1007_metastasis2	CTC1007_buffy-coat	C	C	ENST00000329153	69	58	11	75	75	0	PLEKHH1,missense_variant,,ENST00000329153,;PIGH,downstream_gene_variant,,ENST00000216452,;	G	ENSG00000054690	ENST00000329153	Transcript	missense_variant,splice_region_variant	3930/6615	3787/4095	1263/1364	Q/E	Caa/Gaa		1	PLEKHH1	HGNC	HGNC:17733	protein_coding	YES	CCDS45128.1	ENSP00000330278	Q9ULM0.149		UPI00001C1F64	tolerated(0.18)
CTC1007_metastasis2_vs_CTC1007_buffy-coat.strelka.somatic_snvs_VEP.filteredVCFtools.maf	ZNF839	55778	.	GRCh38	chr14	102331787	102331787	+	Missense_Mutation	SNP	G	G	A	novel	CTC1007_metastasis2	CTC1007_buffy-coat	G	G	ENST00000442396	92	83	9	66	66	0	ZNF839,missense_variant,,ENST00000442396,;	A	ENSG00000022976	ENST00000442396	Transcript	missense_variant	1377/2992	1357/2784	453/927	G/S	Ggt/Agt		1	ZNF839	HGNC	HGNC:20345	protein_coding	YES	CCDS45164.1	ENSP00000399863	A8K0R7.109		UPI0001596890	tolerated(0.9)
CTC1007_metastasis2_vs_CTC1007_buffy-coat.strelka.somatic_snvs_VEP.filteredVCFtools.maf	FAN1	22909	.	GRCh38	chr15	30908213	30908213	+	Missense_Mutation	SNP	A	A	G	novel	CTC1007_metastasis2	CTC1007_buffy-coat	A	A	ENST00000362065	98	81	16	102	101	0	FAN1,missense_variant,,ENST00000362065,;	G	ENSG00000198690	ENST00000362065	Transcript	missense_variant	1579/4849	1330/3054	444/1017	T/A	Aca/Gca		1	FAN1	HGNC	HGNC:29170	protein_coding	YES	CCDS32186.1	ENSP00000354497	Q9Y2M0.142		UPI000006D713	tolerated(0.22)
CTC1007_metastasis2_vs_CTC1007_buffy-coat.strelka.somatic_snvs_VEP.filteredVCFtools.maf	ICE2	79664	.	GRCh38	chr15	60455382	60455382	+	Missense_Mutation	SNP	T	T	G	novel	CTC1007_metastasis2	CTC1007_buffy-coat	T	T	ENST00000261520	79	68	11	70	70	0	ICE2,missense_variant,,ENST00000261520,;	G	ENSG00000128915	ENST00000261520	Transcript	missense_variant	959/7206	727/2949	243/982	K/Q	Aag/Cag		-1	ICE2	HGNC	HGNC:29885	protein_coding	YES	CCDS10176.1	ENSP00000261520	Q659A1.123	A0A024R5V9.41	UPI00001A828C	tolerated(0.21)
CTC1007_metastasis2_vs_CTC1007_buffy-coat.strelka.somatic_snvs_VEP.filteredVCFtools.maf	IGF1R	3480	.	GRCh38	chr15	98913142	98913142	+	Missense_Mutation	SNP	A	A	C	novel	CTC1007_metastasis2	CTC1007_buffy-coat	A	A	ENST00000650285	97	75	22	82	80	0	IGF1R,missense_variant,,ENST00000650285,;	C	ENSG00000140443	ENST00000650285	Transcript	missense_variant	2731/12235	1688/4104	563/1367	E/A	gAg/gCg		1	IGF1R	HGNC	HGNC:5465	protein_coding	YES	CCDS10378.1	ENSP00000497069	P08069.238		UPI000012D3EA	tolerated(0.1)
CTC1007_metastasis2_vs_CTC1007_buffy-coat.strelka.somatic_snvs_VEP.filteredVCFtools.maf	PDIA2	64714	.	GRCh38	chr16	283293	283293	+	Missense_Mutation	SNP	G	G	C	novel	CTC1007_metastasis2	CTC1007_buffy-coat	G	G	ENST00000219406	119	71	43	100	99	0	PDIA2,missense_variant,,ENST00000219406,;ARHGDIG,downstream_gene_variant,,ENST00000219409,;AXIN1,downstream_gene_variant,,ENST00000262320,;,downstream_gene_variant,,ENST00000435035,;	C	ENSG00000185615	ENST00000219406	Transcript	missense_variant	130/1686	124/1578	42/525	D/H	Gat/Cat		1	PDIA2	HGNC	HGNC:14180	protein_coding	YES	CCDS42089.1	ENSP00000219406	Q13087.196		UPI0000131481	deleterious(0)
CTC1007_metastasis2_vs_CTC1007_buffy-coat.strelka.somatic_snvs_VEP.filteredVCFtools.maf	CREBBP	1387	.	GRCh38	chr16	3729344	3729344	+	Missense_Mutation	SNP	C	C	A	novel	CTC1007_metastasis2	CTC1007_buffy-coat	C	C	ENST00000262367	99	55	42	72	70	0	CREBBP,missense_variant,,ENST00000262367,;	A	ENSG00000005339	ENST00000262367	Transcript	missense_variant	6500/10790	5703/7329	1901/2442	Q/H	caG/caT		-1	CREBBP	HGNC	HGNC:2348	protein_coding	YES	CCDS10509.1	ENSP00000262367	Q92793.248		UPI0000000620	tolerated(0.12)
CTC1007_metastasis2_vs_CTC1007_buffy-coat.strelka.somatic_snvs_VEP.filteredVCFtools.maf	CORO7	79585	.	GRCh38	chr16	4355311	4355311	+	Missense_Mutation	SNP	A	A	C	novel	CTC1007_metastasis2	CTC1007_buffy-coat	A	A	ENST00000251166	92	84	8	76	76	0	CORO7,missense_variant,,ENST00000251166,;CORO7-PAM16,missense_variant,,ENST00000572467,;PAM16,upstream_gene_variant,,ENST00000318059,;	C	ENSG00000262246	ENST00000251166	Transcript	missense_variant	2825/3472	2747/2778	916/925	F/C	tTt/tGt		-1	CORO7	HGNC	HGNC:26161	protein_coding	YES	CCDS10513.1	ENSP00000251166	P57737.173		UPI00001FF898	deleterious(0)
CTC1007_metastasis2_vs_CTC1007_buffy-coat.strelka.somatic_snvs_VEP.filteredVCFtools.maf	ACSM2A	123876	.	GRCh38	chr16	20469583	20469583	+	Missense_Mutation	SNP	G	G	A	novel	CTC1007_metastasis2	CTC1007_buffy-coat	G	G	ENST00000573854	105	83	22	82	81	0	ACSM2A,missense_variant,,ENST00000573854,;	A	ENSG00000183747	ENST00000573854	Transcript	missense_variant	629/2894	460/1734	154/577	A/T	Gcc/Acc		1	ACSM2A	HGNC	HGNC:32017	protein_coding	YES	CCDS32401.1	ENSP00000459451	Q08AH3.112		UPI0000251E27	deleterious(0.01)
CTC1007_metastasis2_vs_CTC1007_buffy-coat.strelka.somatic_snvs_VEP.filteredVCFtools.maf	ARMC5	79798	.	GRCh38	chr16	31459757	31459757	+	Missense_Mutation	SNP	C	C	A	novel	CTC1007_metastasis2	CTC1007_buffy-coat	C	C	ENST00000268314	92	70	22	97	96	0	ARMC5,missense_variant,,ENST00000268314,;,upstream_gene_variant,,ENST00000564629,;,regulatory_region_variant,,ENSR00000085349,;	A	ENSG00000140691	ENST00000268314	Transcript	missense_variant	257/3108	233/2808	78/935	A/D	gCt/gAt		1	ARMC5	HGNC	HGNC:25781	protein_coding	YES	CCDS45472.1	ENSP00000268314	Q96C12.151		UPI0000F6E6C0	deleterious_low_confidence(0.04)
CTC1007_metastasis2_vs_CTC1007_buffy-coat.strelka.somatic_snvs_VEP.filteredVCFtools.maf	WDR81	124997	.	GRCh38	chr17	1731081	1731081	+	Missense_Mutation	SNP	G	G	A	novel	CTC1007_metastasis2	CTC1007_buffy-coat	G	G	ENST00000409644	96	83	11	88	83	0	WDR81,missense_variant,,ENST00000409644,;,intron_variant,,ENST00000576540,;,regulatory_region_variant,,ENSR00001005794,;	A	ENSG00000167716	ENST00000409644	Transcript	missense_variant	4236/6982	3980/5826	1327/1941	S/N	aGt/aAt		1	WDR81	HGNC	HGNC:26600	protein_coding	YES	CCDS54062.1	ENSP00000386609	Q562E7.140		UPI0001881A85	tolerated(0.14)
CTC1007_metastasis2_vs_CTC1007_buffy-coat.strelka.somatic_snvs_VEP.filteredVCFtools.maf	MYH10	4628	.	GRCh38	chr17	8552106	8552106	+	Missense_Mutation	SNP	C	C	G		CTC1007_metastasis2	CTC1007_buffy-coat	C	C	ENST00000360416	77	68	7	88	88	0	MYH10,missense_variant,,ENST00000360416,;	G	ENSG00000133026	ENST00000360416	Transcript	missense_variant	962/7707	859/6024	287/2007	D/H	Gat/Cat	COSV52599374	-1	MYH10	HGNC	HGNC:7568	protein_coding	YES	CCDS58515.1	ENSP00000353590	P35580.214		UPI0000E24926	deleterious(0.01)
CTC1007_metastasis2_vs_CTC1007_buffy-coat.strelka.somatic_snvs_VEP.filteredVCFtools.maf	KLHL10	317719	.	GRCh38	chr17	41845125	41845125	+	Splice_Site	SNP	G	G	C		CTC1007_metastasis2	CTC1007_buffy-coat	G	G	ENST00000293303	109	59	49	74	72	0	KLHL10,splice_acceptor_variant,,ENST00000293303,;KLHL11,downstream_gene_variant,,ENST00000319121,;,downstream_gene_variant,,ENST00000560400,;	C	ENSG00000161594	ENST00000293303	Transcript	splice_acceptor_variant						COSV53175430	1	KLHL10	HGNC	HGNC:18829	protein_coding	YES	CCDS42340.1	ENSP00000293303	Q6JEL2.143	A0A140VJM8.32	UPI000013E0FA
CTC1007_metastasis2_vs_CTC1007_buffy-coat.strelka.somatic_snvs_VEP.filteredVCFtools.maf	POLG2	11232	.	GRCh38	chr17	64496661	64496661	+	Missense_Mutation	SNP	C	C	G	novel	CTC1007_metastasis2	CTC1007_buffy-coat	C	C	ENST00000539111	95	79	13	69	68	0	POLG2,missense_variant,,ENST00000539111,;DDX5,downstream_gene_variant,,ENST00000225792,;MIR3064,downstream_gene_variant,,ENST00000581130,;MIR5047,downstream_gene_variant,,ENST00000579212,;,regulatory_region_variant,,ENSR00000096970,;ATP5MFP4,downstream_gene_variant,,ENST00000538774,;	G	ENSG00000256525	ENST00000539111	Transcript	missense_variant	394/1582	308/1458	103/485	G/A	gGc/gCc		-1	POLG2	HGNC	HGNC:9180	protein_coding	YES	CCDS32706.1	ENSP00000442563	Q9UHN1.180	E5KS15.90	UPI000012974A	deleterious(0)
CTC1007_metastasis2_vs_CTC1007_buffy-coat.strelka.somatic_snvs_VEP.filteredVCFtools.maf	LAMA1	284217	.	GRCh38	chr18	6992687	6992687	+	Missense_Mutation	SNP	A	A	C	novel	CTC1007_metastasis2	CTC1007_buffy-coat	A	A	ENST00000389658	107	91	16	77	76	0	LAMA1,missense_variant,,ENST00000389658,;	C	ENSG00000101680	ENST00000389658	Transcript	missense_variant	5119/9642	5042/9228	1681/3075	L/W	tTg/tGg		-1	LAMA1	HGNC	HGNC:6481	protein_coding	YES	CCDS32787.1	ENSP00000374309	P25391.212		UPI00001C1FF9	deleterious(0.01)
CTC1007_metastasis2_vs_CTC1007_buffy-coat.strelka.somatic_snvs_VEP.filteredVCFtools.maf	FAM174C	55009	.	GRCh38	chr19	1275740	1275740	+	Missense_Mutation	SNP	G	G	A	novel	CTC1007_metastasis2	CTC1007_buffy-coat	G	G	ENST00000409293	63	55	8	65	65	0	FAM174C,missense_variant,,ENST00000409293,;CIRBP,downstream_gene_variant,,ENST00000587896,;,regulatory_region_variant,,ENSR00000286985,;	A	ENSG00000228300	ENST00000409293	Transcript	missense_variant	211/870	191/399	64/132	G/E	gGg/gAg		1	FAM174C	HGNC	HGNC:26073	protein_coding	YES	CCDS12060.2	ENSP00000386557	Q9BVV8.125		UPI0000578A40	deleterious(0.02)
CTC1007_metastasis2_vs_CTC1007_buffy-coat.strelka.somatic_snvs_VEP.filteredVCFtools.maf	HOOK2	29911	.	GRCh38	chr19	12771409	12771409	+	Missense_Mutation	SNP	A	A	C	novel	CTC1007_metastasis2	CTC1007_buffy-coat	A	A	ENST00000397668	101	93	8	64	63	0	HOOK2,missense_variant,,ENST00000397668,;	C	ENSG00000095066	ENST00000397668	Transcript	missense_variant	691/2542	588/2160	196/719	D/E	gaT/gaG		-1	HOOK2	HGNC	HGNC:19885	protein_coding	YES	CCDS42508.1	ENSP00000380785	Q96ED9.158		UPI00003D0BC0	tolerated(1)
CTC1007_metastasis2_vs_CTC1007_buffy-coat.strelka.somatic_snvs_VEP.filteredVCFtools.maf	ZNF430	80264	.	GRCh38	chr19	21022876	21022876	+	Nonsense_Mutation	SNP	G	G	T	novel	CTC1007_metastasis2	CTC1007_buffy-coat	G	G	ENST00000261560	67	55	12	85	85	0	ZNF430,stop_gained,,ENST00000261560,;,regulatory_region_variant,,ENSR00000108319,;,downstream_gene_variant,,ENST00000603262,;	T	ENSG00000118620	ENST00000261560	Transcript	stop_gained	235/3886	91/1713	31/570	E/*	Gaa/Taa		1	ZNF430	HGNC	HGNC:20808	protein_coding	YES	CCDS32978.1	ENSP00000261560	Q9H8G1.167		UPI000020389E
CTC1007_metastasis2_vs_CTC1007_buffy-coat.strelka.somatic_snvs_VEP.filteredVCFtools.maf	MAP3K10	4294	.	GRCh38	chr19	40192564	40192564	+	Missense_Mutation	SNP	G	G	C	novel	CTC1007_metastasis2	CTC1007_buffy-coat	G	G	ENST00000253055	88	79	8	92	92	0	MAP3K10,missense_variant,,ENST00000253055,;,regulatory_region_variant,,ENSR00000109486,;	C	ENSG00000130758	ENST00000253055	Transcript	missense_variant	1139/3754	533/2865	178/954	R/P	cGg/cCg		1	MAP3K10	HGNC	HGNC:6849	protein_coding	YES	CCDS12549.1	ENSP00000253055	Q02779.198		UPI000013CDAC	deleterious(0)
CTC1007_metastasis2_vs_CTC1007_buffy-coat.strelka.somatic_snvs_VEP.filteredVCFtools.maf	VSIG10L	147645	.	GRCh38	chr19	51337238	51337238	+	Missense_Mutation	SNP	C	C	T	rs377207472	CTC1007_metastasis2	CTC1007_buffy-coat	C	C	ENST00000335624	113	88	25	86	86	0	VSIG10L,missense_variant,,ENST00000335624,;VSIG10L-AS1,upstream_gene_variant,,ENST00000594311,;	T	ENSG00000186806	ENST00000335624	Transcript	missense_variant,splice_region_variant	2320/3689	2305/2604	769/867	G/S	Ggc/Agc	rs377207472	-1	VSIG10L	HGNC	HGNC:27111	protein_coding	YES	CCDS54300.1	ENSP00000335623	Q86VR7.117		UPI00001D8188	tolerated(0.1)
CTC1007_metastasis2_vs_CTC1007_buffy-coat.strelka.somatic_snvs_VEP.filteredVCFtools.maf	FAM71E2	284418	.	GRCh38	chr19	55360714	55360714	+	Missense_Mutation	SNP	G	G	C	novel	CTC1007_metastasis2	CTC1007_buffy-coat	G	G	ENST00000424985	100	91	9	79	78	0	FAM71E2,missense_variant,,ENST00000424985,;IL11,downstream_gene_variant,,ENST00000264563,;,upstream_gene_variant,,ENST00000591954,;	C	ENSG00000180043	ENST00000424985	Transcript	missense_variant	1061/3191	867/2769	289/922	N/K	aaC/aaG		-1	FAM71E2	HGNC	HGNC:25278	protein_coding	YES		ENSP00000398617	Q8N5Q1.117		UPI0001949ABA	tolerated(0.13)
CTC1007_metastasis2_vs_CTC1007_buffy-coat.strelka.somatic_snvs_VEP.filteredVCFtools.maf	SHISA7	729956	.	GRCh38	chr19	55433721	55433721	+	Missense_Mutation	SNP	G	G	T	novel	CTC1007_metastasis2	CTC1007_buffy-coat	G	G	ENST00000376325	105	91	13	93	93	0	SHISA7,missense_variant,,ENST00000376325,;	T	ENSG00000187902	ENST00000376325	Transcript	missense_variant	1489/6470	1052/1617	351/538	A/E	gCg/gAg		-1	SHISA7	HGNC	HGNC:35409	protein_coding	YES	CCDS46193.1	ENSP00000365503	A6NL88.95		UPI000193055E	deleterious(0.01)
CTC1007_metastasis2_vs_CTC1007_buffy-coat.strelka.somatic_snvs_VEP.filteredVCFtools.maf	ALLC	55821	.	GRCh38	chr2	3682973	3682973	+	Missense_Mutation	SNP	C	C	T	novel	CTC1007_metastasis2	CTC1007_buffy-coat	C	C	ENST00000252505	60	52	7	85	85	0	ALLC,missense_variant,,ENST00000252505,;	T	ENSG00000151360	ENST00000252505	Transcript	missense_variant	567/1441	410/1176	137/391	P/L	cCc/cTc		1	ALLC	HGNC	HGNC:17377	protein_coding	YES	CCDS46223.1	ENSP00000252505	Q8N6M5.135		UPI000050BBEF	deleterious(0)
CTC1007_metastasis2_vs_CTC1007_buffy-coat.strelka.somatic_snvs_VEP.filteredVCFtools.maf	NRBP1	29959	.	GRCh38	chr2	27441326	27441326	+	Missense_Mutation	SNP	G	G	A	novel	CTC1007_metastasis2	CTC1007_buffy-coat	G	G	ENST00000379852	122	100	18	76	76	0	NRBP1,missense_variant,,ENST00000379852,;KRTCAP3,upstream_gene_variant,,ENST00000288873,;IFT172,downstream_gene_variant,,ENST00000260570,;	A	ENSG00000115216	ENST00000379852	Transcript	missense_variant	1564/2176	1443/1608	481/535	M/I	atG/atA		1	NRBP1	HGNC	HGNC:7993	protein_coding	YES	CCDS1753.1	ENSP00000369181	Q9UHY1.179		UPI0000035B7E	tolerated(0.28)
CTC1007_metastasis2_vs_CTC1007_buffy-coat.strelka.somatic_snvs_VEP.filteredVCFtools.maf	TRMT61B	55006	.	GRCh38	chr2	28870109	28870109	+	Missense_Mutation	SNP	C	C	A	novel	CTC1007_metastasis2	CTC1007_buffy-coat	C	C	ENST00000306108	104	92	11	104	103	0	TRMT61B,missense_variant,,ENST00000306108,;,regulatory_region_variant,,ENSR00000114661,;,TF_binding_site_variant,,ENSM00522549014,;,TF_binding_site_variant,,ENSM00523131073,;,TF_binding_site_variant,,ENSM00521860218,;,TF_binding_site_variant,,ENSM00052462930,;,TF_binding_site_variant,,ENSM00195517514,;,TF_binding_site_variant,,ENSM00206286727,;,TF_binding_site_variant,,ENSM00049848972,;,TF_bindin…	A	ENSG00000171103	ENST00000306108	Transcript	missense_variant	201/1844	169/1434	57/477	A/S	Gca/Tca		-1	TRMT61B	HGNC	HGNC:26070	protein_coding	YES	CCDS1768.1	ENSP00000302801	Q9BVS5.152		UPI000006D28C	tolerated_low_confidence(0.17)
CTC1007_metastasis2_vs_CTC1007_buffy-coat.strelka.somatic_snvs_VEP.filteredVCFtools.maf	RMDN2	151393	.	GRCh38	chr2	37991250	37991250	+	Missense_Mutation	SNP	C	C	A	novel	CTC1007_metastasis2	CTC1007_buffy-coat	C	C	ENST00000354545	89	81	8	81	81	0	RMDN2,missense_variant,,ENST00000354545,;RMDN2-AS1,intron_variant,,ENST00000630021,;	A	ENSG00000115841	ENST00000354545	Transcript	missense_variant	1053/1893	898/1233	300/410	P/T	Cca/Aca		1	RMDN2	HGNC	HGNC:26567	protein_coding	YES	CCDS54351.1	ENSP00000346549	Q96LZ7.150		UPI00001D696E	deleterious(0)
CTC1007_metastasis2_vs_CTC1007_buffy-coat.strelka.somatic_snvs_VEP.filteredVCFtools.maf	GALM	130589	.	GRCh38	chr2	38733555	38733555	+	Missense_Mutation	SNP	C	C	T	novel	CTC1007_metastasis2	CTC1007_buffy-coat	C	C	ENST00000272252	198	184	11	191	189	0	GALM,missense_variant,,ENST00000272252,;,regulatory_region_variant,,ENSR00000602997,;	T	ENSG00000143891	ENST00000272252	Transcript	missense_variant	1067/2277	1019/1029	340/342	S/F	tCt/tTt		1	GALM	HGNC	HGNC:24063	protein_coding	YES	CCDS1797.1	ENSP00000272252	Q96C23.157	A0A384MDW6.13	UPI00000702E1	deleterious(0)
CTC1007_metastasis2_vs_CTC1007_buffy-coat.strelka.somatic_snvs_VEP.filteredVCFtools.maf	PLEKHH2	130271	.	GRCh38	chr2	43726407	43726407	+	Missense_Mutation	SNP	G	G	A	rs1317542977	CTC1007_metastasis2	CTC1007_buffy-coat	G	G	ENST00000282406	114	103	10	78	78	0	PLEKHH2,missense_variant,,ENST00000282406,;	A	ENSG00000152527	ENST00000282406	Transcript	missense_variant	2800/6994	2677/4482	893/1493	D/N	Gac/Aac	rs1317542977	1	PLEKHH2	HGNC	HGNC:30506	protein_coding	YES	CCDS1812.1	ENSP00000282406	Q8IVE3.145		UPI000016021B	tolerated(0.06)
CTC1007_metastasis2_vs_CTC1007_buffy-coat.strelka.somatic_snvs_VEP.filteredVCFtools.maf	PNO1	56902	.	GRCh38	chr2	68173364	68173364	+	Missense_Mutation	SNP	G	G	T	novel	CTC1007_metastasis2	CTC1007_buffy-coat	G	G	ENST00000263657	75	62	13	89	89	0	PNO1,missense_variant,,ENST00000263657,;,intron_variant,,ENST00000406334,;,regulatory_region_variant,,ENSR00001032710,;	T	ENSG00000115946	ENST00000263657	Transcript	missense_variant	685/2242	638/759	213/252	G/V	gGc/gTc		1	PNO1	HGNC	HGNC:32790	protein_coding	YES	CCDS1885.1	ENSP00000263657	Q9NRX1.150		UPI00000738E7	deleterious(0.03)
CTC1007_metastasis2_vs_CTC1007_buffy-coat.strelka.somatic_snvs_VEP.filteredVCFtools.maf	ZNF638	27332	.	GRCh38	chr2	71423668	71423668	+	Missense_Mutation	SNP	C	C	T	novel	CTC1007_metastasis2	CTC1007_buffy-coat	C	C	ENST00000264447	124	116	7	101	100	0	ZNF638,missense_variant,,ENST00000264447,;,downstream_gene_variant,,ENST00000690414,;,regulatory_region_variant,,ENSR00000609536,;	T	ENSG00000075292	ENST00000264447	Transcript	missense_variant	4450/6487	4154/5937	1385/1978	S/L	tCa/tTa		1	ZNF638	HGNC	HGNC:17894	protein_coding	YES	CCDS1917.1	ENSP00000264447	Q14966.179		UPI000013D51B	deleterious(0.04)
CTC1007_metastasis2_vs_CTC1007_buffy-coat.strelka.somatic_snvs_VEP.filteredVCFtools.maf	RGPD4	285190	.	GRCh38	chr2	107861604	107861604	+	Missense_Mutation	SNP	G	G	T	novel	CTC1007_metastasis2	CTC1007_buffy-coat	G	G	ENST00000408999	82	69	13	68	68	0	RGPD4,missense_variant,,ENST00000408999,;	T	ENSG00000196862	ENST00000408999	Transcript	missense_variant	2191/7212	2069/5277	690/1758	R/M	aGg/aTg		1	RGPD4	HGNC	HGNC:32417	protein_coding	YES	CCDS46381.1	ENSP00000386810	Q7Z3J3.138		UPI0000418FF7	deleterious(0)
CTC1007_metastasis2_vs_CTC1007_buffy-coat.strelka.somatic_snvs_VEP.filteredVCFtools.maf	AMER3	205147	.	GRCh38	chr2	130762126	130762126	+	Missense_Mutation	SNP	C	C	A	novel	CTC1007_metastasis2	CTC1007_buffy-coat	C	C	ENST00000321420	88	62	24	85	84	0	AMER3,missense_variant,,ENST00000321420,;	A	ENSG00000178171	ENST00000321420	Transcript	missense_variant	208/6216	54/2586	18/861	H/Q	caC/caA		1	AMER3	HGNC	HGNC:26771	protein_coding	YES	CCDS2164.1	ENSP00000314914	Q8N944.122		UPI0000D61239	tolerated(0.09)
CTC1007_metastasis2_vs_CTC1007_buffy-coat.strelka.somatic_snvs_VEP.filteredVCFtools.maf	NEB	4703	.	GRCh38	chr2	151659153	151659153	+	Missense_Mutation	SNP	G	G	T	novel	CTC1007_metastasis2	CTC1007_buffy-coat	G	G	ENST00000397345	86	78	5	92	91	0	NEB,missense_variant,,ENST00000397345,;	T	ENSG00000183091	ENST00000397345	Transcript	missense_variant	6179/26191	5987/25578	1996/8525	A/E	gCa/gAa		-1	NEB	HGNC	HGNC:7720	protein_coding	YES	CCDS54407.1	ENSP00000380505	P20929.199		UPI0002065BA0	tolerated(1)
CTC1007_metastasis2_vs_CTC1007_buffy-coat.strelka.somatic_snvs_VEP.filteredVCFtools.maf	DPP4	1803	.	GRCh38	chr2	162024894	162024894	+	Missense_Mutation	SNP	A	A	C	novel	CTC1007_metastasis2	CTC1007_buffy-coat	A	A	ENST00000360534	77	69	8	101	100	0	DPP4,missense_variant,,ENST00000360534,;,regulatory_region_variant,,ENSR00001039973,;	C	ENSG00000197635	ENST00000360534	Transcript	missense_variant	1167/3573	933/2301	311/766	I/M	atT/atG		-1	DPP4	HGNC	HGNC:3009	protein_coding	YES	CCDS2216.1	ENSP00000353731	P27487.228		UPI000004F7BF	deleterious(0.03)
CTC1007_metastasis2_vs_CTC1007_buffy-coat.strelka.somatic_snvs_VEP.filteredVCFtools.maf	CSRNP3	80034	.	GRCh38	chr2	165679174	165679174	+	Missense_Mutation	SNP	C	C	G		CTC1007_metastasis2	CTC1007_buffy-coat	C	C	ENST00000651982	65	38	27	76	76	0	CSRNP3,missense_variant,,ENST00000651982,;,regulatory_region_variant,,ENSR00001040247,;	G	ENSG00000178662	ENST00000651982	Transcript	missense_variant	1504/11737	1179/1758	393/585	F/L	ttC/ttG	COSV58786187	1	CSRNP3	HGNC	HGNC:30729	protein_coding	YES	CCDS2225.1	ENSP00000498841	Q8WYN3.129		UPI0000136882	tolerated(1)
CTC1007_metastasis2_vs_CTC1007_buffy-coat.strelka.somatic_snvs_VEP.filteredVCFtools.maf	DCAF17	80067	.	GRCh38	chr2	171476901	171476901	+	Missense_Mutation	SNP	A	A	G	rs781538668	CTC1007_metastasis2	CTC1007_buffy-coat	A	A	ENST00000375255	93	63	30	64	64	0	DCAF17,missense_variant,,ENST00000375255,;	G	ENSG00000115827	ENST00000375255	Transcript	missense_variant	1485/5853	1133/1563	378/520	H/R	cAt/cGt	rs781538668	1	DCAF17	HGNC	HGNC:25784	protein_coding	YES	CCDS2243.2	ENSP00000364404	Q5H9S7.118		UPI00004C429A	tolerated(0.36)
CTC1007_metastasis2_vs_CTC1007_buffy-coat.strelka.somatic_snvs_VEP.filteredVCFtools.maf	CDCA7	83879	.	GRCh38	chr2	173359376	173359376	+	Missense_Mutation	SNP	G	G	C	novel	CTC1007_metastasis2	CTC1007_buffy-coat	G	G	ENST00000306721	95	69	25	82	81	0	CDCA7,missense_variant,,ENST00000306721,;,upstream_gene_variant,,ENST00000437243,;,regulatory_region_variant,,ENSR00001229500,;	C	ENSG00000144354	ENST00000306721	Transcript	missense_variant	361/2778	269/1353	90/450	G/A	gGa/gCa		1	CDCA7	HGNC	HGNC:14628	protein_coding	YES	CCDS2252.1	ENSP00000306968	Q9BWT1.144		UPI0000456EA4	tolerated(0.11)
CTC1007_metastasis2_vs_CTC1007_buffy-coat.strelka.somatic_snvs_VEP.filteredVCFtools.maf	TTN	7273	.	GRCh38	chr2	178616619	178616619	+	Missense_Mutation	SNP	C	C	T	rs1459035835	CTC1007_metastasis2	CTC1007_buffy-coat	C	C	ENST00000589042	104	85	15	86	86	0	TTN,missense_variant,,ENST00000589042,;,non_coding_transcript_exon_variant,,ENST00000605334,;TTN-AS1,intron_variant,,ENST00000659121,;	T	ENSG00000155657	ENST00000589042	Transcript	missense_variant	48397/109224	48172/107976	16058/35991	A/T	Gca/Aca	rs1459035835	-1	TTN	HGNC	HGNC:12403	protein_coding	YES	CCDS59435.1	ENSP00000467141		A0A0A0MTS7.54	UPI00046209C6
CTC1007_metastasis2_vs_CTC1007_buffy-coat.strelka.somatic_snvs_VEP.filteredVCFtools.maf	NRP2	8828	.	GRCh38	chr2	205722692	205722692	+	Nonsense_Mutation	SNP	G	G	A		CTC1007_metastasis2	CTC1007_buffy-coat	G	G	ENST00000357785	87	81	5	67	67	0	NRP2,stop_gained,,ENST00000357785,;,regulatory_region_variant,,ENSR00000634445,;	A	ENSG00000118257	ENST00000357785	Transcript	stop_gained	1438/6644	648/2781	216/926	W/*	tgG/tgA	COSV55928136	1	NRP2	HGNC	HGNC:8005	protein_coding	YES	CCDS46496.1	ENSP00000350432	O60462.195		UPI0000000A05
CTC1007_metastasis2_vs_CTC1007_buffy-coat.strelka.somatic_snvs_VEP.filteredVCFtools.maf	ABCA12	26154	.	GRCh38	chr2	215052493	215052493	+	Missense_Mutation	SNP	C	C	A	novel	CTC1007_metastasis2	CTC1007_buffy-coat	C	C	ENST00000272895	97	86	10	86	86	0	ABCA12,missense_variant,,ENST00000272895,;,intron_variant,,ENST00000628464,;,regulatory_region_variant,,ENSR00000129824,;	A	ENSG00000144452	ENST00000272895	Transcript	missense_variant	919/9298	501/7788	167/2595	L/F	ttG/ttT		-1	ABCA12	HGNC	HGNC:14637	protein_coding	YES	CCDS33372.1	ENSP00000272895	Q86UK0.165		UPI000019AB7A	tolerated(0.33)
CTC1007_metastasis2_vs_CTC1007_buffy-coat.strelka.somatic_snvs_VEP.filteredVCFtools.maf	TMC2	117532	.	GRCh38	chr20	2613210	2613210	+	Missense_Mutation	SNP	C	C	T	rs373777877	CTC1007_metastasis2	CTC1007_buffy-coat	C	C	ENST00000358864	67	56	10	83	83	0	TMC2,missense_variant,,ENST00000358864,;	T	ENSG00000149488	ENST00000358864	Transcript	missense_variant	1809/4999	1760/2721	587/906	T/M	aCg/aTg	rs373777877	1	TMC2	HGNC	HGNC:16527	protein_coding	YES	CCDS13029.2	ENSP00000351732	Q8TDI7.137		UPI0000246C98	deleterious(0)
CTC1007_metastasis2_vs_CTC1007_buffy-coat.strelka.somatic_snvs_VEP.filteredVCFtools.maf	MYH7B	57644	.	GRCh38	chr20	34994342	34994342	+	Missense_Mutation	SNP	G	G	C		CTC1007_metastasis2	CTC1007_buffy-coat	G	G	ENST00000262873	119	109	10	108	106	0	MYH7B,missense_variant,,ENST00000262873,;MIR499A,downstream_gene_variant,,ENST00000384903,;MIR499B,upstream_gene_variant,,ENST00000636498,;,regulatory_region_variant,,ENSR00000649805,;	C	ENSG00000078814	ENST00000262873	Transcript	missense_variant	3117/6551	2641/5826	881/1941	E/Q	Gag/Cag	COSV53416580	1	MYH7B	HGNC	HGNC:15906	protein_coding	YES		ENSP00000262873		A0A6E1W127.4	UPI00017BE790	deleterious(0.01)
CTC1007_metastasis2_vs_CTC1007_buffy-coat.strelka.somatic_snvs_VEP.filteredVCFtools.maf	JPH2	57158	.	GRCh38	chr20	44186645	44186645	+	Nonsense_Mutation	SNP	C	C	A	rs1268927282	CTC1007_metastasis2	CTC1007_buffy-coat	C	C	ENST00000372980	94	64	25	69	66	0	JPH2,stop_gained,,ENST00000372980,;,downstream_gene_variant,,ENST00000668835,;,regulatory_region_variant,,ENSR00000137483,;	A	ENSG00000149596	ENST00000372980	Transcript	stop_gained	544/9502	61/2091	21/696	G/*	Gga/Tga	rs1268927282	-1	JPH2	HGNC	HGNC:14202	protein_coding	YES	CCDS13325.1	ENSP00000362071	Q9BR39.167		UPI000012DAC2
CTC1007_metastasis2_vs_CTC1007_buffy-coat.strelka.somatic_snvs_VEP.filteredVCFtools.maf	NPEPL1	79716	.	GRCh38	chr20	58698759	58698759	+	Missense_Mutation	SNP	G	G	A	rs1325903459	CTC1007_metastasis2	CTC1007_buffy-coat	G	G	ENST00000356091	98	85	12	101	100	0	NPEPL1,missense_variant,,ENST00000356091,;STX16-NPEPL1,3_prime_UTR_variant,,ENST00000530122,;	A	ENSG00000215440	ENST00000356091	Transcript	missense_variant	684/2191	583/1572	195/523	D/N	Gac/Aac	rs1325903459	1	NPEPL1	HGNC	HGNC:16244	protein_coding	YES	CCDS46621.1	ENSP00000348395	Q8NDH3.159		UPI000036789E	deleterious(0.03)
CTC1007_metastasis2_vs_CTC1007_buffy-coat.strelka.somatic_snvs_VEP.filteredVCFtools.maf	ASCC2	84164	.	GRCh38	chr22	29804765	29804765	+	Missense_Mutation	SNP	C	C	G	novel	CTC1007_metastasis2	CTC1007_buffy-coat	C	C	ENST00000307790	94	65	28	84	84	0	ASCC2,missense_variant,,ENST00000307790,;	G	ENSG00000100325	ENST00000307790	Transcript	missense_variant	1340/2790	1226/2274	409/757	R/P	cGg/cCg		-1	ASCC2	HGNC	HGNC:24103	protein_coding	YES	CCDS13869.1	ENSP00000305502	Q9H1I8.158	A0A024R1F9.55	UPI000006E83B	deleterious(0.01)
CTC1007_metastasis2_vs_CTC1007_buffy-coat.strelka.somatic_snvs_VEP.filteredVCFtools.maf	MORC2	22880	.	GRCh38	chr22	30936948	30936948	+	Missense_Mutation	SNP	C	C	T	novel	CTC1007_metastasis2	CTC1007_buffy-coat	C	C	ENST00000397641	85	76	9	71	71	0	MORC2,missense_variant,,ENST00000397641,;MORC2-AS1,downstream_gene_variant,,ENST00000441558,;,regulatory_region_variant,,ENSR00001239043,;	T	ENSG00000133422	ENST00000397641	Transcript	missense_variant	2473/5657	1588/3099	530/1032	D/N	Gat/Aat		-1	MORC2	HGNC	HGNC:23573	protein_coding	YES	CCDS77668.1	ENSP00000380763	Q9Y6X9.185		UPI000041AB7E	tolerated(0.44)
CTC1007_metastasis2_vs_CTC1007_buffy-coat.strelka.somatic_snvs_VEP.filteredVCFtools.maf	PRR14L	253143	.	GRCh38	chr22	31712234	31712234	+	Missense_Mutation	SNP	T	T	C	novel	CTC1007_metastasis2	CTC1007_buffy-coat	T	T	ENST00000327423	84	73	8	84	84	0	PRR14L,missense_variant,,ENST00000327423,;	C	ENSG00000183530	ENST00000327423	Transcript	missense_variant	5796/10827	5605/6456	1869/2151	I/V	Ata/Gta		-1	PRR14L	HGNC	HGNC:28738	protein_coding	YES	CCDS13900.2	ENSP00000331845	Q5THK1.119		UPI0000207582	tolerated(0.37)
CTC1007_metastasis2_vs_CTC1007_buffy-coat.strelka.somatic_snvs_VEP.filteredVCFtools.maf	CNTN6	27255	.	GRCh38	chr3	1295793	1295793	+	Missense_Mutation	SNP	A	A	G	novel	CTC1007_metastasis2	CTC1007_buffy-coat	A	A	ENST00000446702	99	77	22	74	73	1	CNTN6,missense_variant,,ENST00000446702,;	G	ENSG00000134115	ENST00000446702	Transcript	missense_variant	826/4065	647/3087	216/1028	Q/R	cAg/cGg		1	CNTN6	HGNC	HGNC:2176	protein_coding	YES	CCDS2557.1	ENSP00000407822	Q9UQ52.154	A1LMA8.9	UPI0000072430	deleterious(0.04)
CTC1007_metastasis2_vs_CTC1007_buffy-coat.strelka.somatic_snvs_VEP.filteredVCFtools.maf	FBXL2	25827	.	GRCh38	chr3	33297689	33297689	+	Missense_Mutation	SNP	T	T	A	novel	CTC1007_metastasis2	CTC1007_buffy-coat	T	T	ENST00000484457	76	58	16	82	81	0	FBXL2,missense_variant,,ENST00000484457,;	A	ENSG00000153558	ENST00000484457	Transcript	missense_variant	100/3827	29/1272	10/423	L/H	cTt/cAt		1	FBXL2	HGNC	HGNC:13598	protein_coding	YES	CCDS2658.1	ENSP00000417601	Q9UKC9.173		UPI0000071E6D	tolerated(0.14)
CTC1007_metastasis2_vs_CTC1007_buffy-coat.strelka.somatic_snvs_VEP.filteredVCFtools.maf	VIPR1	7433	.	GRCh38	chr3	42502749	42502749	+	Missense_Mutation	SNP	G	G	C	novel	CTC1007_metastasis2	CTC1007_buffy-coat	G	G	ENST00000325123	122	100	22	104	104	0	VIPR1,missense_variant,,ENST00000325123,;VIPR1-AS1,downstream_gene_variant,,ENST00000452639,;,regulatory_region_variant,,ENSR00000151364,;,TF_binding_site_variant,,ENSM00202752091,;	C	ENSG00000114812	ENST00000325123	Transcript	missense_variant	107/2754	14/1374	5/457	S/T	aGt/aCt		1	VIPR1	HGNC	HGNC:12694	protein_coding	YES	CCDS2698.1	ENSP00000327246	P32241.194		UPI000005045A	tolerated_low_confidence(0.14)
CTC1007_metastasis2_vs_CTC1007_buffy-coat.strelka.somatic_snvs_VEP.filteredVCFtools.maf	PCBP4	57060	.	GRCh38	chr3	51958299	51958299	+	Missense_Mutation	SNP	G	G	A	novel	CTC1007_metastasis2	CTC1007_buffy-coat	G	G	ENST00000461554	93	66	27	74	74	0	PCBP4,missense_variant,,ENST00000461554,;GPR62,downstream_gene_variant,,ENST00000322241,;,downstream_gene_variant,,ENST00000488257,;,upstream_gene_variant,,ENST00000624646,;	A	ENSG00000090097	ENST00000461554	Transcript	missense_variant	1315/2156	974/1212	325/403	A/V	gCa/gTa		-1	PCBP4	HGNC	HGNC:8652	protein_coding	YES	CCDS2839.1	ENSP00000417196	P57723.163	A0A024R2Y0.8	UPI00001313CB	tolerated(1)
CTC1007_metastasis2_vs_CTC1007_buffy-coat.strelka.somatic_snvs_VEP.filteredVCFtools.maf	OR5H8	0	.	GRCh38	chr3	98312081	98312081	+	Missense_Mutation	SNP	A	A	T	novel	CTC1007_metastasis2	CTC1007_buffy-coat	A	A	ENST00000394191	76	70	5	91	91	0	,intron_variant,,ENST00000692007,;,intron_variant,,ENST00000508616,;OR5H8,missense_variant,,ENST00000394191,;	T	ENSG00000232535	ENST00000394191	Transcript	missense_variant	283/1045	169/931	57/310	I/F	Att/Ttt		1	OR5H8	HGNC	HGNC:14773	polymorphic_pseudogene	YES		ENSP00000476186				deleterious_low_confidence(0)
CTC1007_metastasis2_vs_CTC1007_buffy-coat.strelka.somatic_snvs_VEP.filteredVCFtools.maf	ZBTB11	27107	.	GRCh38	chr3	101665481	101665481	+	Missense_Mutation	SNP	C	C	G	novel	CTC1007_metastasis2	CTC1007_buffy-coat	C	C	ENST00000312938	99	93	5	74	73	0	ZBTB11,missense_variant,,ENST00000312938,;RNY1P12,upstream_gene_variant,,ENST00000364251,;,regulatory_region_variant,,ENSR00001069752,;	G	ENSG00000066422	ENST00000312938	Transcript	missense_variant	1324/5657	1106/3162	369/1053	G/A	gGa/gCa		-1	ZBTB11	HGNC	HGNC:16740	protein_coding	YES	CCDS2943.1	ENSP00000326200	O95625.169		UPI000013D5E3	tolerated_low_confidence(0.06)
CTC1007_metastasis2_vs_CTC1007_buffy-coat.strelka.somatic_snvs_VEP.filteredVCFtools.maf	UMPS	7372	.	GRCh38	chr3	124743986	124743986	+	Missense_Mutation	SNP	G	G	A	rs1488768659	CTC1007_metastasis2	CTC1007_buffy-coat	G	G	ENST00000232607	80	68	11	83	83	0	UMPS,missense_variant,,ENST00000232607,;	A	ENSG00000114491	ENST00000232607	Transcript	missense_variant	1365/6652	1345/1443	449/480	V/I	Gta/Ata	rs1488768659	1	UMPS	HGNC	HGNC:12563	protein_coding	YES	CCDS3029.1	ENSP00000232607	P11172.225	A8K5J1.115	UPI0000001223	deleterious(0)
CTC1007_metastasis2_vs_CTC1007_buffy-coat.strelka.somatic_snvs_VEP.filteredVCFtools.maf	SLC41A3	54946	.	GRCh38	chr3	126026401	126026401	+	Missense_Mutation	SNP	C	C	A	novel	CTC1007_metastasis2	CTC1007_buffy-coat	C	C	ENST00000360370	82	66	15	83	83	0	SLC41A3,missense_variant,,ENST00000360370,;	A	ENSG00000114544	ENST00000360370	Transcript	missense_variant	591/2182	532/1464	178/487	V/F	Gtc/Ttc		-1	SLC41A3	HGNC	HGNC:31046	protein_coding	YES	CCDS43144.1	ENSP00000353533	Q96GZ6.149		UPI000013FC1B	tolerated(0.31)
CTC1007_metastasis2_vs_CTC1007_buffy-coat.strelka.somatic_snvs_VEP.filteredVCFtools.maf	TMEM108	66000	.	GRCh38	chr3	133380718	133380718	+	Missense_Mutation	SNP	T	T	G	novel	CTC1007_metastasis2	CTC1007_buffy-coat	T	T	ENST00000321871	90	80	9	76	76	0	TMEM108,missense_variant,,ENST00000321871,;	G	ENSG00000144868	ENST00000321871	Transcript	missense_variant	1217/3727	1007/1728	336/575	L/R	cTt/cGt		1	TMEM108	HGNC	HGNC:28451	protein_coding	YES	CCDS33858.1	ENSP00000324651	Q6UXF1.121		UPI000004EE8B	deleterious_low_confidence(0.03)
CTC1007_metastasis2_vs_CTC1007_buffy-coat.strelka.somatic_snvs_VEP.filteredVCFtools.maf	GK5	256356	.	GRCh38	chr3	142215664	142215664	+	Missense_Mutation	SNP	C	C	G		CTC1007_metastasis2	CTC1007_buffy-coat	C	C	ENST00000392993	99	84	14	76	74	1	GK5,missense_variant,,ENST00000392993,;,regulatory_region_variant,,ENSR00000159424,;	G	ENSG00000175066	ENST00000392993	Transcript	missense_variant	306/9815	176/1590	59/529	W/S	tGg/tCg	COSV101242134	-1	GK5	HGNC	HGNC:28635	protein_coding	YES	CCDS33871.1	ENSP00000418001	Q6ZS86.141		UPI000069B0CB	deleterious(0.02)
CTC1007_metastasis2_vs_CTC1007_buffy-coat.strelka.somatic_snvs_VEP.filteredVCFtools.maf	NRROS	375387	.	GRCh38	chr3	196661603	196661603	+	Missense_Mutation	SNP	G	G	C	rs142890318	CTC1007_metastasis2	CTC1007_buffy-coat	G	G	ENST00000328557	72	57	14	69	69	0	NRROS,missense_variant,,ENST00000328557,;PIGX,intron_variant,,ENST00000426755,;	C	ENSG00000174004	ENST00000328557	Transcript	missense_variant	2155/2556	1960/2079	654/692	V/L	Gtg/Ctg	rs142890318	1	NRROS	HGNC	HGNC:24613	protein_coding	YES	CCDS3319.1	ENSP00000328625	Q86YC3.150		UPI000000DA7E	tolerated(0.45)
CTC1007_metastasis2_vs_CTC1007_buffy-coat.strelka.somatic_snvs_VEP.filteredVCFtools.maf	C4orf50	389197	.	GRCh38	chr4	5990249	5990249	+	Missense_Mutation	SNP	C	C	G	novel	CTC1007_metastasis2	CTC1007_buffy-coat	C	C	ENST00000531445	76	55	21	67	67	0	C4orf50,missense_variant,,ENST00000531445,;	G	ENSG00000181215	ENST00000531445	Transcript	missense_variant	7193/12180	1797/4527	599/1508	E/D	gaG/gaC		-1	C4orf50	HGNC	HGNC:33766	protein_coding	YES		ENSP00000437121		E9PNW5.51	UPI0007E52BBE	deleterious(0.04)
CTC1007_metastasis2_vs_CTC1007_buffy-coat.strelka.somatic_snvs_VEP.filteredVCFtools.maf	CABS1	85438	.	GRCh38	chr4	70335803	70335803	+	Missense_Mutation	SNP	C	C	T		CTC1007_metastasis2	CTC1007_buffy-coat	C	C	ENST00000273936	71	50	21	74	73	0	CABS1,missense_variant,,ENST00000273936,;	T	ENSG00000145309	ENST00000273936	Transcript	missense_variant	823/1517	764/1188	255/395	A/V	gCt/gTt	COSV99909033	1	CABS1	HGNC	HGNC:30710	protein_coding	YES	CCDS3539.1	ENSP00000273936	Q96KC9.108		UPI0000071735	tolerated(0.29)
CTC1007_metastasis2_vs_CTC1007_buffy-coat.strelka.somatic_snvs_VEP.filteredVCFtools.maf	CABS1	85438	.	GRCh38	chr4	70335823	70335823	+	Missense_Mutation	SNP	G	G	A	rs1441641724	CTC1007_metastasis2	CTC1007_buffy-coat	G	G	ENST00000273936	77	51	25	74	74	0	CABS1,missense_variant,,ENST00000273936,;	A	ENSG00000145309	ENST00000273936	Transcript	missense_variant	843/1517	784/1188	262/395	E/K	Gag/Aag	rs1441641724	1	CABS1	HGNC	HGNC:30710	protein_coding	YES	CCDS3539.1	ENSP00000273936	Q96KC9.108		UPI0000071735	deleterious(0)
CTC1007_metastasis2_vs_CTC1007_buffy-coat.strelka.somatic_snvs_VEP.filteredVCFtools.maf	PPM1K	152926	.	GRCh38	chr4	88278402	88278402	+	Nonsense_Mutation	SNP	C	C	T	novel	CTC1007_metastasis2	CTC1007_buffy-coat	C	C	ENST00000608933	75	52	22	93	93	0	PPM1K,stop_gained,,ENST00000608933,;RNU6-112P,upstream_gene_variant,,ENST00000363599,;	T	ENSG00000163644	ENST00000608933	Transcript	stop_gained	397/6309	182/1119	61/372	W/*	tGg/tAg		-1	PPM1K	HGNC	HGNC:25415	protein_coding	YES	CCDS3629.1	ENSP00000477341	Q8N3J5.153		UPI00000473F1
CTC1007_metastasis2_vs_CTC1007_buffy-coat.strelka.somatic_snvs_VEP.filteredVCFtools.maf	OSTC	646567	.	GRCh38	chr4	108650694	108650694	+	Missense_Mutation	SNP	A	A	T	novel	CTC1007_metastasis2	CTC1007_buffy-coat	A	A	ENST00000361564	69	58	10	86	86	0	OSTC,missense_variant,,ENST00000361564,;RNU6-431P,upstream_gene_variant,,ENST00000383874,;,regulatory_region_variant,,ENSR00000171735,;,TF_binding_site_variant,,ENSM00205618154,;	T	ENSG00000198856	ENST00000361564	Transcript	missense_variant	96/1062	39/450	13/149	E/D	gaA/gaT		1	OSTC	HGNC	HGNC:24448	protein_coding	YES	CCDS3681.1	ENSP00000354676	Q9NRP0.146	A0A024RDJ1.39	UPI00000724D2	tolerated(0.11)
CTC1007_metastasis2_vs_CTC1007_buffy-coat.strelka.somatic_snvs_VEP.filteredVCFtools.maf	FBXW7	55294	.	GRCh38	chr4	152411686	152411686	+	Nonsense_Mutation	SNP	C	C	A	novel	CTC1007_metastasis2	CTC1007_buffy-coat	C	C	ENST00000281708	71	51	20	76	75	0	FBXW7,stop_gained,,ENST00000281708,;	A	ENSG00000109670	ENST00000281708	Transcript	stop_gained	1296/5639	118/2124	40/707	E/*	Gaa/Taa		-1	FBXW7	HGNC	HGNC:16712	protein_coding	YES	CCDS3777.1	ENSP00000281708	Q969H0.191		UPI000007007E
CTC1007_metastasis2_vs_CTC1007_buffy-coat.strelka.somatic_snvs_VEP.filteredVCFtools.maf	SORBS2	8470	.	GRCh38	chr4	185624219	185624219	+	Missense_Mutation	SNP	C	C	G	novel	CTC1007_metastasis2	CTC1007_buffy-coat	C	C	ENST00000355634	74	53	21	85	85	0	SORBS2,missense_variant,,ENST00000355634,;	G	ENSG00000154556	ENST00000355634	Transcript	missense_variant	2212/4622	1498/3603	500/1200	V/L	Gtc/Ctc		-1	SORBS2	HGNC	HGNC:24098	protein_coding	YES	CCDS59482.1	ENSP00000347852	O94875.182		UPI000198C7F0	deleterious(0.01)
CTC1007_metastasis2_vs_CTC1007_buffy-coat.strelka.somatic_snvs_VEP.filteredVCFtools.maf	TRIO	7204	.	GRCh38	chr5	14487905	14487905	+	Missense_Mutation	SNP	C	C	T	novel	CTC1007_metastasis2	CTC1007_buffy-coat	C	C	ENST00000344204	60	50	10	42	42	0	TRIO,missense_variant,,ENST00000344204,;	T	ENSG00000038382	ENST00000344204	Transcript	missense_variant	7661/11460	7277/9294	2426/3097	S/L	tCg/tTg		1	TRIO	HGNC	HGNC:12303	protein_coding	YES	CCDS3883.1	ENSP00000339299	O75962.216		UPI000034ECE6	tolerated_low_confidence(0.17)
CTC1007_metastasis2_vs_CTC1007_buffy-coat.strelka.somatic_snvs_VEP.filteredVCFtools.maf	HCN1	348980	.	GRCh38	chr5	45262390	45262390	+	Missense_Mutation	SNP	T	T	C	rs769165114	CTC1007_metastasis2	CTC1007_buffy-coat	T	T	ENST00000303230	87	68	17	63	63	0	HCN1,missense_variant,,ENST00000303230,;	C	ENSG00000164588	ENST00000303230	Transcript	missense_variant	2491/9933	2204/2673	735/890	Q/R	cAg/cGg	rs769165114	-1	HCN1	HGNC	HGNC:4845	protein_coding	YES	CCDS3952.1	ENSP00000307342	O60741.170		UPI00001AED69	tolerated_low_confidence(0.37)
CTC1007_metastasis2_vs_CTC1007_buffy-coat.strelka.somatic_snvs_VEP.filteredVCFtools.maf	BDP1	55814	.	GRCh38	chr5	71486591	71486591	+	Missense_Mutation	SNP	G	G	C	novel	CTC1007_metastasis2	CTC1007_buffy-coat	G	G	ENST00000358731	75	64	11	77	76	0	BDP1,missense_variant,,ENST00000358731,;	C	ENSG00000145734	ENST00000358731	Transcript	missense_variant	1404/11037	1177/7875	393/2624	E/Q	Gag/Cag		1	BDP1	HGNC	HGNC:13652	protein_coding	YES	CCDS43328.1	ENSP00000351575	A6H8Y1.123		UPI000020CA90	deleterious(0)
CTC1007_metastasis2_vs_CTC1007_buffy-coat.strelka.somatic_snvs_VEP.filteredVCFtools.maf	SPATA24	202051	.	GRCh38	chr5	139403982	139403982	+	Missense_Mutation	SNP	C	C	G	novel	CTC1007_metastasis2	CTC1007_buffy-coat	C	C	ENST00000450845	88	77	11	100	100	0	SPATA24,missense_variant,,ENST00000450845,;DNAJC18,downstream_gene_variant,,ENST00000515559,;,regulatory_region_variant,,ENSR00000187641,;,TF_binding_site_variant,,ENSM00521916751,;,TF_binding_site_variant,,ENSM00522312964,;	G	ENSG00000170469	ENST00000450845	Transcript	missense_variant	108/680	79/618	27/205	E/Q	Gag/Cag		-1	SPATA24	HGNC	HGNC:27322	protein_coding	YES	CCDS47274.1	ENSP00000414920	Q86W54.120		UPI0000198A05	tolerated(0.4)
CTC1007_metastasis2_vs_CTC1007_buffy-coat.strelka.somatic_snvs_VEP.filteredVCFtools.maf	NRG2	9542	.	GRCh38	chr5	139871757	139871757	+	Missense_Mutation	SNP	C	C	G	novel	CTC1007_metastasis2	CTC1007_buffy-coat	C	C	ENST00000361474	92	79	12	80	80	0	NRG2,missense_variant,,ENST00000361474,;,regulatory_region_variant,,ENSR00001101953,;	G	ENSG00000158458	ENST00000361474	Transcript	missense_variant	1306/3919	1076/2553	359/850	C/S	tGc/tCc		-1	NRG2	HGNC	HGNC:7998	protein_coding	YES	CCDS4217.1	ENSP00000354910	O14511.180		UPI0000130507	deleterious(0)
CTC1007_metastasis2_vs_CTC1007_buffy-coat.strelka.somatic_snvs_VEP.filteredVCFtools.maf	SQSTM1	8878	.	GRCh38	chr5	179821068	179821068	+	Missense_Mutation	SNP	C	C	G	novel	CTC1007_metastasis2	CTC1007_buffy-coat	C	C	ENST00000389805	186	168	17	122	122	0	SQSTM1,missense_variant,,ENST00000389805,;,regulatory_region_variant,,ENSR00000191597,;	G	ENSG00000161011	ENST00000389805	Transcript	missense_variant	164/2840	132/1323	44/440	C/W	tgC/tgG		1	SQSTM1	HGNC	HGNC:11280	protein_coding	YES	CCDS34317.1	ENSP00000374455	Q13501.216		UPI0000071099	tolerated(0.15)
CTC1007_metastasis2_vs_CTC1007_buffy-coat.strelka.somatic_snvs_VEP.filteredVCFtools.maf	SQSTM1	8878	.	GRCh38	chr5	179823878	179823878	+	Missense_Mutation	SNP	G	G	A	rs775073015	CTC1007_metastasis2	CTC1007_buffy-coat	G	G	ENST00000389805	157	94	61	81	80	0	SQSTM1,missense_variant,,ENST00000389805,;	A	ENSG00000161011	ENST00000389805	Transcript	missense_variant	354/2840	322/1323	108/440	D/N	Gac/Aac	rs775073015	1	SQSTM1	HGNC	HGNC:11280	protein_coding	YES	CCDS34317.1	ENSP00000374455	Q13501.216		UPI0000071099	deleterious(0.01)
CTC1007_metastasis2_vs_CTC1007_buffy-coat.strelka.somatic_snvs_VEP.filteredVCFtools.maf	TBC1D9B	23061	.	GRCh38	chr5	179870267	179870267	+	Missense_Mutation	SNP	C	C	G	rs769495661	CTC1007_metastasis2	CTC1007_buffy-coat	C	C	ENST00000355235	158	128	29	73	71	0	TBC1D9B,missense_variant,,ENST00000355235,;,regulatory_region_variant,,ENSR00000779928,;	G	ENSG00000197226	ENST00000355235	Transcript	missense_variant	2789/5155	2713/3702	905/1233	V/L	Gtg/Ctg	rs769495661	-1	TBC1D9B	HGNC	HGNC:29097	protein_coding	YES	CCDS4450.1	ENSP00000347375	Q66K14.144		UPI000020CCFB	deleterious(0.03)
CTC1007_metastasis2_vs_CTC1007_buffy-coat.strelka.somatic_snvs_VEP.filteredVCFtools.maf	EDN1	1906	.	GRCh38	chr6	12292411	12292411	+	Missense_Mutation	SNP	G	G	C	novel	CTC1007_metastasis2	CTC1007_buffy-coat	G	G	ENST00000379375	74	62	12	99	99	0	EDN1,missense_variant,,ENST00000379375,;,regulatory_region_variant,,ENSR00000193282,;,regulatory_region_variant,,ENSR00000783303,;	C	ENSG00000078401	ENST00000379375	Transcript	missense_variant	404/2035	135/639	45/212	W/C	tgG/tgC		1	EDN1	HGNC	HGNC:3176	protein_coding	YES	CCDS4522.1	ENSP00000368683	P05305.218	Q6FH53.131	UPI000012A217	deleterious(0.05)
CTC1007_metastasis2_vs_CTC1007_buffy-coat.strelka.somatic_snvs_VEP.filteredVCFtools.maf	H4C3	8370	.	GRCh38	chr6	26104057	26104057	+	Missense_Mutation	SNP	G	G	C	novel	CTC1007_metastasis2	CTC1007_buffy-coat	G	G	ENST00000377803	104	92	10	85	85	0	H4C3,missense_variant,,ENST00000377803,;H1-6,downstream_gene_variant,,ENST00000338379,;,regulatory_region_variant,,ENSR00000194984,;	C	ENSG00000197061	ENST00000377803	Transcript	missense_variant	125/405	110/312	37/103	R/P	cGt/cCt		1	H4C3	HGNC	HGNC:4787	protein_coding	YES	CCDS4583.1	ENSP00000367034	P62805.206	B2R4R0.127	UPI000000003C	deleterious(0)
CTC1007_metastasis2_vs_CTC1007_buffy-coat.strelka.somatic_snvs_VEP.filteredVCFtools.maf	PRPH2	5961	.	GRCh38	chr6	42704364	42704364	+	Splice_Site	SNP	C	C	A	novel	CTC1007_metastasis2	CTC1007_buffy-coat	C	C	ENST00000230381	76	58	18	66	66	0	PRPH2,splice_donor_variant,,ENST00000230381,;	A	ENSG00000112619	ENST00000230381	Transcript	splice_donor_variant							-1	PRPH2	HGNC	HGNC:9942	protein_coding	YES	CCDS4871.1	ENSP00000230381	P23942.193		UPI0000072942
CTC1007_metastasis2_vs_CTC1007_buffy-coat.strelka.somatic_snvs_VEP.filteredVCFtools.maf	GTPBP2	54676	.	GRCh38	chr6	43629152	43629152	+	Missense_Mutation	SNP	C	C	G	novel	CTC1007_metastasis2	CTC1007_buffy-coat	C	C	ENST00000307126	122	87	28	84	79	0	GTPBP2,missense_variant,,ENST00000307126,;MAD2L1BP,upstream_gene_variant,,ENST00000451025,;,regulatory_region_variant,,ENSR00000197154,;,TF_binding_site_variant,,ENSM00206452568,;	G	ENSG00000172432	ENST00000307126	Transcript	missense_variant	113/3031	11/1809	4/602	R/P	cGg/cCg		-1	GTPBP2	HGNC	HGNC:4670	protein_coding	YES	CCDS4903.1	ENSP00000303997	Q9BX10.154	A0A024RD30.51	UPI0000070C45	deleterious_low_confidence(0)
CTC1007_metastasis2_vs_CTC1007_buffy-coat.strelka.somatic_snvs_VEP.filteredVCFtools.maf	MYO6	4646	.	GRCh38	chr6	75822797	75822797	+	Missense_Mutation	SNP	A	A	G	novel	CTC1007_metastasis2	CTC1007_buffy-coat	A	A	ENST00000369977	92	73	19	93	92	0	MYO6,missense_variant,,ENST00000369977,;	G	ENSG00000196586	ENST00000369977	Transcript	missense_variant	365/8615	133/3858	45/1285	I/V	Ata/Gta		1	MYO6	HGNC	HGNC:7605	protein_coding	YES	CCDS34487.1	ENSP00000358994	Q9UM54.211		UPI00000727CF	tolerated(0.19)
CTC1007_metastasis2_vs_CTC1007_buffy-coat.strelka.somatic_snvs_VEP.filteredVCFtools.maf	GRM1	2911	.	GRCh38	chr6	146029567	146029567	+	Missense_Mutation	SNP	C	C	T	rs1477880063	CTC1007_metastasis2	CTC1007_buffy-coat	C	C	ENST00000282753	100	83	16	85	82	0	GRM1,missense_variant,,ENST00000282753,;	T	ENSG00000152822	ENST00000282753	Transcript	missense_variant	506/6846	50/3585	17/1194	S/F	tCc/tTc	rs1477880063,COSV51152040	1	GRM1	HGNC	HGNC:4593	protein_coding	YES	CCDS5209.1	ENSP00000282753	Q13255.195		UPI000013DCFD	tolerated_low_confidence(0.62)
CTC1007_metastasis2_vs_CTC1007_buffy-coat.strelka.somatic_snvs_VEP.filteredVCFtools.maf	SDK1	221935	.	GRCh38	chr7	3974505	3974505	+	Missense_Mutation	SNP	G	G	A	novel	CTC1007_metastasis2	CTC1007_buffy-coat	G	G	ENST00000404826	82	69	11	79	78	1	SDK1,missense_variant,,ENST00000404826,;	A	ENSG00000146555	ENST00000404826	Transcript	missense_variant	2289/10593	1954/6642	652/2213	E/K	Gaa/Aaa		1	SDK1	HGNC	HGNC:19307	protein_coding	YES	CCDS34590.1	ENSP00000385899	Q7Z5N4.155		UPI0000DBEEC4	tolerated(0.78)
CTC1007_metastasis2_vs_CTC1007_buffy-coat.strelka.somatic_snvs_VEP.filteredVCFtools.maf	POLM	27434	.	GRCh38	chr7	44073698	44073698	+	Missense_Mutation	SNP	C	C	A	rs557968202	CTC1007_metastasis2	CTC1007_buffy-coat	C	C	ENST00000242248	139	126	13	88	88	0	POLM,missense_variant,,ENST00000242248,;DBNL,downstream_gene_variant,,ENST00000448521,;MIR6838,upstream_gene_variant,,ENST00000611830,;,regulatory_region_variant,,ENSR00001124689,;	A	ENSG00000122678	ENST00000242248	Transcript	missense_variant	1417/2806	1325/1485	442/494	R/L	cGg/cTg	rs557968202	-1	POLM	HGNC	HGNC:9185	protein_coding	YES	CCDS34625.1	ENSP00000242248	Q9NP87.171		UPI000004129C	deleterious(0.01)
CTC1007_metastasis2_vs_CTC1007_buffy-coat.strelka.somatic_snvs_VEP.filteredVCFtools.maf	RP1L1	94137	.	GRCh38	chr8	10609488	10609488	+	Missense_Mutation	SNP	G	G	A	rs375128393	CTC1007_metastasis2	CTC1007_buffy-coat	G	G	ENST00000382483	61	48	13	101	101	0	RP1L1,missense_variant,,ENST00000382483,;,regulatory_region_variant,,ENSR00001134824,;	A	ENSG00000183638	ENST00000382483	Transcript	missense_variant	4875/8014	4610/7203	1537/2400	A/V	gCg/gTg	rs375128393	-1	RP1L1	HGNC	HGNC:15946	protein_coding	YES	CCDS43708.1	ENSP00000371923	Q8IWN7.138		UPI00001AF9CC	deleterious(0)
CTC1007_metastasis2_vs_CTC1007_buffy-coat.strelka.somatic_snvs_VEP.filteredVCFtools.maf	TRAM1	23471	.	GRCh38	chr8	70586911	70586911	+	Missense_Mutation	SNP	C	C	G	novel	CTC1007_metastasis2	CTC1007_buffy-coat	C	C	ENST00000262213	106	93	12	95	95	0	TRAM1,missense_variant,,ENST00000262213,;	G	ENSG00000067167	ENST00000262213	Transcript	missense_variant	947/3056	730/1125	244/374	E/Q	Gaa/Caa		-1	TRAM1	HGNC	HGNC:20568	protein_coding	YES	CCDS6207.1	ENSP00000262213	Q15629.175	Q6FHL3.138	UPI0000001C66	deleterious(0)
CTC1007_metastasis2_vs_CTC1007_buffy-coat.strelka.somatic_snvs_VEP.filteredVCFtools.maf	ANGPT1	284	.	GRCh38	chr8	107303352	107303352	+	Missense_Mutation	SNP	C	C	G		CTC1007_metastasis2	CTC1007_buffy-coat	C	C	ENST00000517746	101	68	23	74	69	0	ANGPT1,missense_variant,,ENST00000517746,;,regulatory_region_variant,,ENSR00001282645,;	G	ENSG00000154188	ENST00000517746	Transcript	missense_variant	1184/4230	824/1497	275/498	G/A	gGa/gCa	COSV52433932	-1	ANGPT1	HGNC	HGNC:484	protein_coding	YES	CCDS6306.1	ENSP00000428340	Q15389.186		UPI0000034766	tolerated(0.83)
CTC1007_metastasis2_vs_CTC1007_buffy-coat.strelka.somatic_snvs_VEP.filteredVCFtools.maf	TAF2	6873	.	GRCh38	chr8	119756088	119756088	+	Missense_Mutation	SNP	C	C	G		CTC1007_metastasis2	CTC1007_buffy-coat	C	C	ENST00000378164	93	77	16	78	76	0	TAF2,missense_variant,,ENST00000378164,;	G	ENSG00000064313	ENST00000378164	Transcript	missense_variant	3073/5027	2796/3600	932/1199	K/N	aaG/aaC	COSV100978595	-1	TAF2	HGNC	HGNC:11536	protein_coding	YES	CCDS34937.1	ENSP00000367406	Q6P1X5.143		UPI0000210507	tolerated(0.14)
CTC1007_metastasis2_vs_CTC1007_buffy-coat.strelka.somatic_snvs_VEP.filteredVCFtools.maf	EFR3A	23167	.	GRCh38	chr8	131955860	131955860	+	Missense_Mutation	SNP	G	G	C	rs778749379	CTC1007_metastasis2	CTC1007_buffy-coat	G	G	ENST00000254624	102	94	8	125	124	0	EFR3A,missense_variant,,ENST00000254624,;,regulatory_region_variant,,ENSR00000870311,;	C	ENSG00000132294	ENST00000254624	Transcript	missense_variant	951/5433	731/2466	244/821	R/P	cGa/cCa	rs778749379,COSV99603779	1	EFR3A	HGNC	HGNC:28970	protein_coding	YES	CCDS34942.2	ENSP00000254624	Q14156.155		UPI00001C1E8F	deleterious(0)
CTC1007_metastasis2_vs_CTC1007_buffy-coat.strelka.somatic_snvs_VEP.filteredVCFtools.maf	FOXD4	2298	.	GRCh38	chr9	117769	117769	+	Missense_Mutation	SNP	G	G	C	rs768806612	CTC1007_metastasis2	CTC1007_buffy-coat	G	G	ENST00000382500	127	108	18	86	86	0	FOXD4,missense_variant,,ENST00000382500,;CBWD1,downstream_gene_variant,,ENST00000356521,;LINC01388,upstream_gene_variant,,ENST00000416242,;,regulatory_region_variant,,ENSR00001284447,;	C	ENSG00000170122	ENST00000382500	Transcript	missense_variant	649/2187	351/1320	117/439	I/M	atC/atG	rs768806612	-1	FOXD4	HGNC	HGNC:3805	protein_coding	YES	CCDS34975.1	ENSP00000371940	Q12950.171		UPI00001AFF18	deleterious(0)
CTC1007_metastasis2_vs_CTC1007_buffy-coat.strelka.somatic_snvs_VEP.filteredVCFtools.maf	EXOSC3	51010	.	GRCh38	chr9	37782130	37782130	+	Missense_Mutation	SNP	T	T	C	novel	CTC1007_metastasis2	CTC1007_buffy-coat	T	T	ENST00000327304	100	87	13	90	90	0	EXOSC3,missense_variant,,ENST00000327304,;TRMT10B,downstream_gene_variant,,ENST00000297994,;,upstream_gene_variant,,ENST00000686288,;,intron_variant,,ENST00000540557,;	C	ENSG00000107371	ENST00000327304	Transcript	missense_variant	502/1813	482/828	161/275	D/G	gAt/gGt		-1	EXOSC3	HGNC	HGNC:17944	protein_coding	YES	CCDS35016.1	ENSP00000323046	Q9NQT5.192		UPI0000134936	deleterious(0)
CTC1007_metastasis2_vs_CTC1007_buffy-coat.strelka.somatic_snvs_VEP.filteredVCFtools.maf	KLF4	9314	.	GRCh38	chr9	107487407	107487407	+	Missense_Mutation	SNP	G	G	T	rs1059915	CTC1007_metastasis2	CTC1007_buffy-coat	G	G	ENST00000374672	108	95	13	94	94	0	KLF4,missense_variant,,ENST00000374672,;,regulatory_region_variant,,ENSR00000337199,;	T	ENSG00000136826	ENST00000374672	Transcript	missense_variant	1584/2936	987/1440	329/479	D/E	gaC/gaA	rs1059915,COSV101012662	-1	KLF4	HGNC	HGNC:6348	protein_coding	YES	CCDS6770.2	ENSP00000363804	O43474.200		UPI0000375189	tolerated(0.28)
CTC1007_metastasis2_vs_CTC1007_buffy-coat.strelka.somatic_snvs_VEP.filteredVCFtools.maf	ANGPTL2	23452	.	GRCh38	chr9	127108178	127108178	+	Missense_Mutation	SNP	T	T	A	novel	CTC1007_metastasis2	CTC1007_buffy-coat	T	T	ENST00000373425	72	61	11	99	98	1	ANGPTL2,missense_variant,,ENST00000373425,;RALGPS1,intron_variant,,ENST00000259351,;	A	ENSG00000136859	ENST00000373425	Transcript	missense_variant	924/3443	554/1482	185/493	H/L	cAc/cTc		-1	ANGPTL2	HGNC	HGNC:490	protein_coding	YES	CCDS6868.1	ENSP00000362524	Q9UKU9.171	A0A024R868.60	UPI0000049E07	tolerated(0.7)
CTC1007_metastasis2_vs_CTC1007_buffy-coat.strelka.somatic_snvs_VEP.filteredVCFtools.maf	GARNL3	84253	.	GRCh38	chr9	127389077	127389077	+	Nonsense_Mutation	SNP	G	G	T	novel	CTC1007_metastasis2	CTC1007_buffy-coat	G	G	ENST00000373387	77	55	21	87	87	0	GARNL3,stop_gained,,ENST00000373387,;,regulatory_region_variant,,ENSR00001155110,;	T	ENSG00000136895	ENST00000373387	Transcript	stop_gained	2805/3552	2701/3042	901/1013	E/*	Gag/Tag		1	GARNL3	HGNC	HGNC:25425	protein_coding	YES	CCDS6869.2	ENSP00000362485	Q5VVW2.135		UPI0000EE56F2
CTC1007_metastasis2_vs_CTC1007_buffy-coat.strelka.somatic_snvs_VEP.filteredVCFtools.maf	GTF3C4	9329	.	GRCh38	chr9	132679492	132679492	+	Missense_Mutation	SNP	G	G	A	novel	CTC1007_metastasis2	CTC1007_buffy-coat	G	G	ENST00000372146	74	60	13	77	77	0	GTF3C4,missense_variant,,ENST00000372146,;	A	ENSG00000125484	ENST00000372146	Transcript	missense_variant	2008/8612	1873/2469	625/822	G/S	Ggc/Agc		1	GTF3C4	HGNC	HGNC:4667	protein_coding	YES	CCDS6953.1	ENSP00000361219	Q9UKN8.165		UPI000013CBAB	tolerated_low_confidence(0.06)
CTC1007_metastasis2_vs_CTC1007_buffy-coat.strelka.somatic_snvs_VEP.filteredVCFtools.maf	OLFM1	10439	.	GRCh38	chr9	135075779	135075779	+	Missense_Mutation	SNP	C	C	G	novel	CTC1007_metastasis2	CTC1007_buffy-coat	C	C	ENST00000252854	77	61	15	82	81	0	OLFM1,missense_variant,,ENST00000252854,;,regulatory_region_variant,,ENSR00000897549,;,TF_binding_site_variant,,ENSM00523541731,;,TF_binding_site_variant,,ENSM00526180866,;	G	ENSG00000130558	ENST00000252854	Transcript	missense_variant	260/2591	73/1404	25/467	L/V	Ctg/Gtg		1	OLFM1	HGNC	HGNC:17187	protein_coding		CCDS6986.1	ENSP00000252854	Q99784.194	Q6IMJ8.150	UPI000013CD8C	tolerated(0.33)
CTC1007_metastasis2_vs_CTC1007_buffy-coat.strelka.somatic_snvs_VEP.filteredVCFtools.maf	TLR8	51311	.	GRCh38	chrX	12919360	12919360	+	Missense_Mutation	SNP	C	C	A	novel	CTC1007_metastasis2	CTC1007_buffy-coat	C	C	ENST00000218032	72	64	8	78	78	0	TLR8,missense_variant,,ENST00000218032,;,regulatory_region_variant,,ENSR00000901604,;,TF_binding_site_variant,,ENSM00183924316,;	A	ENSG00000101916	ENST00000218032	Transcript	missense_variant	407/4216	320/3126	107/1041	P/H	cCc/cAc		1	TLR8	HGNC	HGNC:15632	protein_coding	YES	CCDS14152.1	ENSP00000218032	Q9NR97.187		UPI000004BAFC	tolerated(0.59)
CTC1007_metastasis2_vs_CTC1007_buffy-coat.strelka.somatic_snvs_VEP.filteredVCFtools.maf	TSPAN7	7102	.	GRCh38	chrX	38687632	38687632	+	Missense_Mutation	SNP	C	C	T	rs368779486	CTC1007_metastasis2	CTC1007_buffy-coat	C	C	ENST00000378482	86	79	6	79	78	0	TSPAN7,missense_variant,,ENST00000378482,;,missense_variant,,ENST00000465127,;	T	ENSG00000156298	ENST00000378482	Transcript	missense_variant	720/1742	715/750	239/249	R/W	Cgg/Tgg	rs368779486,COSV99730874	1	TSPAN7	HGNC	HGNC:11854	protein_coding	YES	CCDS14248.1	ENSP00000367743	P41732.190		UPI000013683C	deleterious(0.03)
CTC1007_metastasis2_vs_CTC1007_buffy-coat.strelka.somatic_snvs_VEP.filteredVCFtools.maf	KDM6A	7403	.	GRCh38	chrX	45063422	45063422	+	Missense_Mutation	SNP	A	A	T	novel	CTC1007_metastasis2	CTC1007_buffy-coat	A	A	ENST00000611820	83	72	10	81	81	0	KDM6A,missense_variant,,ENST00000611820,;,regulatory_region_variant,,ENSR00000906159,;	T	ENSG00000147050	ENST00000611820	Transcript	missense_variant,splice_region_variant	2048/6094	1684/4362	562/1453	M/L	Atg/Ttg		1	KDM6A	HGNC	HGNC:12637	protein_coding	YES		ENSP00000483595		A0A087X0R0.56	UPI00027439E2	tolerated(0.13)
CTC1007_metastasis2_vs_CTC1007_buffy-coat.strelka.somatic_snvs_VEP.filteredVCFtools.maf	PCSK1N	27344	.	GRCh38	chrX	48831893	48831893	+	Missense_Mutation	SNP	G	G	A	novel	CTC1007_metastasis2	CTC1007_buffy-coat	G	G	ENST00000218230	79	73	6	88	87	0	PCSK1N,missense_variant,,ENST00000218230,;ERAS,downstream_gene_variant,,ENST00000636362,;	A	ENSG00000102109	ENST00000218230	Transcript	missense_variant	641/1025	563/783	188/260	P/L	cCc/cTc		-1	PCSK1N	HGNC	HGNC:17301	protein_coding	YES	CCDS14307.1	ENSP00000218230	Q9UHG2.145		UPI000003778D	deleterious_low_confidence(0)
CTC1007_metastasis2_vs_CTC1007_buffy-coat.strelka.somatic_snvs_VEP.filteredVCFtools.maf	GNL3L	54552	.	GRCh38	chrX	54554693	54554693	+	Splice_Site	SNP	G	G	A	novel	CTC1007_metastasis2	CTC1007_buffy-coat	G	G	ENST00000360845	93	82	11	83	82	0	GNL3L,splice_donor_variant,,ENST00000360845,;	A	ENSG00000130119	ENST00000360845	Transcript	splice_donor_variant							1	GNL3L	HGNC	HGNC:25553	protein_coding	YES	CCDS14360.1	ENSP00000354091	Q9NVN8.168	A0A024R9Y6.57	UPI000006CF81
CTC1007_metastasis2_vs_CTC1007_buffy-coat.strelka.somatic_snvs_VEP.filteredVCFtools.maf	CHIC1	53344	.	GRCh38	chrX	73679350	73679350	+	Missense_Mutation	SNP	A	A	C	novel	CTC1007_metastasis2	CTC1007_buffy-coat	A	A	ENST00000373502	71	62	9	86	86	0	CHIC1,missense_variant,,ENST00000373502,;	C	ENSG00000204116	ENST00000373502	Transcript	missense_variant	620/6869	532/675	178/224	I/L	Ata/Cta		1	CHIC1	HGNC	HGNC:1934	protein_coding	YES	CCDS35335.2	ENSP00000362601	Q5VXU3.124		UPI0000160F74	tolerated(1)
CTC1007_metastasis2_vs_CTC1007_buffy-coat.strelka.somatic_snvs_VEP.filteredVCFtools.maf	ATP7A	538	.	GRCh38	chrX	78011633	78011633	+	Missense_Mutation	SNP	G	G	C	rs782268170	CTC1007_metastasis2	CTC1007_buffy-coat	G	G	ENST00000341514	78	65	13	81	81	0	ATP7A,missense_variant,,ENST00000341514,;PGK1,intron_variant,,ENST00000644362,;	C	ENSG00000165240	ENST00000341514	Transcript	missense_variant	2295/8492	2131/4503	711/1500	V/L	Gtt/Ctt	rs782268170	1	ATP7A	HGNC	HGNC:869	protein_coding	YES	CCDS35339.1	ENSP00000345728	Q04656.234		UPI000044D414	tolerated(0.6)
CTC1273_CDO_vs_CTC1273_buffy-coat.strelka.somatic_indels_VEP.filteredVCFtools.maf	PDE4B	5142	.	GRCh38	chr1	66367726	66367726	+	Frame_Shift_Del	DEL	A	A	-	novel	CTC1273_CDO	CTC1273_buffy-coat	A	A	ENST00000341517	38	29	6	86	86	0	PDE4B,frameshift_variant,,ENST00000341517,;	-	ENSG00000184588	ENST00000341517	Transcript	frameshift_variant	1839/4531	1415/2211	472/736	E/X	gAa/ga		1	PDE4B	HGNC	HGNC:8781	protein_coding	YES	CCDS632.1	ENSP00000342637	Q07343.201	X5DNX5.47	UPI0000127BF6	NA
CTC1273_CDO_vs_CTC1273_buffy-coat.strelka.somatic_indels_VEP.filteredVCFtools.maf	EP400	57634	.	GRCh38	chr12	132006121	132006122	+	Frame_Shift_Del	DEL	AC	AC	-	novel	CTC1273_CDO	CTC1273_buffy-coat	AC	AC	ENST00000389561	76	55	13	88	88	0	EP400,frameshift_variant,,ENST00000389561,;	-	ENSG00000183495	ENST00000389561	Transcript	frameshift_variant	3075-3076/12289	2945-2946/9372	982/3123	D/X	gAC/g		1	EP400	HGNC	HGNC:11958	protein_coding	YES	CCDS31929.2	ENSP00000374212	Q96L91.191		UPI00004566BC	NA
CTC1273_CDO_vs_CTC1273_buffy-coat.strelka.somatic_indels_VEP.filteredVCFtools.maf	XYLT1	64131	.	GRCh38	chr16	17108888	17108896	+	In_Frame_Del	DEL	GCTGCGTTC	GCTGCGTTC	-	novel	CTC1273_CDO	CTC1273_buffy-coat	GCTGCGTTC	GCTGCGTTC	ENST00000261381	40	35	4	111	111	0	XYLT1,inframe_deletion,,ENST00000261381,;	-	ENSG00000103489	ENST00000261381	Transcript	inframe_deletion	2843-2851/9970	2679-2687/2880	893-896/959	RNAA/S	agGAACGCAGCc/agc		-1	XYLT1	HGNC	HGNC:15516	protein_coding	YES	CCDS10569.1	ENSP00000261381	Q86Y38.138		UPI000000DCCE	NA
CTC1273_CDO_vs_CTC1273_buffy-coat.strelka.somatic_indels_VEP.filteredVCFtools.maf	STAT3	6774	.	GRCh38	chr17	42316873	42316891	+	Frame_Shift_Del	DEL	GCAGGTCAATGGTATTGCT	GCAGGTCAATGGTATTGCT	-	novel	CTC1273_CDO	CTC1273_buffy-coat	GCAGGTCAATGGTATTGCT	GCAGGTCAATGGTATTGCT	ENST00000264657	49	29	20	84	83	0	STAT3,frameshift_variant,,ENST00000264657,;STAT5A,downstream_gene_variant,,ENST00000590949,;	-	ENSG00000168610	ENST00000264657	Transcript	frameshift_variant	2342-2360/4921	2155-2173/2313	719-725/770	SNTIDLP/X	AGCAATACCATTGACCTGCcg/cg		-1	STAT3	HGNC	HGNC:11364	protein_coding	YES	CCDS32656.1	ENSP00000264657	P40763.230		UPI0000031047	NA
CTC1273_CDO_vs_CTC1273_buffy-coat.strelka.somatic_indels_VEP.filteredVCFtools.maf	RGL3	57139	.	GRCh38	chr19	11402454	11402465	+	Splice_Site	DEL	CCTCCAACATAT	CCTCCAACATAT	-	novel	CTC1273_CDO	CTC1273_buffy-coat	CCTCCAACATAT	CCTCCAACATAT	ENST00000380456	44	40	4	83	83	0	RGL3,splice_donor_variant,,ENST00000380456,;	-	ENSG00000205517	ENST00000380456	Transcript	splice_donor_variant,coding_sequence_variant	1355-?/2511	1319-?/2133	440-?/710				-1	RGL3	HGNC	HGNC:30282	protein_coding	YES	CCDS32910.1	ENSP00000369823		A0A0A0MRX4.57	UPI000004E898	NA
CTC1273_CDO_vs_CTC1273_buffy-coat.strelka.somatic_indels_VEP.filteredVCFtools.maf	ZNF568	374900	.	GRCh38	chr19	36950309	36950309	+	Frame_Shift_Del	DEL	G	G	-	novel	CTC1273_CDO	CTC1273_buffy-coat	G	G	ENST00000333987	199	161	18	87	84	0	ZNF568,frameshift_variant,,ENST00000333987,;	-	ENSG00000198453	ENST00000333987	Transcript	frameshift_variant	1671/4096	1156/1935	386/644	G/X	Ggg/gg		1	ZNF568	HGNC	HGNC:25392	protein_coding	YES	CCDS42558.1	ENSP00000334685	Q3ZCX4.140		UPI000059D700	NA
CTC1273_CDO_vs_CTC1273_buffy-coat.strelka.somatic_indels_VEP.filteredVCFtools.maf	DAW1	164781	.	GRCh38	chr2	227906261	227906265	+	Frame_Shift_Del	DEL	TGTGC	TGTGC	-	novel	CTC1273_CDO	CTC1273_buffy-coat	TGTGC	TGTGC	ENST00000309931	33	18	15	101	100	0	DAW1,frameshift_variant,,ENST00000309931,;	-	ENSG00000123977	ENST00000309931	Transcript	frameshift_variant	840-844/1683	781-785/1248	261-262/415	CA/X	TGTGCt/t		1	DAW1	HGNC	HGNC:26383	protein_coding	YES	CCDS2470.1	ENSP00000311899	Q8N136.149	A0A140VKH6.28	UPI000006EAC6	NA
CTC1273_CDO_vs_CTC1273_buffy-coat.strelka.somatic_indels_VEP.filteredVCFtools.maf	EXOC2	55770	.	GRCh38	chr6	599090	599093	+	Frame_Shift_Del	DEL	TTCC	TTCC	-	novel	CTC1273_CDO	CTC1273_buffy-coat	TTCC	TTCC	ENST00000230449	80	57	18	88	88	0	EXOC2,frameshift_variant,,ENST00000230449,;	-	ENSG00000112685	ENST00000230449	Transcript	frameshift_variant	1039-1042/4456	875-878/2775	292-293/924	RN/X	aGGAAt/at		-1	EXOC2	HGNC	HGNC:24968	protein_coding	YES	CCDS34327.1	ENSP00000230449	Q96KP1.180	A0A024QZT2.56	UPI000003E7E3	NA
CTC1273_CDO_vs_CTC1273_buffy-coat.strelka.somatic_indels_VEP.filteredVCFtools.maf	PEX3	8504	.	GRCh38	chr6	143489201	143489224	+	Nonstop_Mutation	DEL	GTACCCCTCAGCAACTGGAGAAAT	GTACCCCTCAGCAACTGGAGAAAT	-	novel	CTC1273_CDO	CTC1273_buffy-coat	GTACCCCTCAGCAACTGGAGAAAT	GTACCCCTCAGCAACTGGAGAAAT	ENST00000367591	139	130	9	115	115	0	PEX3,stop_lost,,ENST00000367591,;,intron_variant,,ENST00000591892,;VDAC1P8,upstream_gene_variant,,ENST00000406025,;	-	ENSG00000034693	ENST00000367591	Transcript	stop_lost,inframe_deletion	1335-1358/2750	1097-1120/1122	366-374/373	STPQQLEK*/R	aGTACCCCTCAGCAACTGGAGAAATga/aga		1	PEX3	HGNC	HGNC:8858	protein_coding	YES	CCDS5199.1	ENSP00000356563	P56589.178		UPI00001316E1	NA
CTC1273_CDO_vs_CTC1273_buffy-coat.strelka.somatic_snvs_VEP.filteredVCFtools.maf	KANK4	163782	.	GRCh38	chr1	62268466	62268466	+	Missense_Mutation	SNP	G	G	T	novel	CTC1273_CDO	CTC1273_buffy-coat	G	G	ENST00000371153	62	40	22	103	103	0	KANK4,missense_variant,,ENST00000371153,;	T	ENSG00000132854	ENST00000371153	Transcript	missense_variant	2451/5499	2052/2988	684/995	D/E	gaC/gaA		-1	KANK4	HGNC	HGNC:27263	protein_coding	YES	CCDS620.1	ENSP00000360195	Q5T7N3.130		UPI000022AE73	tolerated(0.21)
CTC1273_CDO_vs_CTC1273_buffy-coat.strelka.somatic_snvs_VEP.filteredVCFtools.maf	AGL	178	.	GRCh38	chr1	99881094	99881094	+	Missense_Mutation	SNP	G	G	C	novel	CTC1273_CDO	CTC1273_buffy-coat	G	G	ENST00000361915	42	30	12	78	77	0	AGL,missense_variant,,ENST00000361915,;	C	ENSG00000162688	ENST00000361915	Transcript	missense_variant	2041/7091	1918/4599	640/1532	A/P	Gct/Cct		1	AGL	HGNC	HGNC:321	protein_coding	YES	CCDS759.1	ENSP00000355106	P35573.201	A0A0S2A4E4.37	UPI00001694CB	tolerated(0.15)
CTC1273_CDO_vs_CTC1273_buffy-coat.strelka.somatic_snvs_VEP.filteredVCFtools.maf	GORAB	92344	.	GRCh38	chr1	170539311	170539311	+	Missense_Mutation	SNP	G	G	A		CTC1273_CDO	CTC1273_buffy-coat	G	G	ENST00000367763	82	77	5	75	75	0	GORAB,missense_variant,,ENST00000367763,;	A	ENSG00000120370	ENST00000367763	Transcript	missense_variant	221/2540	163/1110	55/369	D/N	Gat/Aat	COSV63026474	1	GORAB	HGNC	HGNC:25676	protein_coding	YES		ENSP00000356737	Q5T7V8.133		UPI0000204D5F	tolerated(0.25)
CTC1273_CDO_vs_CTC1273_buffy-coat.strelka.somatic_snvs_VEP.filteredVCFtools.maf	KIF21B	23046	.	GRCh38	chr1	200996294	200996294	+	Missense_Mutation	SNP	C	C	T		CTC1273_CDO	CTC1273_buffy-coat	C	C	ENST00000461742	43	26	16	88	88	0	KIF21B,missense_variant,,ENST00000461742,;	T	ENSG00000116852	ENST00000461742	Transcript	missense_variant	2510/9334	2179/4872	727/1623	A/T	Gcc/Acc	COSV100145343	-1	KIF21B	HGNC	HGNC:29442	protein_coding	YES	CCDS58055.1	ENSP00000433808	O75037.183		UPI0000E06002	deleterious(0.01)
CTC1273_CDO_vs_CTC1273_buffy-coat.strelka.somatic_snvs_VEP.filteredVCFtools.maf	OR2M2	391194	.	GRCh38	chr1	248180088	248180088	+	Missense_Mutation	SNP	T	T	A	rs754995992	CTC1273_CDO	CTC1273_buffy-coat	T	T	ENST00000641836	55	26	29	88	88	0	OR2M2,missense_variant,,ENST00000641836,;	A	ENSG00000198601	ENST00000641836	Transcript	missense_variant	172/1151	103/1044	35/347	F/I	Ttt/Att	rs754995992,COSV62897952	1	OR2M2	HGNC	HGNC:8268	protein_coding	YES	CCDS31106.1	ENSP00000493201	Q96R28.151	A0A126GWI7.41	UPI00001612E4	deleterious(0)
CTC1273_CDO_vs_CTC1273_buffy-coat.strelka.somatic_snvs_VEP.filteredVCFtools.maf	CCDC6	8030	.	GRCh38	chr10	59807016	59807016	+	Missense_Mutation	SNP	G	G	C	novel	CTC1273_CDO	CTC1273_buffy-coat	G	G	ENST00000263102	37	22	15	72	72	0	CCDC6,missense_variant,,ENST00000263102,;	C	ENSG00000108091	ENST00000263102	Transcript	missense_variant	1042/5727	910/1425	304/474	L/V	Ctc/Gtc		-1	CCDC6	HGNC	HGNC:18782	protein_coding	YES	CCDS7257.1	ENSP00000263102	Q16204.187		UPI000035B25A	deleterious(0)
CTC1273_CDO_vs_CTC1273_buffy-coat.strelka.somatic_snvs_VEP.filteredVCFtools.maf	FJX1	24147	.	GRCh38	chr11	35619426	35619426	+	Missense_Mutation	SNP	C	C	G	rs762575886	CTC1273_CDO	CTC1273_buffy-coat	C	C	ENST00000317811	78	68	9	112	112	0	FJX1,missense_variant,,ENST00000317811,;,regulatory_region_variant,,ENSR00000263576,;	G	ENSG00000179431	ENST00000317811	Transcript	missense_variant	967/2406	790/1314	264/437	R/G	Cgt/Ggt	rs762575886	1	FJX1	HGNC	HGNC:17166	protein_coding	YES	CCDS44570.1	ENSP00000400223	Q86VR8.106		UPI0000062321	tolerated(0.27)
CTC1273_CDO_vs_CTC1273_buffy-coat.strelka.somatic_snvs_VEP.filteredVCFtools.maf	IRAG2	4033	.	GRCh38	chr12	25038007	25038007	+	Missense_Mutation	SNP	C	A	A	novel	CTC1273_CDO	CTC1273_buffy-coat	C	C	ENST00000636465	32	0	32	90	89	0	IRAG2,missense_variant,,ENST00000636465,;	A	ENSG00000118308	ENST00000636465	Transcript	missense_variant	2014/4540	2014/4365	672/1454	L/I	Ctt/Att		1	IRAG2	HGNC	HGNC:6690	protein_coding			ENSP00000489956		A0A1B0GU45.29	UPI0007E52A7B	tolerated(0.1)
CTC1273_CDO_vs_CTC1273_buffy-coat.strelka.somatic_snvs_VEP.filteredVCFtools.maf	SLC5A8	160728	.	GRCh38	chr12	101182844	101182844	+	Missense_Mutation	SNP	G	G	A	rs773903392	CTC1273_CDO	CTC1273_buffy-coat	G	G	ENST00000536262	57	26	31	92	92	0	SLC5A8,missense_variant,,ENST00000536262,;	A	ENSG00000256870	ENST00000536262	Transcript	missense_variant	1514/4009	1124/1833	375/610	S/L	tCg/tTg	rs773903392,COSV73310535	-1	SLC5A8	HGNC	HGNC:19119	protein_coding	YES	CCDS9080.1	ENSP00000445340	Q8N695.136		UPI000004DAF6	tolerated(0.09)
CTC1273_CDO_vs_CTC1273_buffy-coat.strelka.somatic_snvs_VEP.filteredVCFtools.maf	EP400	57634	.	GRCh38	chr12	132006124	132006124	+	Missense_Mutation	SNP	G	G	T	novel	CTC1273_CDO	CTC1273_buffy-coat	G	G	ENST00000389561	75	62	13	88	86	0	EP400,missense_variant,,ENST00000389561,;	T	ENSG00000183495	ENST00000389561	Transcript	missense_variant	3078/12289	2948/9372	983/3123	C/F	tGt/tTt		1	EP400	HGNC	HGNC:11958	protein_coding	YES	CCDS31929.2	ENSP00000374212	Q96L91.191		UPI00004566BC	tolerated(0.61)
CTC1273_CDO_vs_CTC1273_buffy-coat.strelka.somatic_snvs_VEP.filteredVCFtools.maf	SRCAP	10847	.	GRCh38	chr16	30723903	30723903	+	Missense_Mutation	SNP	G	G	C	novel	CTC1273_CDO	CTC1273_buffy-coat	G	G	ENST00000262518	37	32	5	101	101	0	SRCAP,missense_variant,,ENST00000262518,;,missense_variant,,ENST00000380361,;,regulatory_region_variant,,ENSR00000085240,;	C	ENSG00000080603	ENST00000262518	Transcript	missense_variant	4834/11724	4479/9693	1493/3230	L/F	ttG/ttC		1	SRCAP	HGNC	HGNC:16974	protein_coding	YES	CCDS10689.2	ENSP00000262518	Q6ZRS2.157		UPI000059D368	deleterious_low_confidence(0.04)
CTC1273_CDO_vs_CTC1273_buffy-coat.strelka.somatic_snvs_VEP.filteredVCFtools.maf	HIC1	3090	.	GRCh38	chr17	2058751	2058751	+	Missense_Mutation	SNP	C	G	G	rs763409414	CTC1273_CDO	CTC1273_buffy-coat	C	C	ENST00000619757	19	0	19	139	139	0	HIC1,missense_variant,,ENST00000619757,;SMG6,downstream_gene_variant,,ENST00000263073,;,regulatory_region_variant,,ENSR00000282083,;,regulatory_region_variant,,ENSR00000547108,;	G	ENSG00000177374	ENST00000619757	Transcript	missense_variant	2217/6707	2061/2145	687/714	D/E	gaC/gaG	rs763409414,COSV53970520	1	HIC1	HGNC	HGNC:4909	protein_coding	YES	CCDS42230.1	ENSP00000477858	Q14526.191		UPI00004EC06B	tolerated_low_confidence(0.31)
CTC1273_CDO_vs_CTC1273_buffy-coat.strelka.somatic_snvs_VEP.filteredVCFtools.maf	TOP3A	7156	.	GRCh38	chr17	18274893	18274893	+	Nonsense_Mutation	SNP	G	C	C	novel	CTC1273_CDO	CTC1273_buffy-coat	G	G	ENST00000321105	38	0	38	77	76	0	TOP3A,stop_gained,,ENST00000321105,;	C	ENSG00000177302	ENST00000321105	Transcript	stop_gained	3131/6596	2915/3006	972/1001	S/*	tCa/tGa		-1	TOP3A	HGNC	HGNC:11992	protein_coding	YES	CCDS11194.1	ENSP00000321636	Q13472.186		UPI00001371A0
CTC1273_CDO_vs_CTC1273_buffy-coat.strelka.somatic_snvs_VEP.filteredVCFtools.maf	ALDH3A1	218	.	GRCh38	chr17	19742181	19742181	+	Missense_Mutation	SNP	G	C	C	novel	CTC1273_CDO	CTC1273_buffy-coat	G	G	ENST00000225740	45	0	45	97	97	0	ALDH3A1,missense_variant,,ENST00000225740,;,downstream_gene_variant,,ENST00000580884,;	C	ENSG00000108602	ENST00000225740	Transcript	missense_variant	557/1639	512/1362	171/453	P/R	cCt/cGt		-1	ALDH3A1	HGNC	HGNC:405	protein_coding	YES	CCDS11212.1	ENSP00000225740	P30838.195		UPI000013C87C	deleterious(0.03)
CTC1273_CDO_vs_CTC1273_buffy-coat.strelka.somatic_snvs_VEP.filteredVCFtools.maf	KRT10	3858	.	GRCh38	chr17	40822312	40822312	+	Missense_Mutation	SNP	T	C	C	novel	CTC1273_CDO	CTC1273_buffy-coat	T	T	ENST00000269576	38	0	37	83	79	0	KRT10,missense_variant,,ENST00000269576,;KRT10-AS1,intron_variant,,ENST00000301665,;	C	ENSG00000186395	ENST00000269576	Transcript	missense_variant	303/2143	274/1755	92/584	S/G	Agc/Ggc		-1	KRT10	HGNC	HGNC:6413	protein_coding	YES	CCDS11377.1	ENSP00000269576	P13645.216		UPI000013D842	tolerated_low_confidence(0.5)
CTC1273_CDO_vs_CTC1273_buffy-coat.strelka.somatic_snvs_VEP.filteredVCFtools.maf	C18orf63	644041	.	GRCh38	chr18	74343641	74343641	+	Missense_Mutation	SNP	C	C	A	novel	CTC1273_CDO	CTC1273_buffy-coat	C	C	ENST00000579455	33	21	12	77	75	0	C18orf63,missense_variant,,ENST00000579455,;	A	ENSG00000206043	ENST00000579455	Transcript	missense_variant	1220/5103	917/2058	306/685	P/H	cCc/cAc		1	C18orf63	HGNC	HGNC:40037	protein_coding	YES	CCDS54189.1	ENSP00000464330	Q68DL7.94		UPI00006C192C	deleterious(0)
CTC1273_CDO_vs_CTC1273_buffy-coat.strelka.somatic_snvs_VEP.filteredVCFtools.maf	APC2	10297	.	GRCh38	chr19	1467881	1467881	+	Missense_Mutation	SNP	A	C	C	novel	CTC1273_CDO	CTC1273_buffy-coat	A	A	ENST00000590469	34	0	34	113	111	1	APC2,missense_variant,,ENST00000590469,;C19orf25,intron_variant,,ENST00000588427,;	C	ENSG00000115266	ENST00000590469	Transcript	missense_variant	4816/10179	4580/6912	1527/2303	H/P	cAc/cCc		1	APC2	HGNC	HGNC:24036	protein_coding	YES	CCDS12068.1	ENSP00000467073	O95996.163	A0A0C4DGQ0.39	UPI0000073D85	tolerated(0.3)
CTC1273_CDO_vs_CTC1273_buffy-coat.strelka.somatic_snvs_VEP.filteredVCFtools.maf	ZNF433	163059	.	GRCh38	chr19	12016164	12016164	+	Missense_Mutation	SNP	A	A	T	novel	CTC1273_CDO	CTC1273_buffy-coat	A	A	ENST00000550507	38	20	18	81	80	0	ZNF433,missense_variant,,ENST00000550507,;,intron_variant,,ENST00000652448,;ZNF433-AS1,intron_variant,,ENST00000476474,;,downstream_gene_variant,,ENST00000547473,;,regulatory_region_variant,,ENSR00000584744,;	T	ENSG00000197647	ENST00000550507	Transcript	missense_variant	834/2283	694/2013	232/670	F/I	Ttt/Att		-1	ZNF433	HGNC	HGNC:20811	protein_coding	YES		ENSP00000448099		F8VTV7.57	UPI000004CC0F	deleterious(0)
CTC1273_CDO_vs_CTC1273_buffy-coat.strelka.somatic_snvs_VEP.filteredVCFtools.maf	ZNF568	374900	.	GRCh38	chr19	36950212	36950212	+	Missense_Mutation	SNP	G	G	C	novel	CTC1273_CDO	CTC1273_buffy-coat	G	G	ENST00000333987	208	181	26	87	85	0	ZNF568,missense_variant,,ENST00000333987,;	C	ENSG00000198453	ENST00000333987	Transcript	missense_variant	1574/4096	1059/1935	353/644	E/D	gaG/gaC		1	ZNF568	HGNC	HGNC:25392	protein_coding	YES	CCDS42558.1	ENSP00000334685	Q3ZCX4.140		UPI000059D700	deleterious(0.01)
CTC1273_CDO_vs_CTC1273_buffy-coat.strelka.somatic_snvs_VEP.filteredVCFtools.maf	ZNF568	374900	.	GRCh38	chr19	36950734	36950734	+	Missense_Mutation	SNP	G	G	T	novel	CTC1273_CDO	CTC1273_buffy-coat	G	G	ENST00000333987	209	184	25	86	86	0	ZNF568,missense_variant,,ENST00000333987,;	T	ENSG00000198453	ENST00000333987	Transcript	missense_variant	2096/4096	1581/1935	527/644	E/D	gaG/gaT		1	ZNF568	HGNC	HGNC:25392	protein_coding	YES	CCDS42558.1	ENSP00000334685	Q3ZCX4.140		UPI000059D700	deleterious(0)
CTC1273_CDO_vs_CTC1273_buffy-coat.strelka.somatic_snvs_VEP.filteredVCFtools.maf	ZNF568	374900	.	GRCh38	chr19	36950778	36950778	+	Missense_Mutation	SNP	G	G	C	novel	CTC1273_CDO	CTC1273_buffy-coat	G	G	ENST00000333987	253	220	33	87	87	0	ZNF568,missense_variant,,ENST00000333987,;	C	ENSG00000198453	ENST00000333987	Transcript	missense_variant	2140/4096	1625/1935	542/644	R/T	aGa/aCa		1	ZNF568	HGNC	HGNC:25392	protein_coding	YES	CCDS42558.1	ENSP00000334685	Q3ZCX4.140		UPI000059D700	tolerated(0.13)
CTC1273_CDO_vs_CTC1273_buffy-coat.strelka.somatic_snvs_VEP.filteredVCFtools.maf	ZNF568	374900	.	GRCh38	chr19	36950886	36950886	+	Missense_Mutation	SNP	G	G	C		CTC1273_CDO	CTC1273_buffy-coat	G	G	ENST00000333987	217	184	33	75	75	0	ZNF568,missense_variant,,ENST00000333987,;	C	ENSG00000198453	ENST00000333987	Transcript	missense_variant	2248/4096	1733/1935	578/644	R/T	aGa/aCa	COSV61740747,COSV61743324	1	ZNF568	HGNC	HGNC:25392	protein_coding	YES	CCDS42558.1	ENSP00000334685	Q3ZCX4.140		UPI000059D700	deleterious(0.01)
CTC1273_CDO_vs_CTC1273_buffy-coat.strelka.somatic_snvs_VEP.filteredVCFtools.maf	ZNF568	374900	.	GRCh38	chr19	36950970	36950970	+	Missense_Mutation	SNP	G	G	C		CTC1273_CDO	CTC1273_buffy-coat	G	G	ENST00000333987	218	199	18	74	73	0	ZNF568,missense_variant,,ENST00000333987,;	C	ENSG00000198453	ENST00000333987	Transcript	missense_variant	2332/4096	1817/1935	606/644	R/T	aGa/aCa	COSV61742538	1	ZNF568	HGNC	HGNC:25392	protein_coding	YES	CCDS42558.1	ENSP00000334685	Q3ZCX4.140		UPI000059D700	deleterious(0)
CTC1273_CDO_vs_CTC1273_buffy-coat.strelka.somatic_snvs_VEP.filteredVCFtools.maf	LILRA1	11024	.	GRCh38	chr19	54595109	54595109	+	Missense_Mutation	SNP	T	T	G	rs775944706	CTC1273_CDO	CTC1273_buffy-coat	T	T	ENST00000251372	38	33	5	89	88	0	LILRA1,missense_variant,,ENST00000251372,;LILRA2,downstream_gene_variant,,ENST00000391738,;,downstream_gene_variant,,ENST00000596330,;	G	ENSG00000104974	ENST00000251372	Transcript	missense_variant	566/3232	368/1470	123/489	I/S	aTc/aGc	rs775944706,COSV99252077	1	LILRA1	HGNC	HGNC:6602	protein_coding	YES	CCDS12901.1	ENSP00000251372	O75019.161		UPI0000034C00	tolerated(1)
CTC1273_CDO_vs_CTC1273_buffy-coat.strelka.somatic_snvs_VEP.filteredVCFtools.maf	SPTBN1	6711	.	GRCh38	chr2	54646290	54646290	+	Missense_Mutation	SNP	G	G	C	novel	CTC1273_CDO	CTC1273_buffy-coat	G	G	ENST00000356805	59	35	24	85	85	0	SPTBN1,missense_variant,,ENST00000356805,;	C	ENSG00000115306	ENST00000356805	Transcript	missense_variant	4920/10211	4681/7095	1561/2364	E/Q	Gag/Cag		1	SPTBN1	HGNC	HGNC:11275	protein_coding	YES	CCDS33198.1	ENSP00000349259	Q01082.219	B2ZZ89.124	UPI0000DBEE4B	tolerated(0.27)
CTC1273_CDO_vs_CTC1273_buffy-coat.strelka.somatic_snvs_VEP.filteredVCFtools.maf	RAB1A	5861	.	GRCh38	chr2	65088950	65088950	+	Missense_Mutation	SNP	T	T	A	novel	CTC1273_CDO	CTC1273_buffy-coat	T	T	ENST00000409784	66	61	5	63	63	0	RAB1A,missense_variant,,ENST00000409784,;CEP68,downstream_gene_variant,,ENST00000377990,;	A	ENSG00000138069	ENST00000409784	Transcript	missense_variant	600/2448	409/618	137/205	T/S	Aca/Tca		-1	RAB1A	HGNC	HGNC:9758	protein_coding	YES	CCDS46306.1	ENSP00000387286	P62820.183	Q5U0I6.155	UPI0000001259	tolerated(0.33)
CTC1273_CDO_vs_CTC1273_buffy-coat.strelka.somatic_snvs_VEP.filteredVCFtools.maf	DCAF17	80067	.	GRCh38	chr2	171458414	171458414	+	Missense_Mutation	SNP	G	A	A	rs547306608	CTC1273_CDO	CTC1273_buffy-coat	G	G	ENST00000375255	32	0	32	73	73	0	DCAF17,missense_variant,,ENST00000375255,;	A	ENSG00000115827	ENST00000375255	Transcript	missense_variant	1127/5853	775/1563	259/520	G/S	Ggt/Agt	rs547306608	1	DCAF17	HGNC	HGNC:25784	protein_coding	YES	CCDS2243.2	ENSP00000364404	Q5H9S7.118		UPI00004C429A	tolerated(0.76)
CTC1273_CDO_vs_CTC1273_buffy-coat.strelka.somatic_snvs_VEP.filteredVCFtools.maf	CCDC141	285025	.	GRCh38	chr2	178978651	178978651	+	Missense_Mutation	SNP	G	G	C		CTC1273_CDO	CTC1273_buffy-coat	G	G	ENST00000443758	73	63	10	72	72	0	CCDC141,missense_variant,,ENST00000443758,;,intron_variant,,ENST00000652826,;	C	ENSG00000163492	ENST00000443758	Transcript	missense_variant	446/9205	250/4593	84/1530	L/V	Ctc/Gtc	COSV69466840	-1	CCDC141	HGNC	HGNC:26821	protein_coding	YES		ENSP00000390190	Q6ZP82.150		UPI0000EE2F1C	deleterious(0.02)
CTC1273_CDO_vs_CTC1273_buffy-coat.strelka.somatic_snvs_VEP.filteredVCFtools.maf	FSIP2	401024	.	GRCh38	chr2	185803413	185803413	+	Missense_Mutation	SNP	A	A	T	novel	CTC1273_CDO	CTC1273_buffy-coat	A	A	ENST00000424728	58	25	33	89	89	0	FSIP2,missense_variant,,ENST00000424728,;FSIP2-AS1,upstream_gene_variant,,ENST00000436557,;	T	ENSG00000188738	ENST00000424728	Transcript	missense_variant	14198/20879	14107/20724	4703/6907	S/C	Agc/Tgc		1	FSIP2	HGNC	HGNC:21675	protein_coding	YES	CCDS54426.2	ENSP00000401306	Q5CZC0.100		UPI000198D023	tolerated(0.08)
CTC1273_CDO_vs_CTC1273_buffy-coat.strelka.somatic_snvs_VEP.filteredVCFtools.maf	HECW2	57520	.	GRCh38	chr2	196334435	196334435	+	Missense_Mutation	SNP	G	G	A	novel	CTC1273_CDO	CTC1273_buffy-coat	G	G	ENST00000644978	59	20	39	74	74	0	HECW2,missense_variant,,ENST00000644978,;	A	ENSG00000138411	ENST00000644978	Transcript	missense_variant	566/12006	484/4719	162/1572	P/S	Cca/Tca		-1	HECW2	HGNC	HGNC:29853	protein_coding	YES	CCDS33354.1	ENSP00000495418	Q9P2P5.158		UPI00001A75E8	tolerated(0.24)
CTC1273_CDO_vs_CTC1273_buffy-coat.strelka.somatic_snvs_VEP.filteredVCFtools.maf	CAPN10	11132	.	GRCh38	chr2	240596888	240596888	+	Missense_Mutation	SNP	G	C	C	novel	CTC1273_CDO	CTC1273_buffy-coat	G	G	ENST00000391984	41	0	41	101	101	0	CAPN10,missense_variant,,ENST00000391984,;	C	ENSG00000142330	ENST00000391984	Transcript	missense_variant	1867/2621	1689/2019	563/672	Q/H	caG/caC		1	CAPN10	HGNC	HGNC:1477	protein_coding	YES	CCDS42838.1	ENSP00000375844	Q9HC96.176		UPI00001AE96D	deleterious(0)
CTC1273_CDO_vs_CTC1273_buffy-coat.strelka.somatic_snvs_VEP.filteredVCFtools.maf	EMID1	129080	.	GRCh38	chr22	29231608	29231608	+	Missense_Mutation	SNP	G	C	C	novel	CTC1273_CDO	CTC1273_buffy-coat	G	G	ENST00000334018	37	0	37	124	123	0	EMID1,missense_variant,,ENST00000334018,;	C	ENSG00000186998	ENST00000334018	Transcript	missense_variant	745/2128	602/1332	201/443	W/S	tGg/tCg		1	EMID1	HGNC	HGNC:18036	protein_coding	YES	CCDS33630.1	ENSP00000335481	Q96A84.142		UPI00001A796B	tolerated(0.76)
CTC1273_CDO_vs_CTC1273_buffy-coat.strelka.somatic_snvs_VEP.filteredVCFtools.maf	CELSR1	9620	.	GRCh38	chr22	46365667	46365667	+	Missense_Mutation	SNP	C	T	T	rs745559079	CTC1273_CDO	CTC1273_buffy-coat	C	C	ENST00000674500	28	0	28	75	75	0	CELSR1,missense_variant,,ENST00000674500,;	T	ENSG00000075275	ENST00000674500	Transcript	missense_variant	8773/11559	8323/9060	2775/3019	G/S	Ggc/Agc	rs745559079	-1	CELSR1	HGNC	HGNC:1850	protein_coding	YES		ENSP00000501367		A0A6I8PRU0.6	UPI00002079D0	tolerated(1)
CTC1273_CDO_vs_CTC1273_buffy-coat.strelka.somatic_snvs_VEP.filteredVCFtools.maf	CPB1	1360	.	GRCh38	chr3	148845483	148845483	+	Missense_Mutation	SNP	G	A	A		CTC1273_CDO	CTC1273_buffy-coat	G	G	ENST00000282957	65	0	64	84	84	0	CPB1,missense_variant,,ENST00000282957,;	A	ENSG00000153002	ENST00000282957	Transcript	missense_variant	851/1452	838/1254	280/417	E/K	Gaa/Aaa	COSV99294116	1	CPB1	HGNC	HGNC:2299	protein_coding	YES	CCDS33874.1	ENSP00000282957	P15086.204		UPI00001271CD	deleterious(0.01)
CTC1273_CDO_vs_CTC1273_buffy-coat.strelka.somatic_snvs_VEP.filteredVCFtools.maf	CRMP1	1400	.	GRCh38	chr4	5828629	5828629	+	Missense_Mutation	SNP	C	T	T		CTC1273_CDO	CTC1273_buffy-coat	C	C	ENST00000324989	33	0	33	93	93	0	CRMP1,missense_variant,,ENST00000324989,;	T	ENSG00000072832	ENST00000324989	Transcript	missense_variant	1780/3174	1663/2061	555/686	G/S	Ggc/Agc	COSV104629002	-1	CRMP1	HGNC	HGNC:2365	protein_coding	YES	CCDS33950.1	ENSP00000321606	Q14194.201	X5DNI1.50	UPI000020BA92	deleterious(0)
CTC1273_CDO_vs_CTC1273_buffy-coat.strelka.somatic_snvs_VEP.filteredVCFtools.maf	ARHGAP24	83478	.	GRCh38	chr4	85995619	85995619	+	Missense_Mutation	SNP	G	G	T	novel	CTC1273_CDO	CTC1273_buffy-coat	G	G	ENST00000395184	39	32	7	70	70	0	ARHGAP24,missense_variant,,ENST00000395184,;MAPK10,intron_variant,,ENST00000641010,;	T	ENSG00000138639	ENST00000395184	Transcript	missense_variant	2395/4621	1965/2247	655/748	M/I	atG/atT		1	ARHGAP24	HGNC	HGNC:25361	protein_coding	YES	CCDS34025.1	ENSP00000378611	Q8N264.155		UPI00001AF1D9	tolerated(0.09)
CTC1273_CDO_vs_CTC1273_buffy-coat.strelka.somatic_snvs_VEP.filteredVCFtools.maf	DNAH5	1767	.	GRCh38	chr5	13776526	13776526	+	Nonsense_Mutation	SNP	G	G	A	rs868444911	CTC1273_CDO	CTC1273_buffy-coat	G	G	ENST00000265104	70	30	40	98	97	0	DNAH5,stop_gained,,ENST00000265104,;	A	ENSG00000039139	ENST00000265104	Transcript	stop_gained	9536/15781	9286/13875	3096/4624	R/*	Cga/Tga	rs868444911,CM147994,COSV54213734	-1	DNAH5	HGNC	HGNC:2950	protein_coding	YES	CCDS3882.1	ENSP00000265104	Q8TE73.173		UPI0000110101
CTC1273_CDO_vs_CTC1273_buffy-coat.strelka.somatic_snvs_VEP.filteredVCFtools.maf	PCDHGC3	5098	.	GRCh38	chr5	141478361	141478361	+	Missense_Mutation	SNP	G	G	A	novel	CTC1273_CDO	CTC1273_buffy-coat	G	G	ENST00000308177	44	21	22	105	104	0	PCDHGC3,missense_variant,,ENST00000308177,;PCDHGA4,intron_variant,,ENST00000571252,;PCDHGB5,intron_variant,,ENST00000617380,;PCDHGA11,intron_variant,,ENST00000398587,;PCDHGB6,intron_variant,,ENST00000520790,;PCDHGB1,intron_variant,,ENST00000523390,;PCDHGA9,intron_variant,,ENST00000573521,;PCDHGA12,intron_variant,,ENST00000252085,;PCDHGB7,intron_variant,,ENST00000398594,;PCDHGA2,intron_variant,,EN…	A	ENSG00000240184	ENST00000308177	Transcript	missense_variant	2396/4758	2245/2805	749/934	G/R	Gga/Aga		1	PCDHGC3	HGNC	HGNC:8716	protein_coding	YES	CCDS4261.1	ENSP00000312070	Q9UN70.173		UPI000006F34F	deleterious(0.01)
CTC1273_CDO_vs_CTC1273_buffy-coat.strelka.somatic_snvs_VEP.filteredVCFtools.maf	KDM1B	221656	.	GRCh38	chr6	18191304	18191304	+	Missense_Mutation	SNP	C	C	T	novel	CTC1273_CDO	CTC1273_buffy-coat	C	C	ENST00000650836	74	39	35	90	90	0	KDM1B,missense_variant,,ENST00000650836,;	T	ENSG00000165097	ENST00000650836	Transcript	missense_variant	1099/4538	892/2469	298/822	P/S	Cca/Tca		1	KDM1B	HGNC	HGNC:21577	protein_coding	YES		ENSP00000499208	Q8NB78.158		UPI000020D5BB	tolerated(0.06)
CTC1273_CDO_vs_CTC1273_buffy-coat.strelka.somatic_snvs_VEP.filteredVCFtools.maf	ARMH2	101928603	.	GRCh38	chr6	24797814	24797814	+	Missense_Mutation	SNP	C	C	T	novel	CTC1273_CDO	CTC1273_buffy-coat	C	C	ENST00000565469	47	43	4	82	82	0	ARMH2,missense_variant,,ENST00000565469,;,3_prime_UTR_variant,,ENST00000562221,;,regulatory_region_variant,,ENSR00001108362,;	T	ENSG00000260286	ENST00000565469	Transcript	missense_variant	349/828	289/693	97/230	A/T	Gca/Aca		-1	ARMH2	HGNC	HGNC:49394	protein_coding	YES	CCDS64366.1	ENSP00000454913	H3BNL8.52		UPI0002466C59	deleterious(0.01)
CTC1273_CDO_vs_CTC1273_buffy-coat.strelka.somatic_snvs_VEP.filteredVCFtools.maf	DST	667	.	GRCh38	chr6	56552276	56552276	+	Missense_Mutation	SNP	T	T	A	novel	CTC1273_CDO	CTC1273_buffy-coat	T	T	ENST00000680361	62	54	8	81	81	0	DST,missense_variant,,ENST00000680361,;,regulatory_region_variant,,ENSR00001111673,;	A	ENSG00000151914	ENST00000680361	Transcript	missense_variant	16759/24709	16516/23457	5506/7818	I/F	Att/Ttt		-1	DST	HGNC	HGNC:1090	protein_coding	YES		ENSP00000505098		A0A7P0T890.1	UPI000387B240
CTC1273_CDO_vs_CTC1273_buffy-coat.strelka.somatic_snvs_VEP.filteredVCFtools.maf	BMPER	168667	.	GRCh38	chr7	34055283	34055283	+	Missense_Mutation	SNP	T	T	C	novel	CTC1273_CDO	CTC1273_buffy-coat	T	T	ENST00000649409	53	26	26	87	87	0	BMPER,missense_variant,,ENST00000649409,;	C	ENSG00000164619	ENST00000649409	Transcript	missense_variant	982/5287	907/2058	303/685	F/L	Ttt/Ctt		1	BMPER	HGNC	HGNC:24154	protein_coding	YES	CCDS5442.1	ENSP00000497748	Q8N8U9.145	A0A090N7U6.40	UPI000006D462	tolerated(0.51)
CTC1273_CDO_vs_CTC1273_buffy-coat.strelka.somatic_snvs_VEP.filteredVCFtools.maf	VGF	7425	.	GRCh38	chr7	101163189	101163189	+	Missense_Mutation	SNP	G	G	T	novel	CTC1273_CDO	CTC1273_buffy-coat	G	G	ENST00000249330	55	46	8	91	89	0	VGF,missense_variant,,ENST00000249330,;AP1S1,downstream_gene_variant,,ENST00000337619,;MIR4653,downstream_gene_variant,,ENST00000585107,;,regulatory_region_variant,,ENSR00000833813,;,TF_binding_site_variant,,ENSM00201251032,;,TF_binding_site_variant,,ENSM00205674901,;	T	ENSG00000128564	ENST00000249330	Transcript	missense_variant	1871/2551	1655/1848	552/615	P/Q	cCg/cAg		-1	VGF	HGNC	HGNC:12684	protein_coding	YES	CCDS5712.1	ENSP00000249330	O15240.138		UPI000006FC7B	deleterious_low_confidence(0)
CTC1273_CDO_vs_CTC1273_buffy-coat.strelka.somatic_snvs_VEP.filteredVCFtools.maf	ADAM18	8749	.	GRCh38	chr8	39609061	39609061	+	Missense_Mutation	SNP	T	T	G	rs1404718839	CTC1273_CDO	CTC1273_buffy-coat	T	T	ENST00000265707	41	37	4	77	76	1	ADAM18,missense_variant,,ENST00000265707,;	G	ENSG00000168619	ENST00000265707	Transcript	missense_variant	263/2400	208/2220	70/739	F/V	Ttt/Gtt	rs1404718839,COSV55846015,COSV55846388	1	ADAM18	HGNC	HGNC:196	protein_coding	YES	CCDS6113.1	ENSP00000265707	Q9Y3Q7.177		UPI00001254D7	deleterious(0)
CTC1273_CDO_vs_CTC1273_buffy-coat.strelka.somatic_snvs_VEP.filteredVCFtools.maf	LRRC14	9684	.	GRCh38	chr8	144521035	144521035	+	Missense_Mutation	SNP	G	A	A	rs748247540	CTC1273_CDO	CTC1273_buffy-coat	G	G	ENST00000292524	137	0	137	115	113	0	LRRC14,missense_variant,,ENST00000292524,;LRRC24,downstream_gene_variant,,ENST00000529415,;RECQL4,upstream_gene_variant,,ENST00000617875,;C8orf82,downstream_gene_variant,,ENST00000524821,;	A	ENSG00000160959	ENST00000292524	Transcript	missense_variant	1200/5337	1039/1482	347/493	D/N	Gac/Aac	rs748247540	1	LRRC14	HGNC	HGNC:20419	protein_coding	YES	CCDS6432.1	ENSP00000292524	Q15048.164		UPI000004EC76	tolerated(1)
CTC1273_CDO_vs_CTC1273_buffy-coat.strelka.somatic_snvs_VEP.filteredVCFtools.maf	TUSC1	286319	.	GRCh38	chr9	25678092	25678092	+	Missense_Mutation	SNP	C	C	A	novel	CTC1273_CDO	CTC1273_buffy-coat	C	C	ENST00000358022	30	20	10	71	71	0	TUSC1,missense_variant,,ENST00000358022,;,regulatory_region_variant,,ENSR00000234077,;	A	ENSG00000198680	ENST00000358022	Transcript	missense_variant	353/1476	221/630	74/209	R/L	cGt/cTt		-1	TUSC1	HGNC	HGNC:31010	protein_coding	YES		ENSP00000350716	Q2TAM9.94		UPI000022D8DE	deleterious(0.02)
CTC1273_CDO_vs_CTC1273_buffy-coat.strelka.somatic_snvs_VEP.filteredVCFtools.maf	CYLC2	1539	.	GRCh38	chr9	103004810	103004810	+	Missense_Mutation	SNP	T	T	G		CTC1273_CDO	CTC1273_buffy-coat	T	T	ENST00000374798	37	23	14	69	69	0	CYLC2,missense_variant,,ENST00000374798,;	G	ENSG00000155833	ENST00000374798	Transcript	missense_variant	344/2149	296/1047	99/348	L/R	cTc/cGc	COSV66339590	1	CYLC2	HGNC	HGNC:2583	protein_coding	YES	CCDS35085.1	ENSP00000420256	Q14093.146	A0A024R146.52	UPI0000128C36	tolerated(0.33)
CTC1273_CDO_vs_CTC1273_buffy-coat.strelka.somatic_snvs_VEP.filteredVCFtools.maf	CTPS2	56474	.	GRCh38	chrX	16609661	16609661	+	Missense_Mutation	SNP	T	T	A	novel	CTC1273_CDO	CTC1273_buffy-coat	T	T	ENST00000359276	99	55	44	73	73	0	CTPS2,missense_variant,,ENST00000359276,;,regulatory_region_variant,,ENSR00001158335,;	A	ENSG00000047230	ENST00000359276	Transcript	missense_variant	1945/3953	1571/1761	524/586	Q/L	cAg/cTg		-1	CTPS2	HGNC	HGNC:2520	protein_coding	YES	CCDS14175.1	ENSP00000352222	Q9NRF8.173	A0A024RC00.61	UPI0000073CBD	deleterious(0)
CTC1273_CDO_vs_CTC1273_buffy-coat.strelka.somatic_snvs_VEP.filteredVCFtools.maf	SCML1	6322	.	GRCh38	chrX	17750222	17750222	+	Missense_Mutation	SNP	T	T	A	novel	CTC1273_CDO	CTC1273_buffy-coat	T	T	ENST00000380041	94	75	18	100	100	0	SCML1,missense_variant,,ENST00000380041,;,regulatory_region_variant,,ENSR00001158443,;	A	ENSG00000047634	ENST00000380041	Transcript	missense_variant	936/2887	632/990	211/329	L/H	cTt/cAt		1	SCML1	HGNC	HGNC:10580	protein_coding	YES	CCDS35210.1	ENSP00000369380	Q9UN30.163		UPI000021244E	tolerated(0.09)
CTC1273_CDO_vs_CTC1273_buffy-coat.strelka.somatic_snvs_VEP.filteredVCFtools.maf	POLA1	5422	.	GRCh38	chrX	24841817	24841817	+	Missense_Mutation	SNP	T	T	G	novel	CTC1273_CDO	CTC1273_buffy-coat	T	T	ENST00000379068	78	52	26	75	75	0	POLA1,missense_variant,,ENST00000379068,;	G	ENSG00000101868	ENST00000379068	Transcript	missense_variant	3946/5487	3902/4407	1301/1468	V/G	gTc/gGc		1	POLA1	HGNC	HGNC:9173	protein_coding	YES	CCDS83462.1	ENSP00000368358		A6NMQ1.119	UPI000022DD18	deleterious(0)
CTC1273_tumor_vs_CTC1273_buffy-coat.strelka.somatic_indels_VEP.filteredVCFtools.maf	NUP160	23279	.	GRCh38	chr11	47840379	47840379	+	Frame_Shift_Del	DEL	C	C	-		CTC1273_tumor	CTC1273_buffy-coat	C	C	ENST00000378460	94	54	36	86	86	0	NUP160,frameshift_variant,,ENST00000378460,;YPEL5P2,upstream_gene_variant,,ENST00000605553,;	-	ENSG00000030066	ENST00000378460	Transcript	frameshift_variant,splice_region_variant	454/5228	422/4209	141/1402	S/X	aGt/at	COSV65855805	-1	NUP160	HGNC	HGNC:18017	protein_coding	YES		ENSP00000367721	Q12769.203			NA
CTC1273_tumor_vs_CTC1273_buffy-coat.strelka.somatic_indels_VEP.filteredVCFtools.maf	TSFM	10102	.	GRCh38	chr12	57796386	57796397	+	In_Frame_Del	DEL	GTGGGCATGGCC	GTGGGCATGGCC	-	novel	CTC1273_tumor	CTC1273_buffy-coat	GTGGGCATGGCC	GTGGGCATGGCC	ENST00000652027	88	80	6	91	91	0	TSFM,inframe_deletion,,ENST00000652027,;AVIL,downstream_gene_variant,,ENST00000549994,;,3_prime_UTR_variant,,ENST00000651284,;	-	ENSG00000123297	ENST00000652027	Transcript	inframe_deletion	796-807/1997	781-792/978	261-264/325	VGMA/-	GTGGGCATGGCC/-		1	TSFM	HGNC	HGNC:12367	protein_coding	YES	CCDS8958.2	ENSP00000499171	P43897.203	E5KS95.93	UPI0000129D50	NA
CTC1273_tumor_vs_CTC1273_buffy-coat.strelka.somatic_indels_VEP.filteredVCFtools.maf	TSTD2	158427	.	GRCh38	chr9	97610430	97610431	+	Frame_Shift_Del	DEL	AG	AG	-	novel	CTC1273_tumor	CTC1273_buffy-coat	AG	AG	ENST00000341170	113	67	38	76	75	0	TSTD2,frameshift_variant,,ENST00000341170,;	-	ENSG00000136925	ENST00000341170	Transcript	frameshift_variant	926-927/4116	750-751/1551	250-251/516	HC/QX	caCTgt/cagt		-1	TSTD2	HGNC	HGNC:30087	protein_coding	YES	CCDS6727.2	ENSP00000342499	Q5T7W7.138		UPI00002114B8	NA
CTC1273_tumor_vs_CTC1273_buffy-coat.strelka.somatic_snvs_VEP.filteredVCFtools.maf	RHD	6007	.	GRCh38	chr1	25284678	25284678	+	Missense_Mutation	SNP	C	C	T	rs139501061	CTC1273_tumor	CTC1273_buffy-coat	C	C	ENST00000328664	122	77	44	161	161	0	RHD,missense_variant,,ENST00000328664,;RSRP1,intron_variant,,ENST00000473314,;,regulatory_region_variant,,ENSR00000351130,;	T	ENSG00000187010	ENST00000328664	Transcript	missense_variant	293/2814	254/1254	85/417	A/V	gCg/gTg	rs139501061,CM128193,COSV59645223,COSV59645927	1	RHD	HGNC	HGNC:10009	protein_coding	YES	CCDS262.1	ENSP00000331871	Q02161.182	A0A1B1R0Y1.26	UPI0000246EA2	tolerated(0.49)
CTC1273_tumor_vs_CTC1273_buffy-coat.strelka.somatic_snvs_VEP.filteredVCFtools.maf	PIK3R3	8503	.	GRCh38	chr1	46043739	46043739	+	Missense_Mutation	SNP	G	G	C		CTC1273_tumor	CTC1273_buffy-coat	G	G	ENST00000262741	156	106	48	78	78	0	PIK3R3,missense_variant,,ENST00000262741,;P3R3URF-PIK3R3,missense_variant,,ENST00000540385,;,upstream_gene_variant,,ENST00000450004,;,regulatory_region_variant,,ENSR00000923717,;,TF_binding_site_variant,,ENSM00524702661,;	C	ENSG00000117461	ENST00000262741	Transcript	missense_variant	1997/5596	1320/1386	440/461	H/Q	caC/caG	COSV53111324	-1	PIK3R3	HGNC	HGNC:8981	protein_coding	YES	CCDS529.1	ENSP00000262741	Q92569.185		UPI000013D318	deleterious(0)
CTC1273_tumor_vs_CTC1273_buffy-coat.strelka.somatic_snvs_VEP.filteredVCFtools.maf	AGL	178	.	GRCh38	chr1	99881094	99881094	+	Missense_Mutation	SNP	G	G	C	novel	CTC1273_tumor	CTC1273_buffy-coat	G	G	ENST00000361915	58	54	4	78	77	0	AGL,missense_variant,,ENST00000361915,;	C	ENSG00000162688	ENST00000361915	Transcript	missense_variant	2041/7091	1918/4599	640/1532	A/P	Gct/Cct		1	AGL	HGNC	HGNC:321	protein_coding	YES	CCDS759.1	ENSP00000355106	P35573.201	A0A0S2A4E4.37	UPI00001694CB	tolerated(0.15)
CTC1273_tumor_vs_CTC1273_buffy-coat.strelka.somatic_snvs_VEP.filteredVCFtools.maf	TCHH	7062	.	GRCh38	chr1	152112709	152112709	+	Missense_Mutation	SNP	C	C	T	rs550726317	CTC1273_tumor	CTC1273_buffy-coat	C	C	ENST00000614923	114	104	10	72	72	0	TCHH,missense_variant,,ENST00000614923,;	T	ENSG00000159450	ENST00000614923	Transcript	missense_variant	593/6985	508/5832	170/1943	D/N	Gac/Aac	rs550726317	-1	TCHH	HGNC	HGNC:11791	protein_coding	YES	CCDS41396.1	ENSP00000480484	Q07283.175		UPI0000458A5E	deleterious_low_confidence(0)
CTC1273_tumor_vs_CTC1273_buffy-coat.strelka.somatic_snvs_VEP.filteredVCFtools.maf	KIF21B	23046	.	GRCh38	chr1	200996294	200996294	+	Missense_Mutation	SNP	C	C	T		CTC1273_tumor	CTC1273_buffy-coat	C	C	ENST00000461742	174	118	56	88	88	0	KIF21B,missense_variant,,ENST00000461742,;	T	ENSG00000116852	ENST00000461742	Transcript	missense_variant	2510/9334	2179/4872	727/1623	A/T	Gcc/Acc	COSV100145343	-1	KIF21B	HGNC	HGNC:29442	protein_coding	YES	CCDS58055.1	ENSP00000433808	O75037.183		UPI0000E06002	deleterious(0.01)
CTC1273_tumor_vs_CTC1273_buffy-coat.strelka.somatic_snvs_VEP.filteredVCFtools.maf	KIAA1217	56243	.	GRCh38	chr10	24219664	24219664	+	Missense_Mutation	SNP	G	G	T		CTC1273_tumor	CTC1273_buffy-coat	G	G	ENST00000376454	211	167	44	104	104	0	KIAA1217,missense_variant,,ENST00000376454,;	T	ENSG00000120549	ENST00000376454	Transcript	missense_variant	165/7407	109/5832	37/1943	D/Y	Gat/Tat	COSV64612804	1	KIAA1217	HGNC	HGNC:25428	protein_coding	YES	CCDS31165.1	ENSP00000365637	Q5T5P2.143		UPI000013EC2A	deleterious(0)
CTC1273_tumor_vs_CTC1273_buffy-coat.strelka.somatic_snvs_VEP.filteredVCFtools.maf	OR8U1	219417	.	GRCh38	chr11	56376377	56376377	+	Missense_Mutation	SNP	T	T	A		CTC1273_tumor	CTC1273_buffy-coat	T	T	ENST00000302270	156	111	39	109	106	0	OR8U1,missense_variant,,ENST00000302270,;	A	ENSG00000172199	ENST00000302270	Transcript	missense_variant	754/930	754/930	252/309	Y/N	Tat/Aat	COSV100164163	1	OR8U1	HGNC	HGNC:19611	protein_coding	YES	CCDS41647.1	ENSP00000304188	Q8NH10.141		UPI0000061EEF	deleterious(0)
CTC1273_tumor_vs_CTC1273_buffy-coat.strelka.somatic_snvs_VEP.filteredVCFtools.maf	NUMA1	4926	.	GRCh38	chr11	72013034	72013034	+	Missense_Mutation	SNP	C	C	T	rs772440370	CTC1273_tumor	CTC1273_buffy-coat	C	C	ENST00000393695	121	73	48	75	75	0	NUMA1,missense_variant,,ENST00000393695,;,upstream_gene_variant,,ENST00000502284,;,regulatory_region_variant,,ENSR00000434811,;	T	ENSG00000137497	ENST00000393695	Transcript	missense_variant	4656/7198	4469/6348	1490/2115	R/H	cGt/cAt	rs772440370,COSV61185619	-1	NUMA1	HGNC	HGNC:8059	protein_coding	YES	CCDS31633.1	ENSP00000377298	Q14980.194		UPI000013DB8B	tolerated(0.23)
CTC1273_tumor_vs_CTC1273_buffy-coat.strelka.somatic_snvs_VEP.filteredVCFtools.maf	JAML	120425	.	GRCh38	chr11	118194387	118194387	+	Missense_Mutation	SNP	G	A	A	rs755514701	CTC1273_tumor	CTC1273_buffy-coat	G	G	ENST00000356289	58	10	48	81	81	0	JAML,missense_variant,,ENST00000356289,;,regulatory_region_variant,,ENSR00000443864,;,TF_binding_site_variant,,ENSM00524065474,;	A	ENSG00000160593	ENST00000356289	Transcript	missense_variant	1214/1876	1123/1185	375/394	R/W	Cgg/Tgg	rs755514701	-1	JAML	HGNC	HGNC:19084	protein_coding	YES	CCDS41723.1	ENSP00000348635	Q86YT9.152		UPI000000D82D	deleterious(0.01)
CTC1273_tumor_vs_CTC1273_buffy-coat.strelka.somatic_snvs_VEP.filteredVCFtools.maf	SLC5A8	160728	.	GRCh38	chr12	101182844	101182844	+	Missense_Mutation	SNP	G	G	A	rs773903392	CTC1273_tumor	CTC1273_buffy-coat	G	G	ENST00000536262	48	18	30	92	92	0	SLC5A8,missense_variant,,ENST00000536262,;	A	ENSG00000256870	ENST00000536262	Transcript	missense_variant	1514/4009	1124/1833	375/610	S/L	tCg/tTg	rs773903392,COSV73310535	-1	SLC5A8	HGNC	HGNC:19119	protein_coding	YES	CCDS9080.1	ENSP00000445340	Q8N695.136		UPI000004DAF6	tolerated(0.09)
CTC1273_tumor_vs_CTC1273_buffy-coat.strelka.somatic_snvs_VEP.filteredVCFtools.maf	DLL4	54567	.	GRCh38	chr15	40929971	40929971	+	Missense_Mutation	SNP	A	G	G	novel	CTC1273_tumor	CTC1273_buffy-coat	A	A	ENST00000249749	85	22	63	107	107	0	DLL4,missense_variant,,ENST00000249749,;,regulatory_region_variant,,ENSR00000513566,;,regulatory_region_variant,,ENSR00000991662,;	G	ENSG00000128917	ENST00000249749	Transcript	missense_variant	520/3426	191/2058	64/685	H/R	cAc/cGc		1	DLL4	HGNC	HGNC:2910	protein_coding	YES	CCDS45232.1	ENSP00000249749	Q9NR61.187		UPI0000047825	deleterious(0)
CTC1273_tumor_vs_CTC1273_buffy-coat.strelka.somatic_snvs_VEP.filteredVCFtools.maf	HIC1	3090	.	GRCh38	chr17	2058751	2058751	+	Missense_Mutation	SNP	C	G	G	rs763409414	CTC1273_tumor	CTC1273_buffy-coat	C	C	ENST00000619757	137	27	108	139	139	0	HIC1,missense_variant,,ENST00000619757,;SMG6,downstream_gene_variant,,ENST00000263073,;,regulatory_region_variant,,ENSR00000282083,;,regulatory_region_variant,,ENSR00000547108,;	G	ENSG00000177374	ENST00000619757	Transcript	missense_variant	2217/6707	2061/2145	687/714	D/E	gaC/gaG	rs763409414,COSV53970520	1	HIC1	HGNC	HGNC:4909	protein_coding	YES	CCDS42230.1	ENSP00000477858	Q14526.191		UPI00004EC06B	tolerated_low_confidence(0.31)
CTC1273_tumor_vs_CTC1273_buffy-coat.strelka.somatic_snvs_VEP.filteredVCFtools.maf	TOP3A	7156	.	GRCh38	chr17	18274893	18274893	+	Nonsense_Mutation	SNP	G	C	C	novel	CTC1273_tumor	CTC1273_buffy-coat	G	G	ENST00000321105	92	16	76	77	76	0	TOP3A,stop_gained,,ENST00000321105,;	C	ENSG00000177302	ENST00000321105	Transcript	stop_gained	3131/6596	2915/3006	972/1001	S/*	tCa/tGa		-1	TOP3A	HGNC	HGNC:11992	protein_coding	YES	CCDS11194.1	ENSP00000321636	Q13472.186		UPI00001371A0
CTC1273_tumor_vs_CTC1273_buffy-coat.strelka.somatic_snvs_VEP.filteredVCFtools.maf	KRT10	3858	.	GRCh38	chr17	40822312	40822312	+	Missense_Mutation	SNP	T	T	C	novel	CTC1273_tumor	CTC1273_buffy-coat	T	T	ENST00000269576	40	9	25	83	79	0	KRT10,missense_variant,,ENST00000269576,;KRT10-AS1,intron_variant,,ENST00000301665,;	C	ENSG00000186395	ENST00000269576	Transcript	missense_variant	303/2143	274/1755	92/584	S/G	Agc/Ggc		-1	KRT10	HGNC	HGNC:6413	protein_coding	YES	CCDS11377.1	ENSP00000269576	P13645.216		UPI000013D842	tolerated_low_confidence(0.5)
CTC1273_tumor_vs_CTC1273_buffy-coat.strelka.somatic_snvs_VEP.filteredVCFtools.maf	TMUB2	79089	.	GRCh38	chr17	44190698	44190698	+	Missense_Mutation	SNP	G	G	C	novel	CTC1273_tumor	CTC1273_buffy-coat	G	G	ENST00000538716	65	23	42	107	107	0	TMUB2,missense_variant,,ENST00000538716,;ATXN7L3,downstream_gene_variant,,ENST00000587097,;ASB16-AS1,upstream_gene_variant,,ENST00000588785,;,regulatory_region_variant,,ENSR00000556506,;	C	ENSG00000168591	ENST00000538716	Transcript	missense_variant	971/2202	800/966	267/321	G/A	gGt/gCt		1	TMUB2	HGNC	HGNC:28459	protein_coding	YES	CCDS54134.1	ENSP00000444565	Q71RG4.134		UPI0000201381	tolerated(1)
CTC1273_tumor_vs_CTC1273_buffy-coat.strelka.somatic_snvs_VEP.filteredVCFtools.maf	APC2	10297	.	GRCh38	chr19	1467881	1467881	+	Missense_Mutation	SNP	A	A	C	novel	CTC1273_tumor	CTC1273_buffy-coat	A	A	ENST00000590469	80	76	4	113	111	1	APC2,missense_variant,,ENST00000590469,;C19orf25,intron_variant,,ENST00000588427,;	C	ENSG00000115266	ENST00000590469	Transcript	missense_variant	4816/10179	4580/6912	1527/2303	H/P	cAc/cCc		1	APC2	HGNC	HGNC:24036	protein_coding	YES	CCDS12068.1	ENSP00000467073	O95996.163	A0A0C4DGQ0.39	UPI0000073D85	tolerated(0.3)
CTC1273_tumor_vs_CTC1273_buffy-coat.strelka.somatic_snvs_VEP.filteredVCFtools.maf	TBXA2R	6915	.	GRCh38	chr19	3600609	3600609	+	Missense_Mutation	SNP	C	T	T	rs753606178	CTC1273_tumor	CTC1273_buffy-coat	C	C	ENST00000375190	67	15	52	97	96	0	TBXA2R,missense_variant,,ENST00000375190,;	T	ENSG00000006638	ENST00000375190	Transcript	missense_variant	455/2642	26/1032	9/343	G/E	gGg/gAg	rs753606178	-1	TBXA2R	HGNC	HGNC:11608	protein_coding	YES	CCDS42467.1	ENSP00000364336	P21731.214		UPI000002B4B1	deleterious(0.03)
CTC1273_tumor_vs_CTC1273_buffy-coat.strelka.somatic_snvs_VEP.filteredVCFtools.maf	LDLR	3949	.	GRCh38	chr19	11113350	11113350	+	Missense_Mutation	SNP	C	G	G	novel	CTC1273_tumor	CTC1273_buffy-coat	C	C	ENST00000558518	60	13	47	76	76	0	LDLR,missense_variant,,ENST00000558518,;MIR6886,upstream_gene_variant,,ENST00000619864,;	G	ENSG00000130164	ENST00000558518	Transcript	missense_variant	1345/5173	1259/2583	420/860	T/S	aCc/aGc		1	LDLR	HGNC	HGNC:6547	protein_coding	YES	CCDS12254.1	ENSP00000454071	P01130.252	A0A024R7D5.57	UPI00000015DF	tolerated(0.53)
CTC1273_tumor_vs_CTC1273_buffy-coat.strelka.somatic_snvs_VEP.filteredVCFtools.maf	STRN	6801	.	GRCh38	chr2	36886731	36886731	+	Nonsense_Mutation	SNP	T	A	A		CTC1273_tumor	CTC1273_buffy-coat	T	T	ENST00000263918	108	17	90	59	59	0	STRN,stop_gained,,ENST00000263918,;,regulatory_region_variant,,ENSR00001029945,;	A	ENSG00000115808	ENST00000263918	Transcript	stop_gained	1100/14174	1027/2343	343/780	K/*	Aaa/Taa	COSV55746015,COSV55751493	-1	STRN	HGNC	HGNC:11424	protein_coding	YES	CCDS1784.1	ENSP00000263918	O43815.194		UPI000013D48A
CTC1273_tumor_vs_CTC1273_buffy-coat.strelka.somatic_snvs_VEP.filteredVCFtools.maf	MFSD9	84804	.	GRCh38	chr2	102732330	102732330	+	Missense_Mutation	SNP	C	C	T	novel	CTC1273_tumor	CTC1273_buffy-coat	C	C	ENST00000258436	106	69	35	74	74	0	MFSD9,missense_variant,,ENST00000258436,;TMEM182,upstream_gene_variant,,ENST00000409173,;	T	ENSG00000135953	ENST00000258436	Transcript	missense_variant	323/5293	245/1425	82/474	G/E	gGa/gAa		-1	MFSD9	HGNC	HGNC:28158	protein_coding	YES	CCDS2063.1	ENSP00000258436	Q8NBP5.140		UPI0000070215	deleterious(0)
CTC1273_tumor_vs_CTC1273_buffy-coat.strelka.somatic_snvs_VEP.filteredVCFtools.maf	TANC1	85461	.	GRCh38	chr2	159230657	159230657	+	Nonsense_Mutation	SNP	G	G	A	rs1285740876	CTC1273_tumor	CTC1273_buffy-coat	G	G	ENST00000263635	115	65	50	105	105	0	TANC1,stop_gained,,ENST00000263635,;	A	ENSG00000115183	ENST00000263635	Transcript	stop_gained	5499/7501	5231/5586	1744/1861	W/*	tGg/tAg	rs1285740876	1	TANC1	HGNC	HGNC:29364	protein_coding	YES	CCDS42766.1	ENSP00000263635	Q9C0D5.158		UPI0000421D80
CTC1273_tumor_vs_CTC1273_buffy-coat.strelka.somatic_snvs_VEP.filteredVCFtools.maf	FSIP2	401024	.	GRCh38	chr2	185803413	185803413	+	Missense_Mutation	SNP	A	A	T	novel	CTC1273_tumor	CTC1273_buffy-coat	A	A	ENST00000424728	98	58	40	89	89	0	FSIP2,missense_variant,,ENST00000424728,;FSIP2-AS1,upstream_gene_variant,,ENST00000436557,;	T	ENSG00000188738	ENST00000424728	Transcript	missense_variant	14198/20879	14107/20724	4703/6907	S/C	Agc/Tgc		1	FSIP2	HGNC	HGNC:21675	protein_coding	YES	CCDS54426.2	ENSP00000401306	Q5CZC0.100		UPI000198D023	tolerated(0.08)
CTC1273_tumor_vs_CTC1273_buffy-coat.strelka.somatic_snvs_VEP.filteredVCFtools.maf	PMS1	5378	.	GRCh38	chr2	189877332	189877332	+	Missense_Mutation	SNP	G	G	C		CTC1273_tumor	CTC1273_buffy-coat	G	G	ENST00000441310	91	51	39	91	91	0	PMS1,missense_variant,,ENST00000441310,;C2orf88,upstream_gene_variant,,ENST00000478197,;	C	ENSG00000064933	ENST00000441310	Transcript	missense_variant	2859/3156	2695/2799	899/932	D/H	Gac/Cac	COSV59719680	1	PMS1	HGNC	HGNC:9121	protein_coding	YES	CCDS2302.1	ENSP00000406490	P54277.194		UPI00000405F5	deleterious(0)
CTC1273_tumor_vs_CTC1273_buffy-coat.strelka.somatic_snvs_VEP.filteredVCFtools.maf	KCNB1	3745	.	GRCh38	chr20	49482024	49482024	+	Missense_Mutation	SNP	C	C	T		CTC1273_tumor	CTC1273_buffy-coat	C	C	ENST00000371741	181	126	52	83	83	0	KCNB1,missense_variant,,ENST00000371741,;	T	ENSG00000158445	ENST00000371741	Transcript	missense_variant	645/11871	457/2577	153/858	E/K	Gag/Aag	COSV65568151	-1	KCNB1	HGNC	HGNC:6231	protein_coding	YES	CCDS13418.1	ENSP00000360806	Q14721.178		UPI000012DC80	tolerated(0.07)
CTC1273_tumor_vs_CTC1273_buffy-coat.strelka.somatic_snvs_VEP.filteredVCFtools.maf	KIAA0930	23313	.	GRCh38	chr22	45205707	45205707	+	Missense_Mutation	SNP	G	G	T	novel	CTC1273_tumor	CTC1273_buffy-coat	G	G	ENST00000336156	101	61	39	103	103	0	KIAA0930,missense_variant,,ENST00000336156,;MIR1249,upstream_gene_variant,,ENST00000408671,;,regulatory_region_variant,,ENSR00001061022,;	T	ENSG00000100364	ENST00000336156	Transcript	missense_variant,splice_region_variant	528/6338	337/1215	113/404	L/M	Ctg/Atg		-1	KIAA0930	HGNC	HGNC:1314	protein_coding	YES	CCDS33665.1	ENSP00000336720	Q6ICG6.121		UPI00001D8391	deleterious(0.03)
CTC1273_tumor_vs_CTC1273_buffy-coat.strelka.somatic_snvs_VEP.filteredVCFtools.maf	CELSR1	9620	.	GRCh38	chr22	46365667	46365667	+	Missense_Mutation	SNP	C	C	T	rs745559079	CTC1273_tumor	CTC1273_buffy-coat	C	C	ENST00000674500	98	49	49	75	75	0	CELSR1,missense_variant,,ENST00000674500,;	T	ENSG00000075275	ENST00000674500	Transcript	missense_variant	8773/11559	8323/9060	2775/3019	G/S	Ggc/Agc	rs745559079	-1	CELSR1	HGNC	HGNC:1850	protein_coding	YES		ENSP00000501367		A0A6I8PRU0.6	UPI00002079D0	tolerated(1)
CTC1273_tumor_vs_CTC1273_buffy-coat.strelka.somatic_snvs_VEP.filteredVCFtools.maf	CPB1	1360	.	GRCh38	chr3	148845483	148845483	+	Missense_Mutation	SNP	G	A	A		CTC1273_tumor	CTC1273_buffy-coat	G	G	ENST00000282957	208	58	148	84	84	0	CPB1,missense_variant,,ENST00000282957,;	A	ENSG00000153002	ENST00000282957	Transcript	missense_variant	851/1452	838/1254	280/417	E/K	Gaa/Aaa	COSV99294116	1	CPB1	HGNC	HGNC:2299	protein_coding	YES	CCDS33874.1	ENSP00000282957	P15086.204		UPI00001271CD	deleterious(0.01)
CTC1273_tumor_vs_CTC1273_buffy-coat.strelka.somatic_snvs_VEP.filteredVCFtools.maf	FREM3	166752	.	GRCh38	chr4	143697299	143697299	+	Missense_Mutation	SNP	C	C	T	rs1268578738	CTC1273_tumor	CTC1273_buffy-coat	C	C	ENST00000329798	101	77	24	89	89	0	FREM3,missense_variant,,ENST00000329798,;,intron_variant,,ENST00000641328,;	T	ENSG00000183090	ENST00000329798	Transcript	missense_variant	3377/6729	3377/6420	1126/2139	G/D	gGt/gAt	rs1268578738	-1	FREM3	HGNC	HGNC:25172	protein_coding	YES	CCDS54808.1	ENSP00000332886	P0C091.117		UPI0000D615C2	deleterious(0.02)
CTC1273_tumor_vs_CTC1273_buffy-coat.strelka.somatic_snvs_VEP.filteredVCFtools.maf	DNAH5	1767	.	GRCh38	chr5	13776526	13776526	+	Nonsense_Mutation	SNP	G	A	A	rs868444911	CTC1273_tumor	CTC1273_buffy-coat	G	G	ENST00000265104	70	14	56	98	97	0	DNAH5,stop_gained,,ENST00000265104,;	A	ENSG00000039139	ENST00000265104	Transcript	stop_gained	9536/15781	9286/13875	3096/4624	R/*	Cga/Tga	rs868444911,CM147994,COSV54213734	-1	DNAH5	HGNC	HGNC:2950	protein_coding	YES	CCDS3882.1	ENSP00000265104	Q8TE73.173		UPI0000110101
CTC1273_tumor_vs_CTC1273_buffy-coat.strelka.somatic_snvs_VEP.filteredVCFtools.maf	ZBED3	84327	.	GRCh38	chr5	77077560	77077560	+	Missense_Mutation	SNP	C	C	T	novel	CTC1273_tumor	CTC1273_buffy-coat	C	C	ENST00000255198	21	9	12	51	51	0	ZBED3,missense_variant,,ENST00000255198,;SNORA47,downstream_gene_variant,,ENST00000458862,;,downstream_gene_variant,,ENST00000512650,;,intron_variant,,ENST00000646704,;,regulatory_region_variant,,ENSR00000759546,;,TF_binding_site_variant,,ENSM00522450046,;,TF_binding_site_variant,,ENSM00202219058,;	T	ENSG00000132846	ENST00000255198	Transcript	missense_variant	646/6134	319/705	107/234	G/R	Ggg/Agg		-1	ZBED3	HGNC	HGNC:20711	protein_coding	YES	CCDS4036.1	ENSP00000255198	Q96IU2.132		UPI0000071250	tolerated(0.56)
CTC1273_tumor_vs_CTC1273_buffy-coat.strelka.somatic_snvs_VEP.filteredVCFtools.maf	DMXL1	1657	.	GRCh38	chr5	119151944	119151944	+	Missense_Mutation	SNP	A	A	C	novel	CTC1273_tumor	CTC1273_buffy-coat	A	A	ENST00000539542	67	19	46	71	71	0	DMXL1,missense_variant,,ENST00000539542,;MIR5706,upstream_gene_variant,,ENST00000579841,;	C	ENSG00000172869	ENST00000539542	Transcript	missense_variant	5093/11538	4610/9147	1537/3048	D/A	gAt/gCt		1	DMXL1	HGNC	HGNC:2937	protein_coding	YES	CCDS75289.1	ENSP00000439479		F5H269.82	UPI000206568B	deleterious(0)
CTC1273_tumor_vs_CTC1273_buffy-coat.strelka.somatic_snvs_VEP.filteredVCFtools.maf	DDX46	9879	.	GRCh38	chr5	134781212	134781212	+	Missense_Mutation	SNP	G	G	A	novel	CTC1273_tumor	CTC1273_buffy-coat	G	G	ENST00000452510	44	39	5	79	78	0	DDX46,missense_variant,,ENST00000452510,;	A	ENSG00000145833	ENST00000452510	Transcript	missense_variant	1005/5674	845/3099	282/1032	G/D	gGt/gAt		1	DDX46	HGNC	HGNC:18681	protein_coding	YES	CCDS75306.1	ENSP00000416534		A0A0C4DG89.55	UPI000006F4C9	deleterious(0.03)
CTC1273_tumor_vs_CTC1273_buffy-coat.strelka.somatic_snvs_VEP.filteredVCFtools.maf	RIMS1	22999	.	GRCh38	chr6	72182820	72182820	+	Missense_Mutation	SNP	C	A	A	rs1235421993	CTC1273_tumor	CTC1273_buffy-coat	C	C	ENST00000521978	107	16	90	67	67	0	RIMS1,missense_variant,,ENST00000521978,;,regulatory_region_variant,,ENSR00000795409,;	A	ENSG00000079841	ENST00000521978	Transcript	missense_variant	1823/7984	1349/5079	450/1692	P/Q	cCg/cAg	rs1235421993	1	RIMS1	HGNC	HGNC:17282	protein_coding	YES	CCDS47449.1	ENSP00000428417	Q86UR5.187		UPI00001908FB	deleterious(0.04)
CTC1273_tumor_vs_CTC1273_buffy-coat.strelka.somatic_snvs_VEP.filteredVCFtools.maf	BMPER	168667	.	GRCh38	chr7	34055283	34055283	+	Missense_Mutation	SNP	T	T	C	novel	CTC1273_tumor	CTC1273_buffy-coat	T	T	ENST00000649409	105	63	42	87	87	0	BMPER,missense_variant,,ENST00000649409,;	C	ENSG00000164619	ENST00000649409	Transcript	missense_variant	982/5287	907/2058	303/685	F/L	Ttt/Ctt		1	BMPER	HGNC	HGNC:24154	protein_coding	YES	CCDS5442.1	ENSP00000497748	Q8N8U9.145	A0A090N7U6.40	UPI000006D462	tolerated(0.51)
CTC1273_tumor_vs_CTC1273_buffy-coat.strelka.somatic_snvs_VEP.filteredVCFtools.maf	WASL	8976	.	GRCh38	chr7	123692550	123692550	+	Missense_Mutation	SNP	G	G	T	novel	CTC1273_tumor	CTC1273_buffy-coat	G	G	ENST00000223023	110	66	41	99	95	1	WASL,missense_variant,,ENST00000223023,;,regulatory_region_variant,,ENSR00000838142,;	T	ENSG00000106299	ENST00000223023	Transcript	missense_variant	1413/4363	1144/1518	382/505	P/T	Cct/Act		-1	WASL	HGNC	HGNC:12735	protein_coding	YES	CCDS34743.1	ENSP00000223023	O00401.209		UPI000013C821	tolerated(0.8)
CTC1273_tumor_vs_CTC1273_buffy-coat.strelka.somatic_snvs_VEP.filteredVCFtools.maf	SSMEM1	136263	.	GRCh38	chr7	130216433	130216433	+	Missense_Mutation	SNP	C	C	T	rs768395125	CTC1273_tumor	CTC1273_buffy-coat	C	C	ENST00000297819	165	70	91	91	91	0	SSMEM1,missense_variant,,ENST00000297819,;	T	ENSG00000165120	ENST00000297819	Transcript	missense_variant	749/1160	698/735	233/244	S/F	tCc/tTc	rs768395125,COSV52833817	1	SSMEM1	HGNC	HGNC:29580	protein_coding	YES	CCDS5816.1	ENSP00000297819	Q8WWF3.113	A4D1L0.99	UPI00000706B0	tolerated(0.17)
CTC1273_tumor_vs_CTC1273_buffy-coat.strelka.somatic_snvs_VEP.filteredVCFtools.maf	STMP1	647087	.	GRCh38	chr7	135674157	135674157	+	Missense_Mutation	SNP	A	A	C	novel	CTC1273_tumor	CTC1273_buffy-coat	A	A	ENST00000507606	165	120	45	76	75	1	STMP1,missense_variant,,ENST00000507606,;	C	ENSG00000243317	ENST00000507606	Transcript	missense_variant	202/2461	136/144	46/47	S/R	Agt/Cgt		1	STMP1	HGNC	HGNC:41909	protein_coding	YES	CCDS55168.1	ENSP00000425996	E0CX11.66		UPI000020FB70	deleterious_low_confidence(0.04)
CTC1273_tumor_vs_CTC1273_buffy-coat.strelka.somatic_snvs_VEP.filteredVCFtools.maf	MYOM2	9172	.	GRCh38	chr8	2144949	2144949	+	Missense_Mutation	SNP	A	A	C	novel	CTC1273_tumor	CTC1273_buffy-coat	A	A	ENST00000262113	108	68	39	91	90	1	MYOM2,missense_variant,,ENST00000262113,;,regulatory_region_variant,,ENSR00000846091,;	C	ENSG00000036448	ENST00000262113	Transcript	missense_variant	4501/5008	4366/4398	1456/1465	I/L	Atc/Ctc		1	MYOM2	HGNC	HGNC:7614	protein_coding	YES	CCDS5957.1	ENSP00000262113	P54296.172		UPI000442D01B	tolerated_low_confidence(0.16)
CTC1273_tumor_vs_CTC1273_buffy-coat.strelka.somatic_snvs_VEP.filteredVCFtools.maf	TRHR	7201	.	GRCh38	chr8	109087937	109087937	+	Missense_Mutation	SNP	C	C	T	novel	CTC1273_tumor	CTC1273_buffy-coat	C	C	ENST00000518632	130	86	44	79	79	0	TRHR,missense_variant,,ENST00000518632,;	T	ENSG00000174417	ENST00000518632	Transcript	missense_variant	812/3694	425/1197	142/398	A/V	gCc/gTc		1	TRHR	HGNC	HGNC:12299	protein_coding	YES	CCDS6311.1	ENSP00000430711	P34981.179		UPI0000050437	deleterious(0)
CTC1273_tumor_vs_CTC1273_buffy-coat.strelka.somatic_snvs_VEP.filteredVCFtools.maf	LRRC14	9684	.	GRCh38	chr8	144521035	144521035	+	Missense_Mutation	SNP	G	A	A	rs748247540	CTC1273_tumor	CTC1273_buffy-coat	G	G	ENST00000292524	154	19	134	115	113	0	LRRC14,missense_variant,,ENST00000292524,;LRRC24,downstream_gene_variant,,ENST00000529415,;RECQL4,upstream_gene_variant,,ENST00000617875,;C8orf82,downstream_gene_variant,,ENST00000524821,;	A	ENSG00000160959	ENST00000292524	Transcript	missense_variant	1200/5337	1039/1482	347/493	D/N	Gac/Aac	rs748247540	1	LRRC14	HGNC	HGNC:20419	protein_coding	YES	CCDS6432.1	ENSP00000292524	Q15048.164		UPI000004EC76	tolerated(1)
CTC1273_tumor_vs_CTC1273_buffy-coat.strelka.somatic_snvs_VEP.filteredVCFtools.maf	NUP188	23511	.	GRCh38	chr9	128983298	128983298	+	Missense_Mutation	SNP	C	C	G	novel	CTC1273_tumor	CTC1273_buffy-coat	C	C	ENST00000372577	123	64	58	65	65	0	NUP188,missense_variant,,ENST00000372577,;	G	ENSG00000095319	ENST00000372577	Transcript	missense_variant	1823/5689	1802/5250	601/1749	T/R	aCg/aGg		1	NUP188	HGNC	HGNC:17859	protein_coding	YES	CCDS35156.1	ENSP00000361658	Q5SRE5.148		UPI000041A60F	deleterious(0.02)
CTC1273_tumor_vs_CTC1273_buffy-coat.strelka.somatic_snvs_VEP.filteredVCFtools.maf	POLA1	5422	.	GRCh38	chrX	24841817	24841817	+	Missense_Mutation	SNP	T	T	G	novel	CTC1273_tumor	CTC1273_buffy-coat	T	T	ENST00000379068	108	63	45	75	75	0	POLA1,missense_variant,,ENST00000379068,;	G	ENSG00000101868	ENST00000379068	Transcript	missense_variant	3946/5487	3902/4407	1301/1468	V/G	gTc/gGc		1	POLA1	HGNC	HGNC:9173	protein_coding	YES	CCDS83462.1	ENSP00000368358		A6NMQ1.119	UPI000022DD18	deleterious(0)
CTC1273_tumor_vs_CTC1273_buffy-coat.strelka.somatic_snvs_VEP.filteredVCFtools.maf	KIF4A	24137	.	GRCh38	chrX	70301938	70301938	+	Missense_Mutation	SNP	G	C	C	novel	CTC1273_tumor	CTC1273_buffy-coat	G	G	ENST00000374403	56	11	45	63	63	0	KIF4A,missense_variant,,ENST00000374403,;	C	ENSG00000090889	ENST00000374403	Transcript	missense_variant	623/4388	555/3699	185/1232	L/F	ttG/ttC		1	KIF4A	HGNC	HGNC:13339	protein_coding	YES	CCDS14401.1	ENSP00000363524	O95239.199		UPI000013D32A	tolerated(0.08)
CTC1125_CDO.strelka.variants_VEP.filteredVCFtools.maf	PRAMEF13	0	.	GRCh38	chr1	13198424	13198424	+	Missense_Mutation	SNP	G	A	A	rs1453407869	CTC1125_p7	NORMAL	G	G	ENST00000625019	54	0	54	NA	NA	NA	PRAMEF13,missense_variant,,ENST00000625019,;	A	ENSG00000279169	ENST00000625019	Transcript	missense_variant	873/2163	770/1425	257/474	T/I	aCc/aTc	rs1453407869	-1	PRAMEF13	HGNC	HGNC:13262	protein_coding	YES	CCDS85927.1	ENSP00000491259	Q5VWM6.116		UPI000442CEFF	tolerated(0.14)
CTC1125_CDO.strelka.variants_VEP.filteredVCFtools.maf	PADI3	51702	.	GRCh38	chr1	17270939	17270939	+	Missense_Mutation	SNP	A	G	G	rs140596018	CTC1125_p7	NORMAL	A	A	ENST00000375460	141	0	141	NA	NA	NA	PADI3,missense_variant,,ENST00000375460,;,regulatory_region_variant,,ENSR00000348874,;	G	ENSG00000142619	ENST00000375460	Transcript	missense_variant	932/3189	892/1995	298/664	M/V	Atg/Gtg	rs140596018	1	PADI3	HGNC	HGNC:18337	protein_coding	YES	CCDS179.1	ENSP00000364609	Q9ULW8.166		UPI000013D8A0	deleterious(0.01)
CTC1125_CDO.strelka.variants_VEP.filteredVCFtools.maf	ZFYVE9	9372	.	GRCh38	chr1	52266658	52266658	+	Missense_Mutation	SNP	A	G	G	novel	CTC1125_p7	NORMAL	A	A	ENST00000287727	86	0	86	NA	NA	NA	ZFYVE9,missense_variant,,ENST00000287727,;	G	ENSG00000157077	ENST00000287727	Transcript	missense_variant	2739/5148	2282/4278	761/1425	Q/R	cAa/cGa		1	ZFYVE9	HGNC	HGNC:6775	protein_coding	YES	CCDS563.1	ENSP00000287727	O95405.189		UPI0000001620	deleterious(0.03)
CTC1125_CDO.strelka.variants_VEP.filteredVCFtools.maf	GBP6	163351	.	GRCh38	chr1	89368682	89368682	+	Missense_Mutation	SNP	T	C	C	rs774052556	CTC1125_p7	NORMAL	T	T	ENST00000370456	156	0	156	NA	NA	NA	GBP6,missense_variant,,ENST00000370456,;	C	ENSG00000183347	ENST00000370456	Transcript	missense_variant	223/4685	131/1902	44/633	V/A	gTa/gCa	rs774052556	1	GBP6	HGNC	HGNC:25395	protein_coding	YES	CCDS723.1	ENSP00000359485	Q6ZN66.133		UPI00001D7DF5	tolerated(0.2)
CTC1125_CDO.strelka.variants_VEP.filteredVCFtools.maf	OR51B5	282763	.	GRCh38	chr11	5343224	5343224	+	Missense_Mutation	SNP	A	G	G	rs1286534067	CTC1125_p7	NORMAL	A	A	ENST00000300773	150	1	149	NA	NA	NA	OR51B5,missense_variant,,ENST00000300773,;HBG2,intron_variant,,ENST00000380252,;HBE1,intron_variant,,ENST00000292896,;,intron_variant,,ENST00000380259,;	G	ENSG00000167355	ENST00000300773	Transcript	missense_variant	301/939	301/939	101/312	F/L	Ttt/Ctt	rs1286534067,COSV56174808	-1	OR51B5	HGNC	HGNC:19599	protein_coding	YES	CCDS31378.1	ENSP00000300773	Q9H339.149		UPI000013E697	tolerated(0.07)
CTC1125_CDO.strelka.variants_VEP.filteredVCFtools.maf	OR5T1	390155	.	GRCh38	chr11	56275676	56275676	+	Missense_Mutation	SNP	T	C	C	rs370189785	CTC1125_p7	NORMAL	T	T	ENST00000641665	82	0	82	NA	NA	NA	OR5T1,missense_variant,,ENST00000641665,;	C	ENSG00000181698	ENST00000641665	Transcript	missense_variant	328/1471	38/981	13/326	L/P	cTt/cCt	rs370189785	1	OR5T1	HGNC	HGNC:14821	protein_coding	YES	CCDS31525.1	ENSP00000493364	Q8NG75.146	A0A126GVL6.38	UPI000004B22E	deleterious(0.01)
CTC1125_CDO.strelka.variants_VEP.filteredVCFtools.maf	PALB2	79728	.	GRCh38	chr16	23603526	23603526	+	Missense_Mutation	SNP	G	A	A	rs773829275	CTC1125_p7	NORMAL	G	G	ENST00000261584	87	0	87	NA	NA	NA	PALB2,missense_variant,,ENST00000261584,;,upstream_gene_variant,,ENST00000561764,;	A	ENSG00000083093	ENST00000261584	Transcript	missense_variant	3647/4008	3494/3561	1165/1186	S/L	tCg/tTg	rs773829275,COSV55164051	-1	PALB2	HGNC	HGNC:26144	protein_coding	YES	CCDS32406.1	ENSP00000261584	Q86YC2.154		UPI000000DA86	deleterious(0)
CTC1125_CDO.strelka.variants_VEP.filteredVCFtools.maf	ERN2	10595	.	GRCh38	chr16	23706775	23706775	+	Missense_Mutation	SNP	G	A	A	rs143761786	CTC1125_p7	NORMAL	G	G	ENST00000256797	62	0	62	NA	NA	NA	ERN2,missense_variant,,ENST00000256797,;	A	ENSG00000134398	ENST00000256797	Transcript	missense_variant	501/3337	466/2781	156/926	R/C	Cgc/Tgc	rs143761786,COSV56838101	-1	ERN2	HGNC	HGNC:16942	protein_coding	YES	CCDS32407.2	ENSP00000256797	Q76MJ5.156		UPI000004A5C0	tolerated(0.06)
CTC1125_CDO.strelka.variants_VEP.filteredVCFtools.maf	LRRC36	55282	.	GRCh38	chr16	67385028	67385028	+	Missense_Mutation	SNP	A	G	G	rs1490205308	CTC1125_p7	NORMAL	A	A	ENST00000329956	200	0	200	NA	NA	NA	LRRC36,missense_variant,,ENST00000329956,;TPPP3,downstream_gene_variant,,ENST00000393957,;,regulatory_region_variant,,ENSR00001002825,;	G	ENSG00000159708	ENST00000329956	Transcript	missense_variant	2252/2428	2204/2265	735/754	H/R	cAt/cGt	rs1490205308	1	LRRC36	HGNC	HGNC:25615	protein_coding	YES	CCDS32467.1	ENSP00000329943	Q1X8D7.116		UPI0000409634	deleterious_low_confidence(0.01)
CTC1125_CDO.strelka.variants_VEP.filteredVCFtools.maf	CARMIL2	146206	.	GRCh38	chr16	67646927	67646927	+	Missense_Mutation	SNP	G	A	A	rs1355297766	CTC1125_p7	NORMAL	G	G	ENST00000334583	137	1	136	NA	NA	NA	CARMIL2,missense_variant,,ENST00000334583,;	A	ENSG00000159753	ENST00000334583	Transcript	missense_variant	668/4462	565/4308	189/1435	G/S	Ggc/Agc	rs1355297766	1	CARMIL2	HGNC	HGNC:27089	protein_coding	YES	CCDS45513.1	ENSP00000334958	Q6F5E8.126		UPI00005194F2	tolerated(0.07)
CTC1125_CDO.strelka.variants_VEP.filteredVCFtools.maf	ADAT1	23536	.	GRCh38	chr16	75608855	75608855	+	Missense_Mutation	SNP	G	A	A	rs267604639	CTC1125_p7	NORMAL	G	G	ENST00000564657	105	0	105	NA	NA	NA	ADAT1,missense_variant,,ENST00000564657,;,upstream_gene_variant,,ENST00000564489,;	A	ENSG00000065457	ENST00000564657	Transcript	missense_variant	2077/5757	1177/1509	393/502	P/S	Cct/Tct	rs267604639	-1	ADAT1	HGNC	HGNC:228	protein_coding	YES	CCDS10922.1	ENSP00000457501	Q9BUB4.135	H3BU72.51	UPI000006FD70	deleterious(0)
CTC1125_CDO.strelka.variants_VEP.filteredVCFtools.maf	TP53	7157	.	GRCh38	chr17	7673788	7673788	+	Missense_Mutation	SNP	G	A	A	rs17849781	CTC1125_p7	NORMAL	G	G	ENST00000269305	94	0	94	NA	NA	NA	TP53,missense_variant,,ENST00000269305,;,regulatory_region_variant,,ENSR00000548580,;	A	ENSG00000141510	ENST00000269305	Transcript	missense_variant	974/2512	832/1182	278/393	P/S	Cct/Tct	rs17849781,CM011015,CM052927,CM120850,CX0910928,COSV52668132,COSV52679740,COSV52684662,COSV52950563	-1	TP53	HGNC	HGNC:11998	protein_coding	YES	CCDS11118.1	ENSP00000269305	P04637.292	K7PPA8.77	UPI000002ED67	deleterious(0.03)
CTC1125_CDO.strelka.variants_VEP.filteredVCFtools.maf	MYO15B	80022	.	GRCh38	chr17	75625625	75625625	+	Missense_Mutation	SNP	G	A	A	rs765860063	CTC1125_p7	NORMAL	G	G	ENST00000645453	117	0	117	NA	NA	NA	MYO15B,missense_variant,,ENST00000645453,;RECQL5,downstream_gene_variant,,ENST00000317905,;,regulatory_region_variant,,ENSR00000284495,;	A	ENSG00000266714	ENST00000645453	Transcript	missense_variant	9161/9914	8903/9291	2968/3096	G/E	gGa/gAa	rs765860063	1	MYO15B	HGNC	HGNC:14083	protein_coding	YES		ENSP00000495242		A0A2R8YFM0.16		tolerated(0.14)
CTC1125_CDO.strelka.variants_VEP.filteredVCFtools.maf	CCBE1	147372	.	GRCh38	chr18	59466820	59466820	+	Missense_Mutation	SNP	G	A	A	rs121908253	CTC1125_p7	NORMAL	G	G	ENST00000439986	134	0	134	NA	NA	NA	CCBE1,missense_variant,,ENST00000439986,;,downstream_gene_variant,,ENST00000589242,;	A	ENSG00000183287	ENST00000439986	Transcript	missense_variant	553/6271	472/1221	158/406	R/C	Cgc/Tgc	rs121908253,CM098498	-1	CCBE1	HGNC	HGNC:29426	protein_coding	YES	CCDS32838.1	ENSP00000404464	Q6UXH8.142		UPI000004C616	deleterious(0)
CTC1125_CDO.strelka.variants_VEP.filteredVCFtools.maf	GAMT	2593	.	GRCh38	chr19	1397409	1397409	+	Missense_Mutation	SNP	G	A	A	rs751894166	CTC1125_p7	NORMAL	G	G	ENST00000252288	77	0	77	NA	NA	NA	GAMT,missense_variant,,ENST00000252288,;NDUFS7,downstream_gene_variant,,ENST00000233627,;,upstream_gene_variant,,ENST00000501448,;	A	ENSG00000130005	ENST00000252288	Transcript	missense_variant	727/1110	661/711	221/236	R/C	Cgc/Tgc	rs751894166	-1	GAMT	HGNC	HGNC:4136	protein_coding	YES	CCDS12064.1	ENSP00000252288	Q14353.193	V9HWB2.60	UPI000012B0CC	deleterious(0.01)
CTC1125_CDO.strelka.variants_VEP.filteredVCFtools.maf	ZNF536	9745	.	GRCh38	chr19	30548462	30548462	+	Missense_Mutation	SNP	A	G	G	rs756724521	CTC1125_p7	NORMAL	A	A	ENST00000355537	120	0	120	NA	NA	NA	ZNF536,missense_variant,,ENST00000355537,;	G	ENSG00000198597	ENST00000355537	Transcript	missense_variant	3018/4973	2843/3903	948/1300	K/R	aAa/aGa	rs756724521	1	ZNF536	HGNC	HGNC:29025	protein_coding	YES	CCDS32984.1	ENSP00000347730	O15090.162		UPI000006ED3E	tolerated(0.46)
CTC1125_CDO.strelka.variants_VEP.filteredVCFtools.maf	ZNF529	57711	.	GRCh38	chr19	36548164	36548164	+	Missense_Mutation	SNP	G	T	T	novel	CTC1125_p7	NORMAL	G	G	ENST00000591340	119	0	119	NA	NA	NA	ZNF529,missense_variant,,ENST00000591340,;	T	ENSG00000186020	ENST00000591340	Transcript	missense_variant	593/5144	394/1692	132/563	Q/K	Caa/Aaa		-1	ZNF529	HGNC	HGNC:29328	protein_coding	YES	CCDS54256.1	ENSP00000465578	Q6P280.154		UPI00002021C4	tolerated(0.09)
CTC1125_CDO.strelka.variants_VEP.filteredVCFtools.maf	DHDH	27294	.	GRCh38	chr19	48939600	48939600	+	Missense_Mutation	SNP	C	G	G	rs543413361	CTC1125_p7	NORMAL	C	C	ENST00000221403	106	0	106	NA	NA	NA	DHDH,missense_variant,,ENST00000221403,;	G	ENSG00000104808	ENST00000221403	Transcript	missense_variant	541/1064	518/1005	173/334	A/G	gCc/gGc	rs543413361,COSV55483295	1	DHDH	HGNC	HGNC:17887	protein_coding	YES	CCDS12741.1	ENSP00000221403	Q9UQ10.138		UPI000006DD01	tolerated(0.53)
CTC1125_CDO.strelka.variants_VEP.filteredVCFtools.maf	ASAP2	8853	.	GRCh38	chr2	9334751	9334751	+	Missense_Mutation	SNP	G	A	A	novel	CTC1125_p7	NORMAL	G	G	ENST00000281419	156	0	156	NA	NA	NA	ASAP2,missense_variant,,ENST00000281419,;,regulatory_region_variant,,ENSR00001027378,;	A	ENSG00000151693	ENST00000281419	Transcript	missense_variant	993/5665	700/3021	234/1006	G/R	Gga/Aga		1	ASAP2	HGNC	HGNC:2721	protein_coding	YES	CCDS1661.1	ENSP00000281419	O43150.196		UPI0000073459	deleterious(0.01)
CTC1125_CDO.strelka.variants_VEP.filteredVCFtools.maf	LY75	9936	.	GRCh38	chr2	159850388	159850388	+	Missense_Mutation	SNP	G	C	C	rs144712620	CTC1125_p7	NORMAL	G	G	ENST00000263636	136	0	136	NA	NA	NA	LY75,missense_variant,,ENST00000263636,;LY75-CD302,missense_variant,,ENST00000504764,;	C	ENSG00000054219	ENST00000263636	Transcript	missense_variant	3037/6932	2963/5169	988/1722	P/R	cCt/cGt	rs144712620,COSV55107429	-1	LY75	HGNC	HGNC:6729	protein_coding	YES	CCDS2211.1	ENSP00000263636	O60449.182		UPI00001AE885	deleterious(0)
CTC1125_CDO.strelka.variants_VEP.filteredVCFtools.maf	WNT10A	80326	.	GRCh38	chr2	218882286	218882286	+	Missense_Mutation	SNP	A	T	T	novel	CTC1125_p7	NORMAL	A	A	ENST00000258411	120	0	119	NA	NA	NA	WNT10A,missense_variant,,ENST00000258411,;	T	ENSG00000135925	ENST00000258411	Transcript	missense_variant	383/2055	239/1254	80/417	D/V	gAt/gTt		1	WNT10A	HGNC	HGNC:13829	protein_coding	YES	CCDS2426.1	ENSP00000258411	Q9GZT5.169	A0A2K8FR47.19	UPI0000032F2A	deleterious(0.01)
CTC1125_CDO.strelka.variants_VEP.filteredVCFtools.maf	COL4A3	1285	.	GRCh38	chr2	227254161	227254161	+	Missense_Mutation	SNP	C	T	T	novel	CTC1125_p7	NORMAL	C	C	ENST00000396578	89	0	89	NA	NA	NA	COL4A3,missense_variant,,ENST00000396578,;MFF-DT,intron_variant,,ENST00000439598,;	T	ENSG00000169031	ENST00000396578	Transcript	missense_variant	918/8038	815/5013	272/1670	P/L	cCt/cTt		1	COL4A3	HGNC	HGNC:2204	protein_coding	YES	CCDS42829.1	ENSP00000379823	Q01955.227		UPI000013E9F3	tolerated(0.17)
CTC1125_CDO.strelka.variants_VEP.filteredVCFtools.maf	SUSD2	56241	.	GRCh38	chr22	24185737	24185737	+	Missense_Mutation	SNP	G	A	A	rs779090165	CTC1125_p7	NORMAL	G	G	ENST00000358321	160	0	160	NA	NA	NA	SUSD2,missense_variant,,ENST00000358321,;	A	ENSG00000099994	ENST00000358321	Transcript	missense_variant	1180/3172	1147/2469	383/822	G/S	Ggc/Agc	rs779090165	1	SUSD2	HGNC	HGNC:30667	protein_coding	YES	CCDS13824.1	ENSP00000351075	Q9UGT4.161	A0A140VJW3.38	UPI000006CC92	deleterious(0.03)
CTC1125_CDO.strelka.variants_VEP.filteredVCFtools.maf	STAC	6769	.	GRCh38	chr3	36443439	36443439	+	Nonsense_Mutation	SNP	C	T	T	rs1048947611	CTC1125_p7	NORMAL	C	C	ENST00000273183	163	0	163	NA	NA	NA	STAC,stop_gained,,ENST00000273183,;,regulatory_region_variant,,ENSR00000682551,;	T	ENSG00000144681	ENST00000273183	Transcript	stop_gained	327/3067	187/1209	63/402	R/*	Cga/Tga	rs1048947611	1	STAC	HGNC	HGNC:11353	protein_coding	YES	CCDS2662.1	ENSP00000273183	Q99469.174		UPI0000136081
CTC1125_CDO.strelka.variants_VEP.filteredVCFtools.maf	ATG3	64422	.	GRCh38	chr3	112537833	112537833	+	Missense_Mutation	SNP	C	T	T	rs1356831815	CTC1125_p7	NORMAL	C	C	ENST00000283290	94	0	94	NA	NA	NA	ATG3,missense_variant,,ENST00000283290,;	T	ENSG00000144848	ENST00000283290	Transcript	missense_variant	1002/1568	568/945	190/314	G/S	Ggt/Agt	rs1356831815	-1	ATG3	HGNC	HGNC:20962	protein_coding	YES	CCDS2966.1	ENSP00000283290	Q9NT62.168		UPI0000073DB4	tolerated(0.51)
CTC1125_CDO.strelka.variants_VEP.filteredVCFtools.maf	POLQ	10721	.	GRCh38	chr3	121449347	121449347	+	Missense_Mutation	SNP	C	G	G	rs138575624	CTC1125_p7	NORMAL	C	C	ENST00000264233	72	0	72	NA	NA	NA	POLQ,missense_variant,,ENST00000264233,;	G	ENSG00000051341	ENST00000264233	Transcript	missense_variant	7343/8757	7232/7773	2411/2590	C/S	tGc/tCc	rs138575624	-1	POLQ	HGNC	HGNC:9186	protein_coding	YES	CCDS33833.1	ENSP00000264233	O75417.156		UPI0000D61B5F	tolerated(0.18)
CTC1125_CDO.strelka.variants_VEP.filteredVCFtools.maf	ABCF3	55324	.	GRCh38	chr3	184188181	184188181	+	Missense_Mutation	SNP	C	T	T	rs748060492	CTC1125_p7	NORMAL	C	C	ENST00000429586	124	0	123	NA	NA	NA	ABCF3,missense_variant,,ENST00000429586,;AP2M1,downstream_gene_variant,,ENST00000292807,;	T	ENSG00000161204	ENST00000429586	Transcript	missense_variant	619/2446	610/2130	204/709	R/C	Cgc/Tgc	rs748060492,COSV99490492	1	ABCF3	HGNC	HGNC:72	protein_coding	YES	CCDS3254.1	ENSP00000411471	Q9NUQ8.162	A0A0S2Z5L1.42	UPI000007270D	deleterious(0)
CTC1125_CDO.strelka.variants_VEP.filteredVCFtools.maf	LRRC66	339977	.	GRCh38	chr4	52017405	52017405	+	Missense_Mutation	SNP	T	C	C	rs375602959	CTC1125_p7	NORMAL	T	T	ENST00000682860	180	0	180	NA	NA	NA	LRRC66,missense_variant,,ENST00000682860,;SGCB,downstream_gene_variant,,ENST00000381431,;	C	ENSG00000188993	ENST00000682860	Transcript	missense_variant	274/3435	209/2643	70/880	N/S	aAt/aGt	rs375602959	-1	LRRC66	HGNC	HGNC:34299	protein_coding	YES	CCDS43229.1	ENSP00000508002			UPI0000425C5B	tolerated(0.55)
CTC1125_CDO.strelka.variants_VEP.filteredVCFtools.maf	PCDHB2	56133	.	GRCh38	chr5	141095050	141095050	+	Missense_Mutation	SNP	T	G	G	novel	CTC1125_p7	NORMAL	T	T	ENST00000194155	166	1	165	NA	NA	NA	PCDHB2,missense_variant,,ENST00000194155,;,intron_variant,,ENST00000623741,;,regulatory_region_variant,,ENSR00000187838,;	G	ENSG00000112852	ENST00000194155	Transcript	missense_variant	436/4089	260/2397	87/798	L/W	tTg/tGg		1	PCDHB2	HGNC	HGNC:8687	protein_coding	YES	CCDS4244.1	ENSP00000194155	Q9Y5E7.165		UPI00001273DC	deleterious_low_confidence(0)
CTC1125_CDO.strelka.variants_VEP.filteredVCFtools.maf	SPINK5	11005	.	GRCh38	chr5	148123851	148123851	+	Nonsense_Mutation	SNP	C	T	T	rs753621591	CTC1125_p7	NORMAL	C	C	ENST00000256084	142	0	142	NA	NA	NA	SPINK5,stop_gained,,ENST00000256084,;FBXO38-DT,intron_variant,,ENST00000667608,;	T	ENSG00000133710	ENST00000256084	Transcript	stop_gained	2622/3651	2557/3195	853/1064	R/*	Cga/Tga	rs753621591,CM121226,COSV56252267	1	SPINK5	HGNC	HGNC:15464	protein_coding	YES	CCDS43382.1	ENSP00000256084	Q9NQ38.192		UPI000020CF22
CTC1125_CDO.strelka.variants_VEP.filteredVCFtools.maf	E2F3	1871	.	GRCh38	chr6	20486766	20486766	+	Missense_Mutation	SNP	C	T	T	novel	CTC1125_p7	NORMAL	C	C	ENST00000346618	141	0	141	NA	NA	NA	E2F3,missense_variant,,ENST00000346618,;	T	ENSG00000112242	ENST00000346618	Transcript	missense_variant	1316/5036	962/1398	321/465	P/L	cCt/cTt		1	E2F3	HGNC	HGNC:3115	protein_coding	YES	CCDS4545.1	ENSP00000262904	O00716.194		UPI0000129AC2	deleterious(0)
CTC1125_CDO.strelka.variants_VEP.filteredVCFtools.maf	H2AC7	3013	.	GRCh38	chr6	26199236	26199236	+	Missense_Mutation	SNP	C	G	G	rs752225254	CTC1125_p7	NORMAL	C	C	ENST00000341023	158	0	158	NA	NA	NA	,missense_variant,,ENST00000635200,;H2AC7,missense_variant,,ENST00000341023,;H3C4,upstream_gene_variant,,ENST00000356476,;H2BC7,upstream_gene_variant,,ENST00000356530,;,regulatory_region_variant,,ENSR00000194998,;H1-12P,downstream_gene_variant,,ENST00000404269,;,upstream_gene_variant,,ENST00000405418,;,TF_binding_site_variant,,ENSM00191896699,;,TF_binding_site_variant,,ENSM00032849209,;,TF_bindin…	G	ENSG00000196866	ENST00000341023	Transcript	missense_variant	58/510	8/393	3/130	G/A	gGa/gCa	rs752225254,COSV61911519,COSV61912185	-1	H2AC7	HGNC	HGNC:4729	protein_coding	YES	CCDS4591.1	ENSP00000341094	P20671.198		UPI0000001C04	deleterious_low_confidence(0.03)
CTC1125_CDO.strelka.variants_VEP.filteredVCFtools.maf	DAB2IP	153090	.	GRCh38	chr9	121782442	121782442	+	Missense_Mutation	SNP	C	T	T	novel	CTC1125_p7	NORMAL	C	C	ENST00000309989	124	0	124	NA	NA	NA	DAB2IP,missense_variant,,ENST00000309989,;	T	ENSG00000136848	ENST00000309989	Transcript	missense_variant	3289/3500	3142/3198	1048/1065	P/S	Ccc/Tcc		1	DAB2IP	HGNC	HGNC:17294	protein_coding	YES	CCDS6832.1	ENSP00000310827	Q5VWQ8.165		UPI000006E476	deleterious(0.01)
CTC1296_CDO_vs_CTC1296_buffy-coat.strelka.somatic_indels_VEP.filteredVCFtools.maf	PLOD1	5351	.	GRCh38	chr1	11949809	11949834	+	Frame_Shift_Del	DEL	GGGACGTCGGCAGGTGGAGGGCAGAA	-	-	novel	CTC1296_CDO	CTC1296_buffy-coat	GGGACGTCGGCAGGTGGAGGGCAGAA	GGGACGTCGGCAGGTGGAGGGCAGAA	ENST00000196061	31	0	28	108	108	0	PLOD1,frameshift_variant,,ENST00000196061,;	-	ENSG00000083444	ENST00000196061	Transcript	frameshift_variant	268-293/2976	205-230/2184	69-77/727	GTSAGGGQK/X	GGGACGTCGGCAGGTGGAGGGCAGAAg/g		1	PLOD1	HGNC	HGNC:9081	protein_coding	YES	CCDS142.1	ENSP00000196061	Q02809.229		UPI000013C611	NA
CTC1296_CDO_vs_CTC1296_buffy-coat.strelka.somatic_indels_VEP.filteredVCFtools.maf	NFASC	23114	.	GRCh38	chr1	204944216	204944244	+	Splice_Site	DEL	CTTTCCACAGCTGAGTGCTGTCCAGGAGG	CTTTCCACAGCTGAGTGCTGTCCAGGAGG	-	novel	CTC1296_CDO	CTC1296_buffy-coat	CTTTCCACAGCTGAGTGCTGTCCAGGAGG	CTTTCCACAGCTGAGTGCTGTCCAGGAGG	ENST00000339876	120	92	28	87	87	0	NFASC,splice_acceptor_variant,,ENST00000339876,;,upstream_gene_variant,,ENST00000452580,;	-	ENSG00000163531	ENST00000339876	Transcript	splice_acceptor_variant,5_prime_UTR_variant,intron_variant,splice_polypyrimidine_tract_variant	?-259/10336						1	NFASC	HGNC	HGNC:29866	protein_coding	YES	CCDS53460.1	ENSP00000344786	O94856.188		UPI0000237208	NA
CTC1296_CDO_vs_CTC1296_buffy-coat.strelka.somatic_indels_VEP.filteredVCFtools.maf	DISC1	27185	.	GRCh38	chr1	231626889	231626915	+	In_Frame_Del	DEL	GGCGCCCCAGCCGCCGCCGGCGGCGGC	GGCGCCCCAGCCGCCGCCGGCGGCGGC	-	novel	CTC1296_CDO	CTC1296_buffy-coat	GGCGCCCCAGCCGCCGCCGGCGGCGGC	GGCGCCCCAGCCGCCGCCGGCGGCGGC	ENST00000439617	93	76	17	80	80	0	DISC1,inframe_deletion,,ENST00000439617,;TSNAX-DISC1,intron_variant,,ENST00000602956,;,regulatory_region_variant,,ENSR00000021744,;,TF_binding_site_variant,,ENSM00523140838,;	-	ENSG00000162946	ENST00000439617	Transcript	inframe_deletion	100-126/7084	22-48/2565	8-16/854	GAPAAAGGG/-	GGCGCCCCAGCCGCCGCCGGCGGCGGC/-		1	DISC1	HGNC	HGNC:2888	protein_coding	YES	CCDS86059.1	ENSP00000403888	Q9NRI5.177		UPI00004EC28F	NA
CTC1296_CDO_vs_CTC1296_buffy-coat.strelka.somatic_indels_VEP.filteredVCFtools.maf	DESI2	51029	.	GRCh38	chr1	244691907	244691931	+	Frame_Shift_Del	DEL	TTCCTAGAAGATGATATAGAAAAAA	TTCCTAGAAGATGATATAGAAAAAA	-	novel	CTC1296_CDO	CTC1296_buffy-coat	TTCCTAGAAGATGATATAGAAAAAA	TTCCTAGAAGATGATATAGAAAAAA	ENST00000302550	109	88	21	88	88	0	DESI2,frameshift_variant,,ENST00000302550,;,downstream_gene_variant,,ENST00000595491,;	-	ENSG00000121644	ENST00000302550	Transcript	frameshift_variant	426-450/4017	238-262/585	80-88/194	FLEDDIEKI/X	TTCCTAGAAGATGATATAGAAAAAAtt/tt		1	DESI2	HGNC	HGNC:24264	protein_coding	YES	CCDS1626.1	ENSP00000306528	Q9BSY9.140	A0A024R5P6.43	UPI0000038D6C	NA
CTC1296_CDO_vs_CTC1296_buffy-coat.strelka.somatic_indels_VEP.filteredVCFtools.maf	HTRA1	5654	.	GRCh38	chr10	122508667	122508671	+	Frame_Shift_Del	DEL	GATTG	GATTG	-	novel	CTC1296_CDO	CTC1296_buffy-coat	GATTG	GATTG	ENST00000368984	46	19	25	92	92	0	HTRA1,frameshift_variant,,ENST00000368984,;	-	ENSG00000166033	ENST00000368984	Transcript	frameshift_variant	1117-1121/2091	1017-1021/1443	339-341/480	VIG/VX	gtGATTGga/gtga		1	HTRA1	HGNC	HGNC:9476	protein_coding	YES	CCDS7630.1	ENSP00000357980	Q92743.193		UPI0000114888	NA
CTC1296_CDO_vs_CTC1296_buffy-coat.strelka.somatic_indels_VEP.filteredVCFtools.maf	TMEM132A	54972	.	GRCh38	chr11	60931776	60931787	+	In_Frame_Del	DEL	GTGGCAGCTGGA	GTGGCAGCTGGA	-	novel	CTC1296_CDO	CTC1296_buffy-coat	GTGGCAGCTGGA	GTGGCAGCTGGA	ENST00000453848	41	24	13	97	97	0	TMEM132A,inframe_deletion,,ENST00000453848,;	-	ENSG00000006118	ENST00000453848	Transcript	inframe_deletion	1278-1289/3498	1104-1115/3072	368-372/1023	TWQLE/T	acGTGGCAGCTGGAg/acg		1	TMEM132A	HGNC	HGNC:31092	protein_coding	YES	CCDS44618.1	ENSP00000405823	Q24JP5.118		UPI0000190978	NA
CTC1296_CDO_vs_CTC1296_buffy-coat.strelka.somatic_indels_VEP.filteredVCFtools.maf	PARP4	143	.	GRCh38	chr13	24449727	24449733	+	Frame_Shift_Del	DEL	CCAACTA	CCAACTA	-	novel	CTC1296_CDO	CTC1296_buffy-coat	CCAACTA	CCAACTA	ENST00000381989	46	23	22	108	108	0	PARP4,frameshift_variant,,ENST00000381989,;TPTE2P6,intron_variant,,ENST00000445572,;	-	ENSG00000102699	ENST00000381989	Transcript	frameshift_variant	3173-3179/5437	3099-3105/5175	1033-1035/1724	HSW/X	caTAGTTGG/ca		-1	PARP4	HGNC	HGNC:271	protein_coding	YES	CCDS9307.1	ENSP00000371419	Q9UKK3.196		UPI000013C76E	NA
CTC1296_CDO_vs_CTC1296_buffy-coat.strelka.somatic_indels_VEP.filteredVCFtools.maf	ATP6V1B1	525	.	GRCh38	chr2	70965008	70965022	+	In_Frame_Del	DEL	CTGCTGCGCATCTTC	CTGCTGCGCATCTTC	-	novel	CTC1296_CDO	CTC1296_buffy-coat	CTGCTGCGCATCTTC	CTGCTGCGCATCTTC	ENST00000234396	61	57	4	82	82	0	ATP6V1B1,inframe_deletion,,ENST00000234396,;,intron_variant,,ENST00000606025,;RN7SL160P,upstream_gene_variant,,ENST00000468558,;VAX2,3_prime_UTR_variant,,ENST00000432367,;,regulatory_region_variant,,ENSR00000118742,;,regulatory_region_variant,,ENSR00000609431,;,TF_binding_site_variant,,ENSM00208724204,;,TF_binding_site_variant,,ENSM00522061630,;,TFBS_ablation,,ENSM00036633415,;,TFBS_ablation,,ENS…	-	ENSG00000116039	ENST00000234396	Transcript	inframe_deletion	1484-1498/1907	1429-1443/1542	477-481/513	LLRIF/-	CTGCTGCGCATCTTC/-		1	ATP6V1B1	HGNC	HGNC:853	protein_coding	YES	CCDS1912.1	ENSP00000234396	P15313.216		UPI000013C9A0	NA
CTC1296_CDO_vs_CTC1296_buffy-coat.strelka.somatic_indels_VEP.filteredVCFtools.maf	MROH2A	339766	.	GRCh38	chr2	233822992	233822992	+	Frame_Shift_Del	DEL	C	C	-	novel	CTC1296_CDO	CTC1296_buffy-coat	C	C	ENST00000389758	54	43	8	89	87	0	MROH2A,frameshift_variant,,ENST00000389758,;	-	ENSG00000185038	ENST00000389758	Transcript	frameshift_variant	4144/5350	3978/5025	1326/1674	F/X	ttC/tt		1	MROH2A	HGNC	HGNC:27936	protein_coding	YES		ENSP00000374408	A6NES4.93		UPI0003B9285E	NA
CTC1296_CDO_vs_CTC1296_buffy-coat.strelka.somatic_indels_VEP.filteredVCFtools.maf	DENND6B	414918	.	GRCh38	chr22	50314848	50314848	+	Frame_Shift_Del	DEL	G	G	-	novel	CTC1296_CDO	CTC1296_buffy-coat	G	G	ENST00000413817	44	22	18	97	97	0	DENND6B,frameshift_variant,,ENST00000413817,;,non_coding_transcript_exon_variant,,ENST00000453835,;,upstream_gene_variant,,ENST00000623684,;,regulatory_region_variant,,ENSR00000675170,;	-	ENSG00000205593	ENST00000413817	Transcript	frameshift_variant	856/4891	832/1758	278/585	L/X	Ctg/tg		-1	DENND6B	HGNC	HGNC:32690	protein_coding	YES	CCDS46732.1	ENSP00000391524	Q8NEG7.120		UPI000006D2DB	NA
CTC1296_CDO_vs_CTC1296_buffy-coat.strelka.somatic_indels_VEP.filteredVCFtools.maf	TACC3	10460	.	GRCh38	chr4	1727811	1727812	+	Frame_Shift_Ins	INS	-	-	T	novel	CTC1296_CDO	CTC1296_buffy-coat	-	-	ENST00000313288	51	43	7	96	96	0	TACC3,frameshift_variant,,ENST00000313288,;,regulatory_region_variant,,ENSR00000164862,;	T	ENSG00000013810	ENST00000313288	Transcript	frameshift_variant	533-534/2799	409-410/2517	137/838	G/VX	ggg/gTgg		1	TACC3	HGNC	HGNC:11524	protein_coding	YES	CCDS3352.1	ENSP00000326550	Q9Y6A5.178		UPI0000136869	NA
CTC1296_CDO_vs_CTC1296_buffy-coat.strelka.somatic_indels_VEP.filteredVCFtools.maf	CTNND2	1501	.	GRCh38	chr5	10973553	10973559	+	Frame_Shift_Del	DEL	GACTTGA	GACTTGA	-	novel	CTC1296_CDO	CTC1296_buffy-coat	GACTTGA	GACTTGA	ENST00000304623	44	14	24	86	84	0	CTNND2,frameshift_variant,,ENST00000304623,;	-	ENSG00000169862	ENST00000304623	Transcript	frameshift_variant	4165-4171/5888	3572-3578/3678	1191-1193/1225	LKS/X	cTCAAGTCc/cc		-1	CTNND2	HGNC	HGNC:2516	protein_coding	YES	CCDS3881.1	ENSP00000307134	Q9UQB3.175		UPI000013E9AB	NA
CTC1296_CDO_vs_CTC1296_buffy-coat.strelka.somatic_indels_VEP.filteredVCFtools.maf	PDZD2	23037	.	GRCh38	chr5	32108068	32108069	+	Frame_Shift_Del	DEL	AT	AT	-	novel	CTC1296_CDO	CTC1296_buffy-coat	AT	AT	ENST00000438447	37	19	18	69	69	0	PDZD2,frameshift_variant,,ENST00000438447,;,intron_variant,,ENST00000503441,;	-	ENSG00000133401	ENST00000438447	Transcript	frameshift_variant	9120-9121/11984	8453-8454/8520	2818/2839	N/X	aAT/a		1	PDZD2	HGNC	HGNC:18486	protein_coding	YES	CCDS34137.1	ENSP00000402033	O15018.156	A0A024RE15.49	UPI000069648B	NA
CTC1296_CDO_vs_CTC1296_buffy-coat.strelka.somatic_indels_VEP.filteredVCFtools.maf	CHSY3	337876	.	GRCh38	chr5	129905279	129905279	+	Frame_Shift_Del	DEL	G	G	-		CTC1296_CDO	CTC1296_buffy-coat	G	G	ENST00000305031	40	22	17	87	84	3	CHSY3,frameshift_variant,,ENST00000305031,;,intron_variant,,ENST00000503616,;,regulatory_region_variant,,ENSR00000186621,;	-	ENSG00000198108	ENST00000305031	Transcript	frameshift_variant	815/3857	450/2649	150/882	P/X	ccG/cc	COSV59278712	1	CHSY3	HGNC	HGNC:24293	protein_coding	YES	CCDS34223.1	ENSP00000302629	Q70JA7.148		UPI0000251E08	NA
CTC1296_CDO_vs_CTC1296_buffy-coat.strelka.somatic_indels_VEP.filteredVCFtools.maf	KLHL3	26249	.	GRCh38	chr5	137720529	137720537	+	In_Frame_Del	DEL	TCTGGTTCT	TCTGGTTCT	-	novel	CTC1296_CDO	CTC1296_buffy-coat	TCTGGTTCT	TCTGGTTCT	ENST00000309755	43	23	18	71	71	0	KLHL3,inframe_deletion,,ENST00000309755,;	-	ENSG00000146021	ENST00000309755	Transcript	inframe_deletion	505-513/6805	62-70/1764	21-24/587	KNQR/R	aAGAACCAGAgg/agg		-1	KLHL3	HGNC	HGNC:6354	protein_coding	YES	CCDS4192.1	ENSP00000312397	Q9UH77.177		UPI000012DE05	NA
CTC1296_CDO_vs_CTC1296_buffy-coat.strelka.somatic_indels_VEP.filteredVCFtools.maf	DNAH11	8701	.	GRCh38	chr7	21704554	21704598	+	In_Frame_Del	DEL	CTGCACTTTGAACAGATGGTCAGGCAGTCTACCCTGGAGCTCCGC	CTGCACTTTGAACAGATGGTCAGGCAGTCTACCCTGGAGCTCCGC	-	novel	CTC1296_CDO	CTC1296_buffy-coat	CTGCACTTTGAACAGATGGTCAGGCAGTCTACCCTGGAGCTCCGC	CTGCACTTTGAACAGATGGTCAGGCAGTCTACCCTGGAGCTCCGC	ENST00000409508	49	30	19	97	97	0	DNAH11,inframe_deletion,,ENST00000409508,;,regulatory_region_variant,,ENSR00000818669,;,regulatory_region_variant,,ENSR00000818670,;,TF_binding_site_variant,,ENSM00205580485,;	-	ENSG00000105877	ENST00000409508	Transcript	inframe_deletion	6601-6645/14343	6394-6438/13551	2132-2146/4516	LHFEQMVRQSTLELR/-	CTGCACTTTGAACAGATGGTCAGGCAGTCTACCCTGGAGCTCCGC/-		1	DNAH11	HGNC	HGNC:2942	protein_coding	YES	CCDS64602.1	ENSP00000475939	Q96DT5.174		UPI0002B8CE70	NA
CTC1296_CDO_vs_CTC1296_buffy-coat.strelka.somatic_indels_VEP.filteredVCFtools.maf	KMT2C	58508	.	GRCh38	chr7	152163623	152163627	+	Frame_Shift_Del	DEL	TGTTG	-	-	novel	CTC1296_CDO	CTC1296_buffy-coat	TGTTG	TGTTG	ENST00000262189	41	0	37	85	85	0	KMT2C,frameshift_variant,,ENST00000262189,;	-	ENSG00000055609	ENST00000262189	Transcript	frameshift_variant	10167-10171/16860	9950-9954/14736	3317-3318/4911	TT/X	aCAACA/a		-1	KMT2C	HGNC	HGNC:13726	protein_coding	YES	CCDS5931.1	ENSP00000262189	Q8NEZ4.190		UPI0000141B9F	NA
CTC1296_CDO_vs_CTC1296_buffy-coat.strelka.somatic_indels_VEP.filteredVCFtools.maf	TOX	9760	.	GRCh38	chr8	58826834	58826846	+	Frame_Shift_Del	DEL	GCTGGCTCTGTAT	GCTGGCTCTGTAT	-	novel	CTC1296_CDO	CTC1296_buffy-coat	GCTGGCTCTGTAT	GCTGGCTCTGTAT	ENST00000361421	41	31	10	83	83	0	TOX,frameshift_variant,,ENST00000361421,;,regulatory_region_variant,,ENSR00000224969,;	-	ENSG00000198846	ENST00000361421	Transcript	frameshift_variant	1141-1153/4076	981-993/1581	327-331/526	AYRAS/X	gcATACAGAGCCAGC/gc		-1	TOX	HGNC	HGNC:18988	protein_coding	YES	CCDS34897.1	ENSP00000354842	O94900.147		UPI0000070A73	NA
CTC1296_CDO_vs_CTC1296_buffy-coat.strelka.somatic_indels_VEP.filteredVCFtools.maf	UBR5	51366	.	GRCh38	chr8	102261163	102261169	+	Frame_Shift_Del	DEL	CAACTAC	CAACTAC	-	novel	CTC1296_CDO	CTC1296_buffy-coat	CAACTAC	CAACTAC	ENST00000520539	60	49	10	76	76	0	UBR5,frameshift_variant,,ENST00000520539,;,downstream_gene_variant,,ENST00000606361,;	-	ENSG00000104517	ENST00000520539	Transcript	frameshift_variant	8399-8405/10895	7933-7939/8400	2645-2647/2799	VVA/X	GTAGTTGca/ca		-1	UBR5	HGNC	HGNC:16806	protein_coding	YES	CCDS34933.1	ENSP00000429084	O95071.216		UPI0000129BCB	NA
CTC1296_CDO_vs_CTC1296_buffy-coat.strelka.somatic_indels_VEP.filteredVCFtools.maf	GLA	2717	.	GRCh38	chrX	101403879	101403898	+	Nonsense_Mutation	DEL	CTCTTTGGGGAGCCATCCAA	CTCTTTGGGGAGCCATCCAA	-	novel	CTC1296_CDO	CTC1296_buffy-coat	CTCTTTGGGGAGCCATCCAA	CTCTTTGGGGAGCCATCCAA	ENST00000218516	41	36	5	111	111	0	GLA,stop_gained,,ENST00000218516,;RPL36A-HNRNPH2,intron_variant,,ENST00000409170,;HNRNPH2,upstream_gene_variant,,ENST00000316594,;	-	ENSG00000102393	ENST00000218516	Transcript	stop_gained,frameshift_variant	304-323/1318	282-301/1290	94-101/429	CWMAPQRD/*	tgTTGGATGGCTCCCCAAAGAGat/tgat		-1	GLA	HGNC	HGNC:4296	protein_coding	YES	CCDS14484.1	ENSP00000218516	P06280.230	Q53Y83.131	UPI0000033A30	NA
CTC1296_CDO_vs_CTC1296_buffy-coat.strelka.somatic_snvs_VEP.filteredVCFtools.maf	CRYBG2	55057	.	GRCh38	chr1	26344689	26344689	+	Missense_Mutation	SNP	G	G	A	novel	CTC1296_CDO	CTC1296_buffy-coat	G	G	ENST00000308182	54	26	28	82	82	0	CRYBG2,missense_variant,,ENST00000308182,;,regulatory_region_variant,,ENSR00000351498,;	A	ENSG00000176092	ENST00000308182	Transcript	missense_variant	2119/5239	1969/4986	657/1661	P/S	Ccg/Tcg		-1	CRYBG2	HGNC	HGNC:17295	protein_coding	YES		ENSP00000310435	Q8N1P7.138		UPI0001DD21C3	tolerated_low_confidence(0.2)
CTC1296_CDO_vs_CTC1296_buffy-coat.strelka.somatic_snvs_VEP.filteredVCFtools.maf	ABCA4	24	.	GRCh38	chr1	94029547	94029547	+	Nonsense_Mutation	SNP	C	T	T	novel	CTC1296_CDO	CTC1296_buffy-coat	C	C	ENST00000370225	25	0	25	92	92	0	ABCA4,stop_gained,,ENST00000370225,;	T	ENSG00000198691	ENST00000370225	Transcript	stop_gained	4540/7328	4437/6822	1479/2273	W/*	tgG/tgA		-1	ABCA4	HGNC	HGNC:34	protein_coding	YES	CCDS747.1	ENSP00000359245	P78363.206		UPI000012511C
CTC1296_CDO_vs_CTC1296_buffy-coat.strelka.somatic_snvs_VEP.filteredVCFtools.maf	GOLPH3L	55204	.	GRCh38	chr1	150694836	150694836	+	Translation_Start_Site	SNP	C	C	G	novel	CTC1296_CDO	CTC1296_buffy-coat	C	C	ENST00000271732	73	50	23	71	70	0	GOLPH3L,start_lost,,ENST00000271732,;HORMAD1,downstream_gene_variant,,ENST00000361824,;	G	ENSG00000143457	ENST00000271732	Transcript	start_lost	178/3124	3/858	1/285	M/I	atG/atC		-1	GOLPH3L	HGNC	HGNC:24882	protein_coding	YES	CCDS966.1	ENSP00000271732	Q9H4A5.145		UPI0000034E13	deleterious(0)
CTC1296_CDO_vs_CTC1296_buffy-coat.strelka.somatic_snvs_VEP.filteredVCFtools.maf	PIP5K1A	8394	.	GRCh38	chr1	151232603	151232603	+	Missense_Mutation	SNP	G	G	A	novel	CTC1296_CDO	CTC1296_buffy-coat	G	G	ENST00000368888	66	54	12	101	101	0	PIP5K1A,missense_variant,,ENST00000368888,;	A	ENSG00000143398	ENST00000368888	Transcript	missense_variant	984/3800	539/1689	180/562	G/D	gGt/gAt		1	PIP5K1A	HGNC	HGNC:8994	protein_coding	YES	CCDS44219.1	ENSP00000357883	Q99755.178		UPI000006F821	deleterious(0.01)
CTC1296_CDO_vs_CTC1296_buffy-coat.strelka.somatic_snvs_VEP.filteredVCFtools.maf	LCE2A	353139	.	GRCh38	chr1	152699035	152699035	+	Missense_Mutation	SNP	G	G	A	novel	CTC1296_CDO	CTC1296_buffy-coat	G	G	ENST00000368779	54	40	14	96	96	0	LCE2A,missense_variant,,ENST00000368779,;	A	ENSG00000187173	ENST00000368779	Transcript	missense_variant	204/611	134/321	45/106	G/D	gGt/gAt		1	LCE2A	HGNC	HGNC:29469	protein_coding	YES	CCDS1021.1	ENSP00000357768	Q5TA79.97		UPI00001927D5	deleterious_low_confidence(0.03)
CTC1296_CDO_vs_CTC1296_buffy-coat.strelka.somatic_snvs_VEP.filteredVCFtools.maf	BCAN	63827	.	GRCh38	chr1	156647012	156647012	+	Missense_Mutation	SNP	C	C	A		CTC1296_CDO	CTC1296_buffy-coat	C	C	ENST00000329117	89	59	30	82	80	0	BCAN,missense_variant,,ENST00000329117,;,non_coding_transcript_exon_variant,,ENST00000448869,;,upstream_gene_variant,,ENST00000605886,;,regulatory_region_variant,,ENSR00000374018,;	A	ENSG00000132692	ENST00000329117	Transcript	missense_variant	470/3297	303/2736	101/911	N/K	aaC/aaA	COSV61260485	1	BCAN	HGNC	HGNC:23059	protein_coding	YES	CCDS1149.1	ENSP00000331210	Q96GW7.172		UPI000006F0E9	deleterious(0.02)
CTC1296_CDO_vs_CTC1296_buffy-coat.strelka.somatic_snvs_VEP.filteredVCFtools.maf	FCRL5	83416	.	GRCh38	chr1	157524466	157524466	+	Missense_Mutation	SNP	T	T	A	novel	CTC1296_CDO	CTC1296_buffy-coat	T	T	ENST00000361835	76	55	21	84	84	0	FCRL5,missense_variant,,ENST00000361835,;	A	ENSG00000143297	ENST00000361835	Transcript	missense_variant	2205/5385	2052/2934	684/977	R/S	agA/agT		-1	FCRL5	HGNC	HGNC:18508	protein_coding	YES	CCDS1165.1	ENSP00000354691	Q96RD9.171		UPI0000458907	tolerated(0.2)
CTC1296_CDO_vs_CTC1296_buffy-coat.strelka.somatic_snvs_VEP.filteredVCFtools.maf	F13B	2165	.	GRCh38	chr1	197057462	197057462	+	Missense_Mutation	SNP	C	T	T	novel	CTC1296_CDO	CTC1296_buffy-coat	C	C	ENST00000367412	90	23	66	70	70	0	F13B,missense_variant,,ENST00000367412,;	T	ENSG00000143278	ENST00000367412	Transcript	missense_variant	846/2660	809/1986	270/661	R/K	aGa/aAa		-1	F13B	HGNC	HGNC:3534	protein_coding	YES	CCDS1388.1	ENSP00000356382	P05160.194		UPI000013D8E0	tolerated(1)
CTC1296_CDO_vs_CTC1296_buffy-coat.strelka.somatic_snvs_VEP.filteredVCFtools.maf	PTPN7	5778	.	GRCh38	chr1	202158300	202158300	+	Missense_Mutation	SNP	G	G	A	rs200332945	CTC1296_CDO	CTC1296_buffy-coat	G	G	ENST00000691036	108	33	75	97	96	0	PTPN7,missense_variant,,ENST00000691036,;	A	ENSG00000143851	ENST00000691036	Transcript	missense_variant,splice_region_variant	234/2783	124/1083	42/360	R/W	Cgg/Tgg	rs200332945,COSV58311526,COSV58313174	-1	PTPN7	HGNC	HGNC:9659	protein_coding	YES		ENSP00000509436		A1MKQ8.8	UPI000013296B	deleterious(0)
CTC1296_CDO_vs_CTC1296_buffy-coat.strelka.somatic_snvs_VEP.filteredVCFtools.maf	PTPN14	5784	.	GRCh38	chr1	214364656	214364656	+	Missense_Mutation	SNP	C	C	G		CTC1296_CDO	CTC1296_buffy-coat	C	C	ENST00000366956	104	77	26	82	82	0	PTPN14,missense_variant,,ENST00000366956,;,regulatory_region_variant,,ENSR00000936971,;	G	ENSG00000152104	ENST00000366956	Transcript	missense_variant	3865/13360	3291/3564	1097/1187	Q/H	caG/caC	COSV65287438	-1	PTPN14	HGNC	HGNC:9647	protein_coding	YES	CCDS1514.1	ENSP00000355923	Q15678.195		UPI000013DCA6	deleterious(0)
CTC1296_CDO_vs_CTC1296_buffy-coat.strelka.somatic_snvs_VEP.filteredVCFtools.maf	KIF26B	55083	.	GRCh38	chr1	245685901	245685901	+	Missense_Mutation	SNP	C	C	T	rs1368601888	CTC1296_CDO	CTC1296_buffy-coat	C	C	ENST00000407071	96	86	10	98	98	0	KIF26B,missense_variant,,ENST00000407071,;	T	ENSG00000162849	ENST00000407071	Transcript	missense_variant	3358/13593	2918/6327	973/2108	P/L	cCa/cTa	rs1368601888	1	KIF26B	HGNC	HGNC:25484	protein_coding	YES	CCDS44342.1	ENSP00000385545	Q2KJY2.130		UPI0000695D71	tolerated(0.17)
CTC1296_CDO_vs_CTC1296_buffy-coat.strelka.somatic_snvs_VEP.filteredVCFtools.maf	PRPF18	8559	.	GRCh38	chr10	13613810	13613810	+	Missense_Mutation	SNP	A	A	G	novel	CTC1296_CDO	CTC1296_buffy-coat	A	A	ENST00000378572	84	65	18	77	77	0	PRPF18,missense_variant,,ENST00000378572,;,missense_variant,,ENST00000601460,;,regulatory_region_variant,,ENSR00000024682,;,regulatory_region_variant,,ENSR00000258255,;	G	ENSG00000165630	ENST00000378572	Transcript	missense_variant	771/1670	649/1029	217/342	K/E	Aaa/Gaa		1	PRPF18	HGNC	HGNC:17351	protein_coding	YES	CCDS7100.1	ENSP00000367835	Q99633.173		UPI0000070C82	deleterious(0)
CTC1296_CDO_vs_CTC1296_buffy-coat.strelka.somatic_snvs_VEP.filteredVCFtools.maf	PSD	5662	.	GRCh38	chr10	102411710	102411710	+	Nonsense_Mutation	SNP	C	C	A	novel	CTC1296_CDO	CTC1296_buffy-coat	C	C	ENST00000020673	59	27	31	81	80	0	PSD,stop_gained,,ENST00000020673,;	A	ENSG00000059915	ENST00000020673	Transcript	stop_gained	2107/3824	1939/3075	647/1024	E/*	Gag/Tag		-1	PSD	HGNC	HGNC:9507	protein_coding	YES	CCDS31272.1	ENSP00000020673	A5PKW4.126		UPI0000404928
CTC1296_CDO_vs_CTC1296_buffy-coat.strelka.somatic_snvs_VEP.filteredVCFtools.maf	RBM20	282996	.	GRCh38	chr10	110780949	110780949	+	Missense_Mutation	SNP	A	A	C	novel	CTC1296_CDO	CTC1296_buffy-coat	A	A	ENST00000369519	44	24	20	85	83	2	RBM20,missense_variant,,ENST00000369519,;,regulatory_region_variant,,ENSR00000415660,;,regulatory_region_variant,,ENSR00000949936,;	C	ENSG00000203867	ENST00000369519	Transcript	missense_variant	459/7293	340/3684	114/1227	T/P	Act/Cct		1	RBM20	HGNC	HGNC:27424	protein_coding	YES	CCDS44477.1	ENSP00000358532	Q5T481.125		UPI00044338F1	tolerated(0.16)
CTC1296_CDO_vs_CTC1296_buffy-coat.strelka.somatic_snvs_VEP.filteredVCFtools.maf	EBF3	253738	.	GRCh38	chr10	129840882	129840882	+	Missense_Mutation	SNP	C	C	G	novel	CTC1296_CDO	CTC1296_buffy-coat	C	C	ENST00000440978	32	12	20	75	75	0	EBF3,missense_variant,,ENST00000440978,;,downstream_gene_variant,,ENST00000617939,;MIR4297,downstream_gene_variant,,ENST00000579857,;,upstream_gene_variant,,ENST00000614150,;	G	ENSG00000108001	ENST00000440978	Transcript	missense_variant	2029/5106	1523/1890	508/629	G/A	gGa/gCa		-1	EBF3	HGNC	HGNC:19087	protein_coding	YES		ENSP00000387543		H0Y3W9.40	UPI0000E2274E	tolerated_low_confidence(0.06)
CTC1296_CDO_vs_CTC1296_buffy-coat.strelka.somatic_snvs_VEP.filteredVCFtools.maf	OR10W1	81341	.	GRCh38	chr11	58267468	58267468	+	Missense_Mutation	SNP	G	G	T		CTC1296_CDO	CTC1296_buffy-coat	G	G	ENST00000395079	58	42	16	77	76	0	OR10W1,missense_variant,,ENST00000395079,;	T	ENSG00000172772	ENST00000395079	Transcript	missense_variant	793/1469	391/918	131/305	L/I	Ctt/Att	COSV67720350,COSV67720983	-1	OR10W1	HGNC	HGNC:15139	protein_coding	YES	CCDS7968.1	ENSP00000378516	Q8NGF6.132		UPI000004B229	deleterious(0.05)
CTC1296_CDO_vs_CTC1296_buffy-coat.strelka.somatic_snvs_VEP.filteredVCFtools.maf	TMEM132A	54972	.	GRCh38	chr11	60931801	60931801	+	Missense_Mutation	SNP	G	G	T		CTC1296_CDO	CTC1296_buffy-coat	G	G	ENST00000453848	45	26	18	89	88	0	TMEM132A,missense_variant,,ENST00000453848,;	T	ENSG00000006118	ENST00000453848	Transcript	missense_variant	1303/3498	1129/3072	377/1023	A/S	Gcc/Tcc	COSV99135458	1	TMEM132A	HGNC	HGNC:31092	protein_coding	YES	CCDS44618.1	ENSP00000405823	Q24JP5.118		UPI0000190978	tolerated(0.55)
CTC1296_CDO_vs_CTC1296_buffy-coat.strelka.somatic_snvs_VEP.filteredVCFtools.maf	TRPT1	83707	.	GRCh38	chr11	64223916	64223916	+	Missense_Mutation	SNP	G	G	C		CTC1296_CDO	CTC1296_buffy-coat	G	G	ENST00000317459	51	26	25	84	83	0	TRPT1,missense_variant,,ENST00000317459,;NUDT22,upstream_gene_variant,,ENST00000279206,;FERMT3,downstream_gene_variant,,ENST00000345728,;	C	ENSG00000149743	ENST00000317459	Transcript	missense_variant	868/968	722/762	241/253	P/R	cCc/cGc	COSV54172674	-1	TRPT1	HGNC	HGNC:20316	protein_coding	YES	CCDS31595.1	ENSP00000314073	Q86TN4.135		UPI0000246DFD	deleterious_low_confidence(0)
CTC1296_CDO_vs_CTC1296_buffy-coat.strelka.somatic_snvs_VEP.filteredVCFtools.maf	NPAS4	266743	.	GRCh38	chr11	66422745	66422745	+	Missense_Mutation	SNP	C	C	T	rs1480238880	CTC1296_CDO	CTC1296_buffy-coat	C	C	ENST00000311034	59	18	41	89	89	0	NPAS4,missense_variant,,ENST00000311034,;	T	ENSG00000174576	ENST00000311034	Transcript	missense_variant	647/3272	502/2409	168/802	L/F	Ctt/Ttt	rs1480238880	1	NPAS4	HGNC	HGNC:18983	protein_coding	YES	CCDS8138.1	ENSP00000311196	Q8IUM7.144		UPI0000074744	deleterious(0.01)
CTC1296_CDO_vs_CTC1296_buffy-coat.strelka.somatic_snvs_VEP.filteredVCFtools.maf	RSF1	51773	.	GRCh38	chr11	77675201	77675201	+	Missense_Mutation	SNP	G	G	A	novel	CTC1296_CDO	CTC1296_buffy-coat	G	G	ENST00000308488	50	25	25	63	62	0	RSF1,missense_variant,,ENST00000308488,;	A	ENSG00000048649	ENST00000308488	Transcript	missense_variant	3405/11242	3397/4326	1133/1441	P/S	Ccg/Tcg		-1	RSF1	HGNC	HGNC:18118	protein_coding	YES	CCDS8253.1	ENSP00000311513	Q96T23.174		UPI00001FB001	tolerated(0.38)
CTC1296_CDO_vs_CTC1296_buffy-coat.strelka.somatic_snvs_VEP.filteredVCFtools.maf	NOX4	50507	.	GRCh38	chr11	89440693	89440693	+	Missense_Mutation	SNP	G	G	T	novel	CTC1296_CDO	CTC1296_buffy-coat	G	G	ENST00000263317	58	53	5	86	84	0	NOX4,missense_variant,,ENST00000263317,;	T	ENSG00000086991	ENST00000263317	Transcript	missense_variant	599/4269	470/1737	157/578	T/K	aCa/aAa		-1	NOX4	HGNC	HGNC:7891	protein_coding	YES	CCDS8285.1	ENSP00000263317	Q9NPH5.161		UPI000045655B	tolerated(0.13)
CTC1296_CDO_vs_CTC1296_buffy-coat.strelka.somatic_snvs_VEP.filteredVCFtools.maf	LRP6	4040	.	GRCh38	chr12	12164464	12164464	+	Missense_Mutation	SNP	T	G	G	novel	CTC1296_CDO	CTC1296_buffy-coat	T	T	ENST00000261349	14	0	14	84	82	2	LRP6,missense_variant,,ENST00000261349,;BCL2L14,intron_variant,,ENST00000298566,;	G	ENSG00000070018	ENST00000261349	Transcript	missense_variant	2170/10252	1861/4842	621/1613	I/L	Atc/Ctc		-1	LRP6	HGNC	HGNC:6698	protein_coding	YES	CCDS8647.1	ENSP00000261349	O75581.189		UPI00001FB66C	tolerated(1)
CTC1296_CDO_vs_CTC1296_buffy-coat.strelka.somatic_snvs_VEP.filteredVCFtools.maf	ASIC1	41	.	GRCh38	chr12	50078514	50078514	+	Missense_Mutation	SNP	C	C	T	novel	CTC1296_CDO	CTC1296_buffy-coat	C	C	ENST00000447966	57	29	28	102	102	0	ASIC1,missense_variant,,ENST00000447966,;	T	ENSG00000110881	ENST00000447966	Transcript	missense_variant	1268/3886	931/1587	311/528	R/C	Cgc/Tgc		1	ASIC1	HGNC	HGNC:100	protein_coding	YES	CCDS44876.1	ENSP00000400228	P78348.186		UPI000016199C	deleterious(0)
CTC1296_CDO_vs_CTC1296_buffy-coat.strelka.somatic_snvs_VEP.filteredVCFtools.maf	NABP2	79035	.	GRCh38	chr12	56226230	56226230	+	Missense_Mutation	SNP	G	G	T	novel	CTC1296_CDO	CTC1296_buffy-coat	G	G	ENST00000267023	55	27	28	86	86	0	NABP2,missense_variant,,ENST00000267023,;SLC39A5,upstream_gene_variant,,ENST00000454355,;RNF41,upstream_gene_variant,,ENST00000345093,;	T	ENSG00000139579	ENST00000267023	Transcript	missense_variant	465/1400	342/636	114/211	E/D	gaG/gaT		1	NABP2	HGNC	HGNC:28412	protein_coding	YES	CCDS8911.1	ENSP00000267023	Q9BQ15.160	A0A024RB89.45	UPI000006DDFD	tolerated(0.62)
CTC1296_CDO_vs_CTC1296_buffy-coat.strelka.somatic_snvs_VEP.filteredVCFtools.maf	TIMELESS	8914	.	GRCh38	chr12	56421041	56421041	+	Missense_Mutation	SNP	C	C	T	novel	CTC1296_CDO	CTC1296_buffy-coat	C	C	ENST00000553532	52	18	34	84	84	0	TIMELESS,missense_variant,,ENST00000553532,;	T	ENSG00000111602	ENST00000553532	Transcript	missense_variant	3140/5158	2962/3627	988/1208	G/R	Ggg/Agg		-1	TIMELESS	HGNC	HGNC:11813	protein_coding	YES	CCDS8918.1	ENSP00000450607	Q9UNS1.173		UPI000013C8EA	tolerated(0.45)
CTC1296_CDO_vs_CTC1296_buffy-coat.strelka.somatic_snvs_VEP.filteredVCFtools.maf	BAZ2A	11176	.	GRCh38	chr12	56613989	56613989	+	Missense_Mutation	SNP	C	C	G	novel	CTC1296_CDO	CTC1296_buffy-coat	C	C	ENST00000549884	51	25	26	89	89	0	BAZ2A,missense_variant,,ENST00000549884,;	G	ENSG00000076108	ENST00000549884	Transcript	missense_variant	1084/8938	880/5712	294/1903	E/Q	Gaa/Caa		-1	BAZ2A	HGNC	HGNC:962	protein_coding	YES	CCDS73483.1	ENSP00000447941		F8VU39.84	UPI000013F1F2	deleterious(0.02)
CTC1296_CDO_vs_CTC1296_buffy-coat.strelka.somatic_snvs_VEP.filteredVCFtools.maf	HECTD4	283450	.	GRCh38	chr12	112250174	112250174	+	Missense_Mutation	SNP	C	C	T	rs370702531	CTC1296_CDO	CTC1296_buffy-coat	C	C	ENST00000682272	53	21	32	91	91	0	HECTD4,missense_variant,,ENST00000682272,;	T	ENSG00000173064	ENST00000682272	Transcript	missense_variant	4223/15752	3920/13257	1307/4418	R/H	cGt/cAt	rs370702531,COSV61177520	-1	HECTD4	HGNC	HGNC:26611	protein_coding	YES		ENSP00000507687			UPI001865A101	deleterious(0)
CTC1296_CDO_vs_CTC1296_buffy-coat.strelka.somatic_snvs_VEP.filteredVCFtools.maf	RBM19	9904	.	GRCh38	chr12	113927203	113927203	+	Missense_Mutation	SNP	C	C	G		CTC1296_CDO	CTC1296_buffy-coat	C	C	ENST00000261741	72	36	36	108	107	0	RBM19,missense_variant,,ENST00000261741,;	G	ENSG00000122965	ENST00000261741	Transcript	missense_variant	2193/4148	2095/2883	699/960	E/Q	Gaa/Caa	COSV55698426	-1	RBM19	HGNC	HGNC:29098	protein_coding	YES	CCDS9172.1	ENSP00000261741	Q9Y4C8.186		UPI000013D1EC	tolerated(0.09)
CTC1296_CDO_vs_CTC1296_buffy-coat.strelka.somatic_snvs_VEP.filteredVCFtools.maf	RNF17	56163	.	GRCh38	chr13	24802564	24802564	+	Missense_Mutation	SNP	C	C	A	novel	CTC1296_CDO	CTC1296_buffy-coat	C	C	ENST00000255324	48	26	22	84	84	0	RNF17,missense_variant,,ENST00000255324,;	A	ENSG00000132972	ENST00000255324	Transcript	missense_variant	1977/5102	1942/4872	648/1623	L/I	Cta/Ata		1	RNF17	HGNC	HGNC:10060	protein_coding	YES	CCDS9308.2	ENSP00000255324	Q9BXT8.165		UPI00001FC8BA	deleterious(0.05)
CTC1296_CDO_vs_CTC1296_buffy-coat.strelka.somatic_snvs_VEP.filteredVCFtools.maf	TTC6	319089	.	GRCh38	chr14	37842252	37842252	+	Missense_Mutation	SNP	C	C	A	novel	CTC1296_CDO	CTC1296_buffy-coat	C	C	ENST00000553443	39	19	20	83	83	0	TTC6,missense_variant,,ENST00000553443,;	A	ENSG00000139865	ENST00000553443	Transcript	missense_variant	6097/6562	5622/5661	1874/1886	N/K	aaC/aaA		1	TTC6	HGNC	HGNC:19739	protein_coding	YES		ENSP00000451131		G3V3A5.61	UPI00021CF1B4	tolerated(1)
CTC1296_CDO_vs_CTC1296_buffy-coat.strelka.somatic_snvs_VEP.filteredVCFtools.maf	HDC	3067	.	GRCh38	chr15	50243195	50243195	+	Missense_Mutation	SNP	G	G	C	novel	CTC1296_CDO	CTC1296_buffy-coat	G	G	ENST00000267845	28	24	4	75	74	0	HDC,missense_variant,,ENST00000267845,;RN7SL494P,downstream_gene_variant,,ENST00000461517,;	C	ENSG00000140287	ENST00000267845	Transcript	missense_variant	1293/2405	1190/1989	397/662	S/C	tCc/tGc		-1	HDC	HGNC	HGNC:4855	protein_coding	YES	CCDS10134.1	ENSP00000267845	P19113.175		UPI0000128FB4	deleterious(0.02)
CTC1296_CDO_vs_CTC1296_buffy-coat.strelka.somatic_snvs_VEP.filteredVCFtools.maf	RASGRF1	5923	.	GRCh38	chr15	79006396	79006396	+	Missense_Mutation	SNP	C	G	G	novel	CTC1296_CDO	CTC1296_buffy-coat	C	C	ENST00000558480	19	0	19	98	97	0	RASGRF1,missense_variant,,ENST00000558480,;	G	ENSG00000058335	ENST00000558480	Transcript	missense_variant	2147/6294	1865/3774	622/1257	R/P	cGc/cCc		-1	RASGRF1	HGNC	HGNC:9875	protein_coding	YES	CCDS45320.1	ENSP00000452781	Q13972.199		UPI00001FE9CD	tolerated(0.11)
CTC1296_CDO_vs_CTC1296_buffy-coat.strelka.somatic_snvs_VEP.filteredVCFtools.maf	SYNM	23336	.	GRCh38	chr15	99126787	99126787	+	Missense_Mutation	SNP	C	C	A		CTC1296_CDO	CTC1296_buffy-coat	C	C	ENST00000336292	58	38	19	102	102	0	SYNM,missense_variant,,ENST00000336292,;,downstream_gene_variant,,ENST00000566974,;	A	ENSG00000182253	ENST00000336292	Transcript	missense_variant	1121/7353	1001/4698	334/1565	P/Q	cCg/cAg	COSV60369159	1	SYNM	HGNC	HGNC:24466	protein_coding	YES	CCDS73787.1	ENSP00000336775	O15061.166		UPI0000DC3AA9	deleterious(0.01)
CTC1296_CDO_vs_CTC1296_buffy-coat.strelka.somatic_snvs_VEP.filteredVCFtools.maf	ITGAL	3683	.	GRCh38	chr16	30517682	30517682	+	Nonsense_Mutation	SNP	G	G	T	novel	CTC1296_CDO	CTC1296_buffy-coat	G	G	ENST00000356798	48	31	16	77	74	0	ITGAL,stop_gained,,ENST00000356798,;,regulatory_region_variant,,ENSR00001208632,;	T	ENSG00000005844	ENST00000356798	Transcript	stop_gained	3106/5129	3010/3513	1004/1170	E/*	Gag/Tag		1	ITGAL	HGNC	HGNC:6148	protein_coding	YES	CCDS32433.1	ENSP00000349252	P20701.222		UPI000013C4FF
CTC1296_CDO_vs_CTC1296_buffy-coat.strelka.somatic_snvs_VEP.filteredVCFtools.maf	SALL1	6299	.	GRCh38	chr16	51140193	51140193	+	Missense_Mutation	SNP	C	C	G		CTC1296_CDO	CTC1296_buffy-coat	C	C	ENST00000251020	46	30	16	97	97	0	SALL1,missense_variant,,ENST00000251020,;	G	ENSG00000103449	ENST00000251020	Transcript	missense_variant	2058/5134	2029/3975	677/1324	G/R	Ggg/Cgg	COSV51760677	-1	SALL1	HGNC	HGNC:10524	protein_coding	YES	CCDS10747.1	ENSP00000251020	Q9NSC2.180		UPI000013CCD8	deleterious(0)
CTC1296_CDO_vs_CTC1296_buffy-coat.strelka.somatic_snvs_VEP.filteredVCFtools.maf	COG8	84342	.	GRCh38	chr16	69331026	69331026	+	Missense_Mutation	SNP	G	G	T	novel	CTC1296_CDO	CTC1296_buffy-coat	G	G	ENST00000306875	54	27	27	106	106	0	COG8,missense_variant,,ENST00000306875,;,intron_variant,,ENST00000562949,;PDF,upstream_gene_variant,,ENST00000288022,;VPS4A,downstream_gene_variant,,ENST00000254950,;,downstream_gene_variant,,ENST00000563634,;,downstream_gene_variant,,ENST00000564737,;,regulatory_region_variant,,ENSR00000087409,;,TF_binding_site_variant,,ENSM00525583698,;	T	ENSG00000213380	ENST00000306875	Transcript	missense_variant	1664/4629	1652/1839	551/612	P/H	cCc/cAc		-1	COG8	HGNC	HGNC:18623	protein_coding	YES	CCDS10876.1	ENSP00000305459	Q96MW5.161	B4DYU2.66,A0A024R6Z6.48	UPI000013EBA1	deleterious(0)
CTC1296_CDO_vs_CTC1296_buffy-coat.strelka.somatic_snvs_VEP.filteredVCFtools.maf	CRK	1398	.	GRCh38	chr17	1437027	1437027	+	Missense_Mutation	SNP	C	T	T	novel	CTC1296_CDO	CTC1296_buffy-coat	C	C	ENST00000300574	18	3	15	80	80	0	CRK,missense_variant,,ENST00000300574,;	T	ENSG00000167193	ENST00000300574	Transcript	missense_variant	485/3850	370/915	124/304	G/S	Ggt/Agt		-1	CRK	HGNC	HGNC:2362	protein_coding	YES	CCDS11002.1	ENSP00000300574	P46108.219	A0A0S2Z3Q4.37,L7RT18.62	UPI0000071225	tolerated(0.36)
CTC1296_CDO_vs_CTC1296_buffy-coat.strelka.somatic_snvs_VEP.filteredVCFtools.maf	CDK12	51755	.	GRCh38	chr17	39462230	39462230	+	Missense_Mutation	SNP	G	G	C	novel	CTC1296_CDO	CTC1296_buffy-coat	G	G	ENST00000447079	57	30	27	83	83	0	CDK12,missense_variant,,ENST00000447079,;,regulatory_region_variant,,ENSR00000093931,;,TF_binding_site_variant,,ENSM00523755200,;	C	ENSG00000167258	ENST00000447079	Transcript	missense_variant	745/8287	159/4473	53/1490	M/I	atG/atC		1	CDK12	HGNC	HGNC:24224	protein_coding	YES	CCDS11337.1	ENSP00000398880	Q9NYV4.194		UPI000013E688	tolerated_low_confidence(0.51)
[truncated: 1,981 more rows]
[truncated: 10 more columns]

## Sheet: Suppl.Table3
Supplementary Table 3
HER3 CTC signature from scRNA-seq analysis of CTC250, CTC595, CTC596
[truncated: 593 more rows]

## Sheet: Suppl.Table4
Supplementary Table 4
[truncated: 18,891 more rows]

[truncated: 1 more sheets: Suppl.Table5]
