# Supplementary material for: Circulating tumor cell plasticity determines breast cancer therapy resistance via neuregulin 1–HER3 signaling
Source: Nat Cancer. 2025 Jan 3;6(1):67–85. doi: 10.1038/s43018-024-00882-2 (PMC11779641; doi:10.1038/s43018-024-00882-2)
Supplement: Supplementary file 4 — Statistical source data. [file 43018_2024_882_MOESM4_ESM.xlsx]

## Sheet: Fig.1f
days	G1 medium	G1 medium	G1 medium	G1 medium	G1 + NRG1	G1 + NRG1	G1 + NRG1	G1 + NRG1	G1 + Y27632	G1 + Y27632	G1 + Y27632	G1 + NRG1 + Y27632	G1 + NRG1 + Y27632	G1 + NRG1 + Y27632	G2	G2	G2	G2
0	100	100	100	100	100	100	100	100	100	100	100	100	100	100	100	100	100	100
1	76.7497		102.556	68.3675	107.627		131.365	99.8547	87.5834	129.367	108.259	96.479	197.602	178.917	139.641		236.232	165.859
2	60.527	38.8867	70.7495	69.1939	93.4627	70.0274	112.406	106.959	52.3897	151.783	136.215	88.4313	278.816	295.751	136.393	96.7869	371.116	299.827
3	56.2176	36.0576	28.132	34.7719	78.0861	89.1073	62.5774	89.7596	62.6741	119.559	167.726	130.506	287.413	371.898	174.084	154.853	341.844	395.229
4	18.8565	29.5653	22.667	19.4158	50.7893	92.6179	61.4394	70.0189	63.9696	135.006	157.746	179.762	358.943	430.725	194.127	186.268	392.7	436.835
5	13.1431	29.6046	18.626	28.0115	62.045	118.888	84.2766	91.2773	81.2785	205.885	209.203	269.473	496.238	595.844	383.515	250.806	586.809	568.384
6	10.0675	30.3302	21.3829	16.2544	57.3567	173.823	59.957	92.2774	102.294	161.316	238.193	362.231	501.749	727.07	451.78	331.463	525.873	729.964
7	14.5301	20.4267	13.7822	9.73357	48.9819	145.696	82.9465	106.744	112.127	223.135	279.574	389.824	545.636	738.476	434.667	344.457	628.517	737.868

## Sheet: Fig.1g
	Dead	Dead	Dead	Survival	Survival	Survival	Proliferation	Proliferation	Proliferation	Colony formation	Colony formation	Colony formation
5%O2-G1+NRG1+Y27632	13.54	25.26		28.13	13.69		25	27.37		33.33	33.68
G1+NRG1+Y27632	53.26	33.33		20.65	28.89		19.57	27.78		6.52	10
G1+Y27632	44.21	50.54	56.52	34.74	27.95	26.09	21.05	21.51	17.39	0	0	0
G1+NRG1	77.17	81.25	87.64	14.13	16.67	7.87	8.7	2.08	4.49	0	0	1.12
G1	98.94	100	100	1.06	0	0	0	0	0	0	0	0

## Sheet: Fig.1h
	G0/G1	G0/G1	G0/G1	G2	G2	G2	S	S	S
G1	96	96.1	97.1	3.02	3.64	2.56	0.79	0.06	0.32
+Y27632	89.5	95.6	91.4	8.07	3.77	5.28	2.17	0.52	3.11
+NRG1	90.5	91	92.1	5.7	4.71	3.29	3.65	4.19	4.59
+NRG1+Y27632	74.4	75.1	76.5	7.57	5.74	4.12	17.7	18.8	18.9

## Sheet: Fig.1i
G1	+Y27632	+NRG1	+NRG1+Y27632
0	5	19	55
0	3	16	57
0	5	18	54
0	4	19	53

## Sheet: Fig.2c
Patient#	days	CTC=0	0<CTC<10	10≤CTC≤100	CTC>100
210	1314		1
250	266			1
313	309		1
352	293		1
401	676		1
402	78			1
459	542			1
468	247				1
475	704		1
477	85			1
487	284			1
489	82		1
493	937	1
500	24			1
513	359	1
520	288	1
534	699	1
536	384		1
548	66			1
562	1232		1
564	153	1
566	238	1
573	1738	1
579	237		1
586	357	1
589	301			1
595	13				1
596	420				1
597	334		1
598	197		1
599	660			1
600	2335	0
601	2335	0
602	695			1
603 / 667	2188	1
604	182		1
606 / 904	1983	1
607	944	1
608	940			1
609	2324	0
610	2320	0
611	423			1
612	279		1
614	306		1
615	1227	1
616	2303	0
617	757		1
618	238		1
619	233	1
620	797			1
621	2264	0
622	734			1
623	118			1
624	1129	1
625	1139	1
626	2220	0
628	612		1
629	1302		1
630	196		1
631	470			1
632	138			1
633	103		1
634	190	1
636	227	1
637	1189	1
638	131			1
639	823	1
640	188			1
641	1559		1
642	302			1
644	792	1
645	485		1
646	5				1
647	219		1
648	483		1
649	856	1
650	197			1
651	1406	1
652	364			1
653	2103	0
654	81		1
655	267			1
656	99			1
657	607	1
658	13		1
659	91			1
660	1654	1
######*
######*
663	936		1
666	129			1
667 / 603	1902		1
668	78		1
669	421	1
670	78		1
671	422	1
672	1934	1
673	203	1
675	348		1
676	222		1
677	1138		1
678	1981	0
679	1978	0
680	1978	0
681	49				1
682	82			1
684	1640	1
685	866	1
686	1962		0
687	1670	1
688	1961	0
689	58			1
690	614	1
691	1955	0
692	1949		0
693	1809			1
694	659		1
695	1939	0
696	1401	1
698	13	1
699	8		1
700	1211	1
701	428		1
702	251	1
703	1365	1
704	189		1
705	364	1
707	117		1
708	45				1
709	263	1
710	449	1
712	150		1
713	605	1
714	1028	1
715	1817	0
716	81				1
717	79	1
718	714		1
719	494		1
720	1768	0
721	663		1
722	1256	1
723	428	1
724	119			1
725	143		1
726	471	1
727	31			1
728*	1737*	0*
729	36		1
730	1729	0
731	1724		0
732	73			1
734	221		1
735	338		1
736*	1703*	0*
737	1698		0
738	1697			0
739	446	1
740	262				1
741	846	1
742	26		1
743	1690		0
744	1619	1
745	70			1
746	40			1
747	1413	1
748	846	1
749	1677	0
750	483		1
751	847		1
752	488			1
753	318	1
754	1668		0
755	1668	0
756	208		1
757	548				1
758	123		1
759	150		1
760	129			1
761	626	1
763	140	1
764	209		1
765	275	1
766	1619	0
767	812		1
768	671	1
769	1613	0
770	107		1
771	592	1
772	200		1
773	146	1
774	785	1
775	45				1
776	1592	0
777	1586	0
778	58		1
780	1578		0
781	678				1
782	1571				0
784	396	1
785	142		1
786	351				1
787	184	1
788	255	1
789	1562	0
790	122		1
791	1555	0
792	1555		0
793	1550	0
794	699	1
795	531	1
796	414			1
797	590	1
799	468	1
800	1534	0
801	375		1
802	506			1
803	139		1
804	620				1
805	1442			1
806	802	1
807	517			1
808	329	1
812	312		1
813	1156			1
821	1509	0
822	667		0
824	1508	0
829	1499			0
830	105			1
831	538	1
832	1230	1
833	1002		1
835	1246	1
837	492		1
838	194			1
839	91				1
842	1485		0
844	96			1
851	151			1
854	1040		1
857	439		1
860	368			1
865	75			1
866	1241		1
870	310		1
872	710		1
875	1445	0
881	677		1
882	1443	0
885	1438	0
886	1438	0
887	780	1
888*	1437*	0*
894	1435	0
895	439	1
896	1430	0
897	1430		0
899	399			1
904	1075	1
912	1415		0
914	243	1
916	97		1
920 / 828	294			1
926	311			1
931	50		1
932	1397	0
933	26		1
941	366	1
944	859	1
946	187	1
950	1369	0
951	282	1
954	581	1
955	190	1
956	1355			0
958	883		1
960	146			1
964	52		1
969	1339	0
972	985		1
973	350	1
976	1327		0
978	167		1
979	1317	0
980	120		1
981	1313	0
984	1305		0
985	93			1
986	380			1
987	1296	0
988	283	1
989	914	1
990	9			1
991	210	1
992	666	1
994	439	1
995	108			1
996	428		1
997	481	1
998	1242	0
999	51			1
1000	443	1
1001	727		1
1002	1149	1
1003	1235		0
1004	1221	0
1005	377	1
1006	1219			0
1007	441	1
1008	104				1
1009	272	1
1010	883	1
1011	816		1
1012	123		1
1013	366	1
1014	228		1
1015	1187	0
1016	36			1
1017	1102		0
1018	813	1
1019	62			1
1023	1094	0
1024	537	1
1025	54			1
1028	254	1
1029	1050	0
1030	654		1
1031	1073	0
1032	1038	0
1033	1068	0
1034	158		1
1035	558		1
1036	336	1
1037	972	1
1038	1109	0
1039	81			1
1040	1107			0
1041	736		1
1042	430		1
1043	1003	0
1044	841			1
1045	996	0
1046	1093	0
1047	85		1
1048	38		1
1049	1086	0
1050	1085	0
1051	1082	0
1052	91	1
1053	1079	0
1054	1079			0
1055	1079	0
1056	1074	0
1057	1073				0
1058	98	1
1059	366	1
1060	42			1
1061	1067			0
1062	1067	0
1063	20				1
1064	1066		0
1065	929		1
1066	964			1
1067	1064	0
1068	398	1
1069	656		1
1070	1060		0
1071	356		1
1072	1052			0
1073	52			1
1074	74	1
1075	158	1
1076	765	1
1077	1037			0
1078	1037		0
1079	1032	0
1081	1031	0
1082*	1030*	0*
1083	344		1
1084	1029	0
1086	869		1
1087	64			1
1088	608		1
1089	286		1
1090	482		1
1091	824	1
1092	869			1
1093	942	0
1094	1016		0
1095	1012	0
1096	1012	0
1097	1011		0
1098	226			1
1099	34		1
1100	947	0
1101*	996*	0*
1102	995	0
1103	52			1
1104	543	1
1105	491	1
1106	572				1
1107	987		0
1108	984	0
1109	396	1
1110	850	0
1111	704		1
1112	822	1
1113*	263*	1*
1114*
1115	722	1
1116	963	0
1117	645	1
1118	93	1
1119
1120	955	0
1121	510	1
1122	482			1
1123	952	0
1124	260		1
1125	108				1
1126	37			1
1127*
1128	932	0
1129	24	1
1130	928		0
1131	812		1
1132	844		0
1133	925	0
1134	924				0
1135	918	0
1136	263		1
1137	88			1
1138	917		0
1139	637	1
1140	905	0
1141	883		0
1142	878		0
1143	877		0
1144	40		1
1145	819		0
1146	497			0
1147	871		0
1148	820	0
1149	112	1
1150	581		1
1151	864	0
1152	861		0
1153	150	1
1154	857	0
1155	784		0
1157	849	0
1158	154			1
1159	26			1
1160	259		1
1161	842		0
1162	408		1
1163	833			0
1164	738	0
1165	828	0
1166	827		0
1167	823	1
1168	267	1
1169	389	1
1170	812			0
1171	65	1
1172	390			1
1173	237		1
1174*
1175	794	0
1176	792	0
1177	791			0
1178	57			1
1179	386		1
1180	785	0
1181	765	0
1182	760	0
1183*
1184	749	0
1185	745	0
1186	538	1
1187	422				1
1188	722	0
1189	33			1
1190	717		0
1191	716	0
1192	715	0
1193	708			0
1194	518	1
1195	704	0
1196	702			0
1197	186	1
1198	264	1
1199	690	0
1200	690			0
1201	244			1
1202	690			0
1203*
1204	689			0
1205	688		0
1206	736	1
1207	683		0
1208	183	1
1210	89	1
1211	270				1
1213	378	1
1214	659	0
1215	312			1
1216	21			1
1217	654	0
1218	445	0
1219	641	0
1220	640	0
1222	277		1
1223*
1224	627		0
1225	134			1
1226	231		1
1227	199	1
1228	616			0
1229*
1230	274				1
1231	606	0
1232	605	0
1233	518	1
1234	30				1
1236	179		1
1237	598	0
1238*
1239	595	0
1240	590	0
1241	487	0
1242	247		1
1243	52		1
1244	584	0
1245	132	1
1246	128			1
1247	562	0
1248	109		1
1249	563		0
1250	25			1
1251	91	1
1252	561	0
1253	560	0
1254	12				1
1255	171			1
1256	548	0
1257	548		0
1258	546	0
1259	543		0
1260	543	0
1261*
1262	338	1
1263	242		1
1264	394	0
1265	226			1
1266*
1267	424		1
1268	512	0
1269	520	1
1271	351			1
1272	499	0
1273	72				1
1274	99		1
1275	490	0
1276	486		0
1277	7			1
1278	480	0
1279	206	1
1280	478			0
1281	477			0
1282	472	0
1283	341		1
1284	465	0
1285	465	0
1287	48			1
1288	463		0
1289	452			0
1290	452		0
1291	451			0
1292	450		0
1293	444	0
1294	442		0
1295	442	0
1296	441				0

## Sheet: Fig.2h
wt	mut
263.5	106.9
179.3	122.3
192.7	140.1
197.8	147.3
166.3
171.3

## Sheet: Fig.2j
Alpelisib (uM)	CTC1106_DLA T1	CTC1106_DLA T1	CTC1106_effusion T2	CTC1106_effusion T2
30	18.73	14.88	20.5	22.2
10	16.12	17.56	30.27	44.88
3	29.64	30.1	63.35	62.88
1	48.84	54.22	79.86	85.46
0.3	66.69	72.73	91.72	94.74
0.1	72.53	86.35	93.31	101.8

## Sheet: Fig.3e
Source_MAF	Hugo_Symbol	Entrez_Gene_Id	Center	NCBI_Build	Chromosome	Start_Position	End_Position	Strand	Variant_Classification	Variant_Type	Reference_Allele	Tumor_Seq_Allele1	Tumor_Seq_Allele2	dbSNP_RS	Tumor_Sample_Barcode	Matched_Norm_Sample_Barcode	Match_Norm_Seq_Allele1	Match_Norm_Seq_Allele2	Transcript_ID	t_depth	t_ref_count	t_alt_count	n_depth	n_ref_count	n_alt_count	all_effects	Allele	Gene	Feature	Feature_type	Consequence	cDNA_position	CDS_position	Protein_position	Amino_acids	Codons	Existing_variation	STRAND_VEP	SYMBOL	SYMBOL_SOURCE	HGNC_ID	BIOTYPE	CANONICAL	CCDS	ENSP	SWISSPROT	TREMBL	UNIPARC	SIFT
CTC1007_CDO_vs_CTC1007_buffy-coat.strelka.somatic_indels_VEP.filteredVCFtools.maf	TP53	7157	.	GRCh38	chr17	7676046	7676046	+	Frame_Shift_Del	DEL	C	-	-		CTC1007_CDO	CTC1007_buffy-coat	C	C	ENST00000269305	45	0	42	74	71	0	TP53,frameshift_variant,,ENST00000269305,;	-	ENSG00000141510	ENST00000269305	Transcript	frameshift_variant	465/2512	323/1182	108/393	G/X	gGt/gt	CD1617984,COSV53329872	-1	TP53	HGNC	HGNC:11998	protein_coding	YES	CCDS11118.1	ENSP00000269305	P04637.292	K7PPA8.77	UPI000002ED67	NA
CTC1007_CDO_vs_CTC1007_buffy-coat.strelka.somatic_indels_VEP.filteredVCFtools.maf	SDHA	6389	.	GRCh38	chr5	236528	236564	+	Frame_Shift_Del	DEL	CAAACTCGCTCTTGGACCTGGTTGTCTTTGGTCGGGC	CAAACTCGCTCTTGGACCTGGTTGTCTTTGGTCGGGC	-	novel	CTC1007_CDO	CTC1007_buffy-coat	CAAACTCGCTCTTGGACCTGGTTGTCTTTGGTCGGGC	CAAACTCGCTCTTGGACCTGGTTGTCTTTGGTCGGGC	ENST00000264932	66	53	13	115	115	0	SDHA,frameshift_variant,,ENST00000264932,;,3_prime_UTR_variant,,ENST00000651543,;	-	ENSG00000073578	ENST00000264932	Transcript	frameshift_variant	1397-1433/2693	1361-1397/1995	454-466/664	ANSLLDLVVFGRA/X	gCAAACTCGCTCTTGGACCTGGTTGTCTTTGGTCGGGCa/ga		1	SDHA	HGNC	HGNC:10680	protein_coding	YES	CCDS3853.1	ENSP00000264932	P31040.229	A0A024QZ30.49	UPI0000000C2C	NA
CTC1007_CDO_vs_CTC1007_buffy-coat.strelka.somatic_snvs_VEP.filteredVCFtools.maf	RRAGC	64121	.	GRCh38	chr1	38852413	38852413	+	Missense_Mutation	SNP	T	T	G		CTC1007_CDO	CTC1007_buffy-coat	T	T	ENST00000373001	51	36	13	83	82	1	RRAGC,missense_variant,,ENST00000373001,;,non_coding_transcript_exon_variant,,ENST00000622355,;,regulatory_region_variant,,ENSR00000922877,;	G	ENSG00000116954	ENST00000373001	Transcript	missense_variant	843/2681	717/1200	239/399	Q/H	caA/caC	COSV100883824	-1	RRAGC	HGNC	HGNC:19902	protein_coding	YES	CCDS430.1	ENSP00000362092	Q9HB90.162		UPI00000372EF	tolerated(0.08)
CTC1007_CDO_vs_CTC1007_buffy-coat.strelka.somatic_snvs_VEP.filteredVCFtools.maf	IGF1R	3480	.	GRCh38	chr15	98913142	98913142	+	Missense_Mutation	SNP	A	C	C	novel	CTC1007_CDO	CTC1007_buffy-coat	A	A	ENST00000650285	61	0	61	82	80	0	IGF1R,missense_variant,,ENST00000650285,;	C	ENSG00000140443	ENST00000650285	Transcript	missense_variant	2731/12235	1688/4104	563/1367	E/A	gAg/gCg		1	IGF1R	HGNC	HGNC:5465	protein_coding	YES	CCDS10378.1	ENSP00000497069	P08069.238		UPI000012D3EA	tolerated(0.1)
CTC1007_CDO_vs_CTC1007_buffy-coat.strelka.somatic_snvs_VEP.filteredVCFtools.maf	CREBBP	1387	.	GRCh38	chr16	3729344	3729344	+	Missense_Mutation	SNP	C	A	A	novel	CTC1007_CDO	CTC1007_buffy-coat	C	C	ENST00000262367	37	0	36	72	70	0	CREBBP,missense_variant,,ENST00000262367,;	A	ENSG00000005339	ENST00000262367	Transcript	missense_variant	6500/10790	5703/7329	1901/2442	Q/H	caG/caT		-1	CREBBP	HGNC	HGNC:2348	protein_coding	YES	CCDS10509.1	ENSP00000262367	Q92793.248		UPI0000000620	tolerated(0.12)
CTC1007_CDO_vs_CTC1007_buffy-coat.strelka.somatic_snvs_VEP.filteredVCFtools.maf	FBXW7	55294	.	GRCh38	chr4	152411686	152411686	+	Nonsense_Mutation	SNP	C	A	A	novel	CTC1007_CDO	CTC1007_buffy-coat	C	C	ENST00000281708	39	0	39	76	75	0	FBXW7,stop_gained,,ENST00000281708,;	A	ENSG00000109670	ENST00000281708	Transcript	stop_gained	1296/5639	118/2124	40/707	E/*	Gaa/Taa		-1	FBXW7	HGNC	HGNC:16712	protein_coding	YES	CCDS3777.1	ENSP00000281708	Q969H0.191		UPI000007007E
CTC1007_CDO_vs_CTC1007_buffy-coat.strelka.somatic_snvs_VEP.filteredVCFtools.maf	APC	324	.	GRCh38	chr5	112841206	112841206	+	Missense_Mutation	SNP	A	A	T	rs1561601349	CTC1007_CDO	CTC1007_buffy-coat	A	A	ENST00000257430	46	35	11	75	75	0	APC,missense_variant,,ENST00000257430,;,intron_variant,,ENST00000520401,;	T	ENSG00000134982	ENST00000257430	Transcript	missense_variant	5671/10704	5612/8532	1871/2843	D/V	gAt/gTt	rs1561601349,COSV57363482	1	APC	HGNC	HGNC:583	protein_coding	YES	CCDS4107.1	ENSP00000257430	P25054.255		UPI000013CF60	tolerated(0.07)
CTC1007_CDO_vs_CTC1007_buffy-coat.strelka.somatic_snvs_VEP.filteredVCFtools.maf	KLF4	9314	.	GRCh38	chr9	107487407	107487407	+	Missense_Mutation	SNP	G	G	T	rs1059915	CTC1007_CDO	CTC1007_buffy-coat	G	G	ENST00000374672	70	44	26	94	94	0	KLF4,missense_variant,,ENST00000374672,;,regulatory_region_variant,,ENSR00000337199,;	T	ENSG00000136826	ENST00000374672	Transcript	missense_variant	1584/2936	987/1440	329/479	D/E	gaC/gaA	rs1059915,COSV101012662	-1	KLF4	HGNC	HGNC:6348	protein_coding	YES	CCDS6770.2	ENSP00000363804	O43474.200		UPI0000375189	tolerated(0.28)
CTC1007_CDO_vs_CTC1007_buffy-coat.strelka.somatic_snvs_VEP.filteredVCFtools.maf	KDM6A	7403	.	GRCh38	chrX	45063422	45063422	+	Missense_Mutation	SNP	A	A	T	novel	CTC1007_CDO	CTC1007_buffy-coat	A	A	ENST00000611820	31	20	11	81	81	0	KDM6A,missense_variant,,ENST00000611820,;,regulatory_region_variant,,ENSR00000906159,;	T	ENSG00000147050	ENST00000611820	Transcript	missense_variant,splice_region_variant	2048/6094	1684/4362	562/1453	M/L	Atg/Ttg		1	KDM6A	HGNC	HGNC:12637	protein_coding	YES		ENSP00000483595		A0A087X0R0.56	UPI00027439E2	tolerated(0.13)
CTC1007_metastasis1_vs_CTC1007_buffy-coat.strelka.somatic_indels_VEP.filteredVCFtools.maf	TP53	7157	.	GRCh38	chr17	7676046	7676046	+	Frame_Shift_Del	DEL	C	C	-		CTC1007_metastasis1	CTC1007_buffy-coat	C	C	ENST00000269305	71	19	46	74	71	0	TP53,frameshift_variant,,ENST00000269305,;	-	ENSG00000141510	ENST00000269305	Transcript	frameshift_variant	465/2512	323/1182	108/393	G/X	gGt/gt	CD1617984,COSV53329872	-1	TP53	HGNC	HGNC:11998	protein_coding	YES	CCDS11118.1	ENSP00000269305	P04637.292	K7PPA8.77	UPI000002ED67	NA
CTC1007_metastasis1_vs_CTC1007_buffy-coat.strelka.somatic_indels_VEP.filteredVCFtools.maf	SDHA	6389	.	GRCh38	chr5	236528	236564	+	Frame_Shift_Del	DEL	CAAACTCGCTCTTGGACCTGGTTGTCTTTGGTCGGGC	CAAACTCGCTCTTGGACCTGGTTGTCTTTGGTCGGGC	-	novel	CTC1007_metastasis1	CTC1007_buffy-coat	CAAACTCGCTCTTGGACCTGGTTGTCTTTGGTCGGGC	CAAACTCGCTCTTGGACCTGGTTGTCTTTGGTCGGGC	ENST00000264932	131	121	10	115	115	0	SDHA,frameshift_variant,,ENST00000264932,;,3_prime_UTR_variant,,ENST00000651543,;	-	ENSG00000073578	ENST00000264932	Transcript	frameshift_variant	1397-1433/2693	1361-1397/1995	454-466/664	ANSLLDLVVFGRA/X	gCAAACTCGCTCTTGGACCTGGTTGTCTTTGGTCGGGCa/ga		1	SDHA	HGNC	HGNC:10680	protein_coding	YES	CCDS3853.1	ENSP00000264932	P31040.229	A0A024QZ30.49	UPI0000000C2C	NA
CTC1007_metastasis1_vs_CTC1007_buffy-coat.strelka.somatic_snvs_VEP.filteredVCFtools.maf	RRAGC	64121	.	GRCh38	chr1	38852413	38852413	+	Missense_Mutation	SNP	T	T	G		CTC1007_metastasis1	CTC1007_buffy-coat	T	T	ENST00000373001	94	68	25	83	82	1	RRAGC,missense_variant,,ENST00000373001,;,non_coding_transcript_exon_variant,,ENST00000622355,;,regulatory_region_variant,,ENSR00000922877,;	G	ENSG00000116954	ENST00000373001	Transcript	missense_variant	843/2681	717/1200	239/399	Q/H	caA/caC	COSV100883824	-1	RRAGC	HGNC	HGNC:19902	protein_coding	YES	CCDS430.1	ENSP00000362092	Q9HB90.162		UPI00000372EF	tolerated(0.08)
CTC1007_metastasis1_vs_CTC1007_buffy-coat.strelka.somatic_snvs_VEP.filteredVCFtools.maf	IGF1R	3480	.	GRCh38	chr15	98913142	98913142	+	Missense_Mutation	SNP	A	A	C	novel	CTC1007_metastasis1	CTC1007_buffy-coat	A	A	ENST00000650285	77	24	52	82	80	0	IGF1R,missense_variant,,ENST00000650285,;	C	ENSG00000140443	ENST00000650285	Transcript	missense_variant	2731/12235	1688/4104	563/1367	E/A	gAg/gCg		1	IGF1R	HGNC	HGNC:5465	protein_coding	YES	CCDS10378.1	ENSP00000497069	P08069.238		UPI000012D3EA	tolerated(0.1)
CTC1007_metastasis1_vs_CTC1007_buffy-coat.strelka.somatic_snvs_VEP.filteredVCFtools.maf	CREBBP	1387	.	GRCh38	chr16	3729344	3729344	+	Missense_Mutation	SNP	C	C	A	novel	CTC1007_metastasis1	CTC1007_buffy-coat	C	C	ENST00000262367	78	23	53	72	70	0	CREBBP,missense_variant,,ENST00000262367,;	A	ENSG00000005339	ENST00000262367	Transcript	missense_variant	6500/10790	5703/7329	1901/2442	Q/H	caG/caT		-1	CREBBP	HGNC	HGNC:2348	protein_coding	YES	CCDS10509.1	ENSP00000262367	Q92793.248		UPI0000000620	tolerated(0.12)
CTC1007_metastasis1_vs_CTC1007_buffy-coat.strelka.somatic_snvs_VEP.filteredVCFtools.maf	FBXW7	55294	.	GRCh38	chr4	152411686	152411686	+	Nonsense_Mutation	SNP	C	C	A	novel	CTC1007_metastasis1	CTC1007_buffy-coat	C	C	ENST00000281708	54	21	32	76	75	0	FBXW7,stop_gained,,ENST00000281708,;	A	ENSG00000109670	ENST00000281708	Transcript	stop_gained	1296/5639	118/2124	40/707	E/*	Gaa/Taa		-1	FBXW7	HGNC	HGNC:16712	protein_coding	YES	CCDS3777.1	ENSP00000281708	Q969H0.191		UPI000007007E
CTC1007_metastasis1_vs_CTC1007_buffy-coat.strelka.somatic_snvs_VEP.filteredVCFtools.maf	KLF4	9314	.	GRCh38	chr9	107487407	107487407	+	Missense_Mutation	SNP	G	G	T	rs1059915	CTC1007_metastasis1	CTC1007_buffy-coat	G	G	ENST00000374672	95	73	22	94	94	0	KLF4,missense_variant,,ENST00000374672,;,regulatory_region_variant,,ENSR00000337199,;	T	ENSG00000136826	ENST00000374672	Transcript	missense_variant	1584/2936	987/1440	329/479	D/E	gaC/gaA	rs1059915,COSV101012662	-1	KLF4	HGNC	HGNC:6348	protein_coding	YES	CCDS6770.2	ENSP00000363804	O43474.200		UPI0000375189	tolerated(0.28)
CTC1007_metastasis1_vs_CTC1007_buffy-coat.strelka.somatic_snvs_VEP.filteredVCFtools.maf	KDM6A	7403	.	GRCh38	chrX	45063422	45063422	+	Missense_Mutation	SNP	A	A	T	novel	CTC1007_metastasis1	CTC1007_buffy-coat	A	A	ENST00000611820	78	65	13	81	81	0	KDM6A,missense_variant,,ENST00000611820,;,regulatory_region_variant,,ENSR00000906159,;	T	ENSG00000147050	ENST00000611820	Transcript	missense_variant,splice_region_variant	2048/6094	1684/4362	562/1453	M/L	Atg/Ttg		1	KDM6A	HGNC	HGNC:12637	protein_coding	YES		ENSP00000483595		A0A087X0R0.56	UPI00027439E2	tolerated(0.13)
CTC1007_metastasis2_vs_CTC1007_buffy-coat.strelka.somatic_indels_VEP.filteredVCFtools.maf	TP53	7157	.	GRCh38	chr17	7676046	7676046	+	Frame_Shift_Del	DEL	C	C	-		CTC1007_metastasis2	CTC1007_buffy-coat	C	C	ENST00000269305	69	49	13	74	71	0	TP53,frameshift_variant,,ENST00000269305,;	-	ENSG00000141510	ENST00000269305	Transcript	frameshift_variant	465/2512	323/1182	108/393	G/X	gGt/gt	CD1617984,COSV53329872	-1	TP53	HGNC	HGNC:11998	protein_coding	YES	CCDS11118.1	ENSP00000269305	P04637.292	K7PPA8.77	UPI000002ED67	NA
CTC1007_metastasis2_vs_CTC1007_buffy-coat.strelka.somatic_indels_VEP.filteredVCFtools.maf	SDHA	6389	.	GRCh38	chr5	236528	236564	+	Frame_Shift_Del	DEL	CAAACTCGCTCTTGGACCTGGTTGTCTTTGGTCGGGC	CAAACTCGCTCTTGGACCTGGTTGTCTTTGGTCGGGC	-	novel	CTC1007_metastasis2	CTC1007_buffy-coat	CAAACTCGCTCTTGGACCTGGTTGTCTTTGGTCGGGC	CAAACTCGCTCTTGGACCTGGTTGTCTTTGGTCGGGC	ENST00000264932	128	112	16	115	115	0	SDHA,frameshift_variant,,ENST00000264932,;,3_prime_UTR_variant,,ENST00000651543,;	-	ENSG00000073578	ENST00000264932	Transcript	frameshift_variant	1397-1433/2693	1361-1397/1995	454-466/664	ANSLLDLVVFGRA/X	gCAAACTCGCTCTTGGACCTGGTTGTCTTTGGTCGGGCa/ga		1	SDHA	HGNC	HGNC:10680	protein_coding	YES	CCDS3853.1	ENSP00000264932	P31040.229	A0A024QZ30.49	UPI0000000C2C	NA
CTC1007_metastasis2_vs_CTC1007_buffy-coat.strelka.somatic_snvs_VEP.filteredVCFtools.maf	RRAGC	64121	.	GRCh38	chr1	38852413	38852413	+	Missense_Mutation	SNP	T	T	G		CTC1007_metastasis2	CTC1007_buffy-coat	T	T	ENST00000373001	94	83	10	83	82	1	RRAGC,missense_variant,,ENST00000373001,;,non_coding_transcript_exon_variant,,ENST00000622355,;,regulatory_region_variant,,ENSR00000922877,;	G	ENSG00000116954	ENST00000373001	Transcript	missense_variant	843/2681	717/1200	239/399	Q/H	caA/caC	COSV100883824	-1	RRAGC	HGNC	HGNC:19902	protein_coding	YES	CCDS430.1	ENSP00000362092	Q9HB90.162		UPI00000372EF	tolerated(0.08)
CTC1007_metastasis2_vs_CTC1007_buffy-coat.strelka.somatic_snvs_VEP.filteredVCFtools.maf	IGF1R	3480	.	GRCh38	chr15	98913142	98913142	+	Missense_Mutation	SNP	A	A	C	novel	CTC1007_metastasis2	CTC1007_buffy-coat	A	A	ENST00000650285	97	75	22	82	80	0	IGF1R,missense_variant,,ENST00000650285,;	C	ENSG00000140443	ENST00000650285	Transcript	missense_variant	2731/12235	1688/4104	563/1367	E/A	gAg/gCg		1	IGF1R	HGNC	HGNC:5465	protein_coding	YES	CCDS10378.1	ENSP00000497069	P08069.238		UPI000012D3EA	tolerated(0.1)
CTC1007_metastasis2_vs_CTC1007_buffy-coat.strelka.somatic_snvs_VEP.filteredVCFtools.maf	CREBBP	1387	.	GRCh38	chr16	3729344	3729344	+	Missense_Mutation	SNP	C	C	A	novel	CTC1007_metastasis2	CTC1007_buffy-coat	C	C	ENST00000262367	99	55	42	72	70	0	CREBBP,missense_variant,,ENST00000262367,;	A	ENSG00000005339	ENST00000262367	Transcript	missense_variant	6500/10790	5703/7329	1901/2442	Q/H	caG/caT		-1	CREBBP	HGNC	HGNC:2348	protein_coding	YES	CCDS10509.1	ENSP00000262367	Q92793.248		UPI0000000620	tolerated(0.12)
CTC1007_metastasis2_vs_CTC1007_buffy-coat.strelka.somatic_snvs_VEP.filteredVCFtools.maf	FBXW7	55294	.	GRCh38	chr4	152411686	152411686	+	Nonsense_Mutation	SNP	C	C	A	novel	CTC1007_metastasis2	CTC1007_buffy-coat	C	C	ENST00000281708	71	51	20	76	75	0	FBXW7,stop_gained,,ENST00000281708,;	A	ENSG00000109670	ENST00000281708	Transcript	stop_gained	1296/5639	118/2124	40/707	E/*	Gaa/Taa		-1	FBXW7	HGNC	HGNC:16712	protein_coding	YES	CCDS3777.1	ENSP00000281708	Q969H0.191		UPI000007007E
CTC1007_metastasis2_vs_CTC1007_buffy-coat.strelka.somatic_snvs_VEP.filteredVCFtools.maf	KLF4	9314	.	GRCh38	chr9	107487407	107487407	+	Missense_Mutation	SNP	G	G	T	rs1059915	CTC1007_metastasis2	CTC1007_buffy-coat	G	G	ENST00000374672	108	95	13	94	94	0	KLF4,missense_variant,,ENST00000374672,;,regulatory_region_variant,,ENSR00000337199,;	T	ENSG00000136826	ENST00000374672	Transcript	missense_variant	1584/2936	987/1440	329/479	D/E	gaC/gaA	rs1059915,COSV101012662	-1	KLF4	HGNC	HGNC:6348	protein_coding	YES	CCDS6770.2	ENSP00000363804	O43474.200		UPI0000375189	tolerated(0.28)
CTC1007_metastasis2_vs_CTC1007_buffy-coat.strelka.somatic_snvs_VEP.filteredVCFtools.maf	KDM6A	7403	.	GRCh38	chrX	45063422	45063422	+	Missense_Mutation	SNP	A	A	T	novel	CTC1007_metastasis2	CTC1007_buffy-coat	A	A	ENST00000611820	83	72	10	81	81	0	KDM6A,missense_variant,,ENST00000611820,;,regulatory_region_variant,,ENSR00000906159,;	T	ENSG00000147050	ENST00000611820	Transcript	missense_variant,splice_region_variant	2048/6094	1684/4362	562/1453	M/L	Atg/Ttg		1	KDM6A	HGNC	HGNC:12637	protein_coding	YES		ENSP00000483595		A0A087X0R0.56	UPI00027439E2	tolerated(0.13)
CTC1273_CDO_vs_CTC1273_buffy-coat.strelka.somatic_indels_VEP.filteredVCFtools.maf	STAT3	6774	.	GRCh38	chr17	42316873	42316891	+	Frame_Shift_Del	DEL	GCAGGTCAATGGTATTGCT	GCAGGTCAATGGTATTGCT	-	novel	CTC1273_CDO	CTC1273_buffy-coat	GCAGGTCAATGGTATTGCT	GCAGGTCAATGGTATTGCT	ENST00000264657	49	29	20	84	83	0	STAT3,frameshift_variant,,ENST00000264657,;STAT5A,downstream_gene_variant,,ENST00000590949,;	-	ENSG00000168610	ENST00000264657	Transcript	frameshift_variant	2342-2360/4921	2155-2173/2313	719-725/770	SNTIDLP/X	AGCAATACCATTGACCTGCcg/cg		-1	STAT3	HGNC	HGNC:11364	protein_coding	YES	CCDS32656.1	ENSP00000264657	P40763.230		UPI0000031047	NA
CTC1273_CDO_vs_CTC1273_buffy-coat.strelka.somatic_snvs_VEP.filteredVCFtools.maf	TOP3A	7156	.	GRCh38	chr17	18274893	18274893	+	Nonsense_Mutation	SNP	G	C	C	novel	CTC1273_CDO	CTC1273_buffy-coat	G	G	ENST00000321105	38	0	38	77	76	0	TOP3A,stop_gained,,ENST00000321105,;	C	ENSG00000177302	ENST00000321105	Transcript	stop_gained	3131/6596	2915/3006	972/1001	S/*	tCa/tGa		-1	TOP3A	HGNC	HGNC:11992	protein_coding	YES	CCDS11194.1	ENSP00000321636	Q13472.186		UPI00001371A0
CTC1273_CDO_vs_CTC1273_buffy-coat.strelka.somatic_snvs_VEP.filteredVCFtools.maf	APC2	10297	.	GRCh38	chr19	1467881	1467881	+	Missense_Mutation	SNP	A	C	C	novel	CTC1273_CDO	CTC1273_buffy-coat	A	A	ENST00000590469	34	0	34	113	111	1	APC2,missense_variant,,ENST00000590469,;C19orf25,intron_variant,,ENST00000588427,;	C	ENSG00000115266	ENST00000590469	Transcript	missense_variant	4816/10179	4580/6912	1527/2303	H/P	cAc/cCc		1	APC2	HGNC	HGNC:24036	protein_coding	YES	CCDS12068.1	ENSP00000467073	O95996.163	A0A0C4DGQ0.39	UPI0000073D85	tolerated(0.3)
CTC1273_tumor_vs_CTC1273_buffy-coat.strelka.somatic_snvs_VEP.filteredVCFtools.maf	PIK3R3	8503	.	GRCh38	chr1	46043739	46043739	+	Missense_Mutation	SNP	G	G	C		CTC1273_tumor	CTC1273_buffy-coat	G	G	ENST00000262741	156	106	48	78	78	0	PIK3R3,missense_variant,,ENST00000262741,;P3R3URF-PIK3R3,missense_variant,,ENST00000540385,;,upstream_gene_variant,,ENST00000450004,;,regulatory_region_variant,,ENSR00000923717,;,TF_binding_site_variant,,ENSM00524702661,;	C	ENSG00000117461	ENST00000262741	Transcript	missense_variant	1997/5596	1320/1386	440/461	H/Q	caC/caG	COSV53111324	-1	PIK3R3	HGNC	HGNC:8981	protein_coding	YES	CCDS529.1	ENSP00000262741	Q92569.185		UPI000013D318	deleterious(0)
CTC1273_tumor_vs_CTC1273_buffy-coat.strelka.somatic_snvs_VEP.filteredVCFtools.maf	TOP3A	7156	.	GRCh38	chr17	18274893	18274893	+	Nonsense_Mutation	SNP	G	C	C	novel	CTC1273_tumor	CTC1273_buffy-coat	G	G	ENST00000321105	92	16	76	77	76	0	TOP3A,stop_gained,,ENST00000321105,;	C	ENSG00000177302	ENST00000321105	Transcript	stop_gained	3131/6596	2915/3006	972/1001	S/*	tCa/tGa		-1	TOP3A	HGNC	HGNC:11992	protein_coding	YES	CCDS11194.1	ENSP00000321636	Q13472.186		UPI00001371A0
CTC1273_tumor_vs_CTC1273_buffy-coat.strelka.somatic_snvs_VEP.filteredVCFtools.maf	APC2	10297	.	GRCh38	chr19	1467881	1467881	+	Missense_Mutation	SNP	A	A	C	novel	CTC1273_tumor	CTC1273_buffy-coat	A	A	ENST00000590469	80	76	4	113	111	1	APC2,missense_variant,,ENST00000590469,;C19orf25,intron_variant,,ENST00000588427,;	C	ENSG00000115266	ENST00000590469	Transcript	missense_variant	4816/10179	4580/6912	1527/2303	H/P	cAc/cCc		1	APC2	HGNC	HGNC:24036	protein_coding	YES	CCDS12068.1	ENSP00000467073	O95996.163	A0A0C4DGQ0.39	UPI0000073D85	tolerated(0.3)
CTC1273_tumor_vs_CTC1273_buffy-coat.strelka.somatic_snvs_VEP.filteredVCFtools.maf	PMS1	5378	.	GRCh38	chr2	189877332	189877332	+	Missense_Mutation	SNP	G	G	C		CTC1273_tumor	CTC1273_buffy-coat	G	G	ENST00000441310	91	51	39	91	91	0	PMS1,missense_variant,,ENST00000441310,;C2orf88,upstream_gene_variant,,ENST00000478197,;	C	ENSG00000064933	ENST00000441310	Transcript	missense_variant	2859/3156	2695/2799	899/932	D/H	Gac/Cac	COSV59719680	1	PMS1	HGNC	HGNC:9121	protein_coding	YES	CCDS2302.1	ENSP00000406490	P54277.194		UPI00000405F5	deleterious(0)
CTC1125_CDO.strelka.variants_VEP.filteredVCFtools.maf	PALB2	79728	.	GRCh38	chr16	23603526	23603526	+	Missense_Mutation	SNP	G	A	A	rs773829275	CTC1125_CDO	NORMAL	G	G	ENST00000261584	87	0	87	NA	NA	NA	PALB2,missense_variant,,ENST00000261584,;,upstream_gene_variant,,ENST00000561764,;	A	ENSG00000083093	ENST00000261584	Transcript	missense_variant	3647/4008	3494/3561	1165/1186	S/L	tCg/tTg	rs773829275,COSV55164051	-1	PALB2	HGNC	HGNC:26144	protein_coding	YES	CCDS32406.1	ENSP00000261584	Q86YC2.154		UPI000000DA86	deleterious(0)
CTC1125_CDO.strelka.variants_VEP.filteredVCFtools.maf	TP53	7157	.	GRCh38	chr17	7673788	7673788	+	Missense_Mutation	SNP	G	A	A	rs17849781	CTC1125_CDO	NORMAL	G	G	ENST00000269305	94	0	94	NA	NA	NA	TP53,missense_variant,,ENST00000269305,;,regulatory_region_variant,,ENSR00000548580,;	A	ENSG00000141510	ENST00000269305	Transcript	missense_variant	974/2512	832/1182	278/393	P/S	Cct/Tct	rs17849781,CM011015,CM052927,CM120850,CX0910928,COSV52668132,COSV52679740,COSV52684662,COSV52950563	-1	TP53	HGNC	HGNC:11998	protein_coding	YES	CCDS11118.1	ENSP00000269305	P04637.292	K7PPA8.77	UPI000002ED67	deleterious(0.03)
CTC1125_CDO.strelka.variants_VEP.filteredVCFtools.maf	ZNF536	9745	.	GRCh38	chr19	30548462	30548462	+	Missense_Mutation	SNP	A	G	G	rs756724521	CTC1125_CDO	NORMAL	A	A	ENST00000355537	120	0	120	NA	NA	NA	ZNF536,missense_variant,,ENST00000355537,;	G	ENSG00000198597	ENST00000355537	Transcript	missense_variant	3018/4973	2843/3903	948/1300	K/R	aAa/aGa	rs756724521	1	ZNF536	HGNC	HGNC:29025	protein_coding	YES	CCDS32984.1	ENSP00000347730	O15090.162		UPI000006ED3E	tolerated(0.46)
CTC1125_CDO.strelka.variants_VEP.filteredVCFtools.maf	E2F3	1871	.	GRCh38	chr6	20486766	20486766	+	Missense_Mutation	SNP	C	T	T	novel	CTC1125_CDO	NORMAL	C	C	ENST00000346618	141	0	141	NA	NA	NA	E2F3,missense_variant,,ENST00000346618,;	T	ENSG00000112242	ENST00000346618	Transcript	missense_variant	1316/5036	962/1398	321/465	P/L	cCt/cTt		1	E2F3	HGNC	HGNC:3115	protein_coding	YES	CCDS4545.1	ENSP00000262904	O00716.194		UPI0000129AC2	deleterious(0)
CTC1296_CDO_vs_CTC1296_buffy-coat.strelka.somatic_indels_VEP.filteredVCFtools.maf	KMT2C	58508	.	GRCh38	chr7	152163623	152163627	+	Frame_Shift_Del	DEL	TGTTG	-	-	novel	CTC1296_CDO	CTC1296_buffy-coat	TGTTG	TGTTG	ENST00000262189	41	0	37	85	85	0	KMT2C,frameshift_variant,,ENST00000262189,;	-	ENSG00000055609	ENST00000262189	Transcript	frameshift_variant	10167-10171/16860	9950-9954/14736	3317-3318/4911	TT/X	aCAACA/a		-1	KMT2C	HGNC	HGNC:13726	protein_coding	YES	CCDS5931.1	ENSP00000262189	Q8NEZ4.190		UPI0000141B9F	NA
CTC1296_CDO_vs_CTC1296_buffy-coat.strelka.somatic_snvs_VEP.filteredVCFtools.maf	CDK12	51755	.	GRCh38	chr17	39462230	39462230	+	Missense_Mutation	SNP	G	G	C	novel	CTC1296_CDO	CTC1296_buffy-coat	G	G	ENST00000447079	57	30	27	83	83	0	CDK12,missense_variant,,ENST00000447079,;,regulatory_region_variant,,ENSR00000093931,;,TF_binding_site_variant,,ENSM00523755200,;	C	ENSG00000167258	ENST00000447079	Transcript	missense_variant	745/8287	159/4473	53/1490	M/I	atG/atC		1	CDK12	HGNC	HGNC:24224	protein_coding	YES	CCDS11337.1	ENSP00000398880	Q9NYV4.194		UPI000013E688	tolerated_low_confidence(0.51)
CTC1296_CDO_vs_CTC1296_buffy-coat.strelka.somatic_snvs_VEP.filteredVCFtools.maf	PIK3CA	5290	.	GRCh38	chr3	179218303	179218303	+	Missense_Mutation	SNP	G	G	A	rs104886003	CTC1296_CDO	CTC1296_buffy-coat	G	G	ENST00000263967	63	49	14	97	97	0	PIK3CA,missense_variant,,ENST00000263967,;	A	ENSG00000121879	ENST00000263967	Transcript	missense_variant	1956/9259	1633/3207	545/1068	E/K	Gag/Aag	rs104886003,CM126692,COSV55873239,COSV55878227	1	PIK3CA	HGNC	HGNC:8975	protein_coding	YES	CCDS43171.1	ENSP00000263967	P42336.221		UPI000013D494	deleterious(0.02)
CTC1296_CDO_vs_CTC1296_buffy-coat.strelka.somatic_snvs_VEP.filteredVCFtools.maf	APC	324	.	GRCh38	chr5	112843183	112843183	+	Missense_Mutation	SNP	G	G	A	rs587778043	CTC1296_CDO	CTC1296_buffy-coat	G	G	ENST00000257430	54	29	25	66	66	0	APC,missense_variant,,ENST00000257430,;,intron_variant,,ENST00000520401,;	A	ENSG00000134982	ENST00000257430	Transcript	missense_variant	7648/10704	7589/8532	2530/2843	R/Q	cGg/cAg	rs587778043	1	APC	HGNC	HGNC:583	protein_coding	YES	CCDS4107.1	ENSP00000257430	P25054.255		UPI000013CF60	deleterious(0)
CTC1296_metastasis_vs_CTC1296_buffy-coat.strelka.somatic_snvs_VEP.filteredVCFtools.maf	PIK3CA	5290	.	GRCh38	chr3	179218303	179218303	+	Missense_Mutation	SNP	G	G	A	rs104886003	CTC1296_metastasis	CTC1296_buffy-coat	G	G	ENST00000263967	89	49	39	97	97	0	PIK3CA,missense_variant,,ENST00000263967,;	A	ENSG00000121879	ENST00000263967	Transcript	missense_variant	1956/9259	1633/3207	545/1068	E/K	Gag/Aag	rs104886003,CM126692,COSV55873239,COSV55878227	1	PIK3CA	HGNC	HGNC:8975	protein_coding	YES	CCDS43171.1	ENSP00000263967	P42336.221		UPI000013D494	deleterious(0.02)
CTC1296_metastasis_vs_CTC1296_buffy-coat.strelka.somatic_snvs_VEP.filteredVCFtools.maf	APC	324	.	GRCh38	chr5	112843183	112843183	+	Missense_Mutation	SNP	G	G	A	rs587778043	CTC1296_metastasis	CTC1296_buffy-coat	G	G	ENST00000257430	86	49	36	66	66	0	APC,missense_variant,,ENST00000257430,;,intron_variant,,ENST00000520401,;	A	ENSG00000134982	ENST00000257430	Transcript	missense_variant	7648/10704	7589/8532	2530/2843	R/Q	cGg/cAg	rs587778043	1	APC	HGNC	HGNC:583	protein_coding	YES	CCDS4107.1	ENSP00000257430	P25054.255		UPI000013CF60	deleterious(0)
CTC1296_metastasis_vs_CTC1296_buffy-coat.strelka.somatic_snvs_VEP.filteredVCFtools.maf	H3C3	0	.	GRCh38	chr6	26045516	26045516	+	Missense_Mutation	SNP	G	G	A	novel	CTC1296_metastasis	CTC1296_buffy-coat	G	G	ENST00000612966	137	97	39	98	98	0	H3C3,missense_variant,,ENST00000612966,;H2BC3,upstream_gene_variant,,ENST00000615966,;,regulatory_region_variant,,ENSR00000194974,;H2AC5P,downstream_gene_variant,,ENST00000454320,;,TF_binding_site_variant,,ENSM00000557507,;	A	ENSG00000287080	ENST00000612966	Transcript	missense_variant	133/486	106/411	36/136	V/M	Gtg/Atg		1	H3C3	HGNC	HGNC:4768	protein_coding	YES	CCDS4576.1	ENSP00000484658	P68431.188		UPI00000003C7	deleterious_low_confidence(0.03)
CTC775_CDO_vs_CTC775_buffy-coat.strelka.somatic_indels_VEP.filteredVCFtools.maf	CBFB	865	.	GRCh38	chr16	67029814	67029815	+	Splice_Site	INS	-	T	T		CTC775_CDO	CTC775_buffy-coat	-	-	ENST00000412916	27	0	23	89	89	0	CBFB,splice_donor_variant,,ENST00000412916,;,regulatory_region_variant,,ENSR00000087051,;,TF_binding_site_variant,,ENSM00034477502,;	T	ENSG00000067955	ENST00000412916	Transcript	splice_donor_variant						COSV104618702	1	CBFB	HGNC	HGNC:1539	protein_coding	YES	CCDS45508.1	ENSP00000415151	Q13951.190		UPI0000072C72	NA
CTC775_CDO_vs_CTC775_buffy-coat.strelka.somatic_indels_VEP.filteredVCFtools.maf	CDH1	999	.	GRCh38	chr16	68822065	68822066	+	Frame_Shift_Ins	INS	-	CCCATATATT	CCCATATATT	novel	CTC775_CDO	CTC775_buffy-coat	-	-	ENST00000261769	25	0	24	73	66	0	CDH1,frameshift_variant,,ENST00000261769,;,intron_variant,,ENST00000563916,;FTLP14,upstream_gene_variant,,ENST00000562087,;	CCCATATATT	ENSG00000039068	ENST00000261769	Transcript	frameshift_variant	1900-1901/4811	1776-1777/2649	592-593/882	-/PIYX	-/CCCATATATT		1	CDH1	HGNC	HGNC:1748	protein_coding	YES	CCDS10869.1	ENSP00000261769	P12830.250	A0A0U2ZQU7.35	UPI00000341EF	NA
CTC775_CDO_vs_CTC775_buffy-coat.strelka.somatic_snvs_VEP.filteredVCFtools.maf	SMARCD1	6602	.	GRCh38	chr12	50086175	50086175	+	Missense_Mutation	SNP	G	G	T	novel	CTC775_CDO	CTC775_buffy-coat	G	G	ENST00000394963	49	20	29	79	79	0	SMARCD1,missense_variant,,ENST00000394963,;ASIC1,downstream_gene_variant,,ENST00000447966,;,regulatory_region_variant,,ENSR00000051722,;	T	ENSG00000066117	ENST00000394963	Transcript	missense_variant	220/3283	192/1548	64/515	L/F	ttG/ttT		1	SMARCD1	HGNC	HGNC:11106	protein_coding	YES	CCDS8797.2	ENSP00000378414	Q96GM5.184		UPI00001A92EC	tolerated_low_confidence(0.7)
CTC775_CDO_vs_CTC775_buffy-coat.strelka.somatic_snvs_VEP.filteredVCFtools.maf	FOXA1	3169	.	GRCh38	chr14	37592111	37592111	+	Missense_Mutation	SNP	T	T	G	novel	CTC775_CDO	CTC775_buffy-coat	T	T	ENST00000250448	54	29	25	89	88	0	FOXA1,missense_variant,,ENST00000250448,;TTC6,upstream_gene_variant,,ENST00000553443,;,regulatory_region_variant,,ENSR00000067780,;	G	ENSG00000129514	ENST00000250448	Transcript	missense_variant	950/3509	673/1419	225/472	N/H	Aat/Cat		-1	FOXA1	HGNC	HGNC:5021	protein_coding	YES	CCDS9665.1	ENSP00000250448	P55317.199		UPI000013CCBA	deleterious(0)
CTC775_CDO_vs_CTC775_buffy-coat.strelka.somatic_snvs_VEP.filteredVCFtools.maf	ERBB2	2064	.	GRCh38	chr17	39711955	39711955	+	Missense_Mutation	SNP	C	T	T	rs1057519816	CTC775_CDO	CTC775_buffy-coat	C	C	ENST00000269571	28	0	28	81	81	0	ERBB2,missense_variant,,ENST00000269571,;	T	ENSG00000141736	ENST00000269571	Transcript	missense_variant	1104/4557	929/3768	310/1255	S/F	tCc/tTc	rs1057519816,COSV54062198,COSV54062802	1	ERBB2	HGNC	HGNC:3430	protein_coding	YES	CCDS32642.1	ENSP00000269571	P04626.260	X5DNK3.56	UPI000003F55F	deleterious(0)
CTC775_metastasis_vs_CTC775_buffy-coat.strelka.somatic_indels_VEP.filteredVCFtools.maf	CBFB	865	.	GRCh38	chr16	67029814	67029815	+	Splice_Site	INS	-	-	T		CTC775_metastasis	CTC775_buffy-coat	-	-	ENST00000412916	48	15	30	89	89	0	CBFB,splice_donor_variant,,ENST00000412916,;,regulatory_region_variant,,ENSR00000087051,;,TF_binding_site_variant,,ENSM00034477502,;	T	ENSG00000067955	ENST00000412916	Transcript	splice_donor_variant						COSV104618702	1	CBFB	HGNC	HGNC:1539	protein_coding	YES	CCDS45508.1	ENSP00000415151	Q13951.190		UPI0000072C72	NA
CTC775_metastasis_vs_CTC775_buffy-coat.strelka.somatic_indels_VEP.filteredVCFtools.maf	CDH1	999	.	GRCh38	chr16	68822065	68822066	+	Frame_Shift_Ins	INS	-	-	CCCATATATT	novel	CTC775_metastasis	CTC775_buffy-coat	-	-	ENST00000261769	40	11	26	73	66	0	CDH1,frameshift_variant,,ENST00000261769,;,intron_variant,,ENST00000563916,;FTLP14,upstream_gene_variant,,ENST00000562087,;	CCCATATATT	ENSG00000039068	ENST00000261769	Transcript	frameshift_variant	1900-1901/4811	1776-1777/2649	592-593/882	-/PIYX	-/CCCATATATT		1	CDH1	HGNC	HGNC:1748	protein_coding	YES	CCDS10869.1	ENSP00000261769	P12830.250	A0A0U2ZQU7.35	UPI00000341EF	NA
CTC775_metastasis_vs_CTC775_buffy-coat.strelka.somatic_snvs_VEP.filteredVCFtools.maf	SMARCD1	6602	.	GRCh38	chr12	50086175	50086175	+	Missense_Mutation	SNP	G	G	T	novel	CTC775_metastasis	CTC775_buffy-coat	G	G	ENST00000394963	95	61	32	79	79	0	SMARCD1,missense_variant,,ENST00000394963,;ASIC1,downstream_gene_variant,,ENST00000447966,;,regulatory_region_variant,,ENSR00000051722,;	T	ENSG00000066117	ENST00000394963	Transcript	missense_variant	220/3283	192/1548	64/515	L/F	ttG/ttT		1	SMARCD1	HGNC	HGNC:11106	protein_coding	YES	CCDS8797.2	ENSP00000378414	Q96GM5.184		UPI00001A92EC	tolerated_low_confidence(0.7)
CTC775_metastasis_vs_CTC775_buffy-coat.strelka.somatic_snvs_VEP.filteredVCFtools.maf	FOXA1	3169	.	GRCh38	chr14	37592111	37592111	+	Missense_Mutation	SNP	T	T	G	novel	CTC775_metastasis	CTC775_buffy-coat	T	T	ENST00000250448	57	35	22	89	88	0	FOXA1,missense_variant,,ENST00000250448,;TTC6,upstream_gene_variant,,ENST00000553443,;,regulatory_region_variant,,ENSR00000067780,;	G	ENSG00000129514	ENST00000250448	Transcript	missense_variant	950/3509	673/1419	225/472	N/H	Aat/Cat		-1	FOXA1	HGNC	HGNC:5021	protein_coding	YES	CCDS9665.1	ENSP00000250448	P55317.199		UPI000013CCBA	deleterious(0)
CTC775_metastasis_vs_CTC775_buffy-coat.strelka.somatic_snvs_VEP.filteredVCFtools.maf	ERBB2	2064	.	GRCh38	chr17	39723541	39723541	+	Missense_Mutation	SNP	G	G	C		CTC775_metastasis	CTC775_buffy-coat	G	G	ENST00000269571	97	60	37	100	98	1	ERBB2,missense_variant,,ENST00000269571,;MIEN1,downstream_gene_variant,,ENST00000394231,;MIR4728,upstream_gene_variant,,ENST00000580969,;,regulatory_region_variant,,ENSR00001213033,;	C	ENSG00000141736	ENST00000269571	Transcript	missense_variant	2264/4557	2089/3768	697/1255	V/L	Gtg/Ctg	COSV54066645,COSV54070047	1	ERBB2	HGNC	HGNC:3430	protein_coding	YES	CCDS32642.1	ENSP00000269571	P04626.260	X5DNK3.56	UPI000003F55F	deleterious(0)
CTC775_metastasis_vs_CTC775_buffy-coat.strelka.somatic_snvs_VEP.filteredVCFtools.maf	MAPK1	5594	.	GRCh38	chr22	21772875	21772875	+	Missense_Mutation	SNP	C	C	T	rs1057519911	CTC775_metastasis	CTC775_buffy-coat	C	C	ENST00000215832	83	49	34	79	78	0	MAPK1,missense_variant,,ENST00000215832,;	T	ENSG00000100030	ENST00000215832	Transcript	missense_variant,splice_region_variant	1169/5881	964/1083	322/360	E/K	Gag/Aag	rs1057519911,COSV53184855,COSV99308005	-1	MAPK1	HGNC	HGNC:6871	protein_coding	YES	CCDS13795.1	ENSP00000215832	P28482.238	Q1HBJ4.141	UPI000000104F	deleterious(0)
CTC775_metastasis_vs_CTC775_buffy-coat.strelka.somatic_snvs_VEP.filteredVCFtools.maf	INPP4B	8821	.	GRCh38	chr4	142160358	142160358	+	Nonsense_Mutation	SNP	C	C	T		CTC775_metastasis	CTC775_buffy-coat	C	C	ENST00000262992	84	52	32	93	91	0	INPP4B,stop_gained,,ENST00000262992,;	T	ENSG00000109452	ENST00000262992	Transcript	stop_gained,splice_region_variant	1909/8743	1563/2775	521/924	W/*	tgG/tgA	COSV53723722	-1	INPP4B	HGNC	HGNC:6075	protein_coding	YES	CCDS3757.1	ENSP00000262992	O15327.157		UPI000013D37A
CTC596_CDO.strelka.variants_VEP.filteredVCFtools.maf	CDH1	999	.	GRCh38	chr16	68738315	68738315	+	Nonsense_Mutation	SNP	C	T	T		CTC596_CDO	NORMAL	C	C	ENST00000261769	110	0	110	NA	NA	NA	CDH1,stop_gained,,ENST00000261769,;,regulatory_region_variant,,ENSR00000540753,;,regulatory_region_variant,,ENSR00000540754,;RNA5SP429,upstream_gene_variant,,ENST00000363688,;,TF_binding_site_variant,,ENSM00203617178,;,TF_binding_site_variant,,ENSM00494481532,;	T	ENSG00000039068	ENST00000261769	Transcript	stop_gained	191/4811	67/2649	23/882	Q/*	Cag/Tag	CM1516060,COSV55726950	1	CDH1	HGNC	HGNC:1748	protein_coding	YES	CCDS10869.1	ENSP00000261769	P12830.250	A0A0U2ZQU7.35	UPI00000341EF
CTC596_CDO.strelka.variants_VEP.filteredVCFtools.maf	TP53	7157	.	GRCh38	chr17	7673767	7673767	+	Missense_Mutation	SNP	C	T	T	rs112431538	CTC596_CDO	NORMAL	C	C	ENST00000269305	91	0	91	NA	NA	NA	TP53,missense_variant,,ENST00000269305,;,regulatory_region_variant,,ENSR00000548580,;	T	ENSG00000141510	ENST00000269305	Transcript	missense_variant	995/2512	853/1182	285/393	E/K	Gag/Aag	rs112431538,CM123560,CM995136,COSV52661732,COSV52670664,COSV53234441,COSV53650254	-1	TP53	HGNC	HGNC:11998	protein_coding	YES	CCDS11118.1	ENSP00000269305	P04637.292	K7PPA8.77	UPI000002ED67	deleterious(0)
CTC596_CDO.strelka.variants_VEP.filteredVCFtools.maf	EP300	2033	.	GRCh38	chr22	41125915	41125915	+	Missense_Mutation	SNP	C	T	T	rs753462821	CTC596_CDO	NORMAL	C	C	ENST00000263253	120	0	120	NA	NA	NA	EP300,missense_variant,,ENST00000263253,;	T	ENSG00000100393	ENST00000263253	Transcript	missense_variant	1194/8779	781/7245	261/2414	P/S	Cct/Tct	rs753462821	1	EP300	HGNC	HGNC:3373	protein_coding	YES	CCDS14010.1	ENSP00000263253	Q09472.257		UPI00001AE876	tolerated(0.79)
CTC1106_CDO_vs_CTC1106_buffy-coat.strelka.somatic_snvs_VEP.filteredVCFtools.maf	ARID1A	8289	.	GRCh38	chr1	26780644	26780644	+	Nonsense_Mutation	SNP	C	C	G		CTC1106_CDO	CTC1106_buffy-coat	C	C	ENST00000324856	49	25	24	96	93	1	ARID1A,stop_gained,,ENST00000324856,;,regulatory_region_variant,,ENSR00000351606,;	G	ENSG00000117713	ENST00000324856	Transcript	stop_gained	7135/8595	6746/6858	2249/2285	S/*	tCa/tGa	COSV61376855,COSV61377034	1	ARID1A	HGNC	HGNC:11110	protein_coding	YES	CCDS285.1	ENSP00000320485	O14497.210		UPI0000167B91
CTC1106_CDO_vs_CTC1106_buffy-coat.strelka.somatic_snvs_VEP.filteredVCFtools.maf	KMT2A	4297	.	GRCh38	chr11	118502458	118502458	+	Missense_Mutation	SNP	G	A	A	novel	CTC1106_CDO	CTC1106_buffy-coat	G	G	ENST00000534358	18	1	17	69	69	0	KMT2A,missense_variant,,ENST00000534358,;	A	ENSG00000118058	ENST00000534358	Transcript	missense_variant	6587/16600	6566/11919	2189/3972	G/E	gGa/gAa		1	KMT2A	HGNC	HGNC:7132	protein_coding	YES	CCDS55791.1	ENSP00000436786	Q03164.246		UPI0001E5E732	deleterious_low_confidence(0)
CTC1106_CDO_vs_CTC1106_buffy-coat.strelka.somatic_snvs_VEP.filteredVCFtools.maf	CDH1	999	.	GRCh38	chr16	68737441	68737441	+	Nonsense_Mutation	SNP	C	A	A	rs1555509646	CTC1106_CDO	CTC1106_buffy-coat	C	C	ENST00000261769	30	3	27	89	87	0	CDH1,stop_gained,,ENST00000261769,;,regulatory_region_variant,,ENSR00000540753,;	A	ENSG00000039068	ENST00000261769	Transcript	stop_gained	150/4811	26/2649	9/882	S/*	tCg/tAg	rs1555509646,COSV55728625,COSV55737291	1	CDH1	HGNC	HGNC:1748	protein_coding	YES	CCDS10869.1	ENSP00000261769	P12830.250	A0A0U2ZQU7.35	UPI00000341EF
CTC1106_CDO_vs_CTC1106_buffy-coat.strelka.somatic_snvs_VEP.filteredVCFtools.maf	TP53	7157	.	GRCh38	chr17	7674220	7674220	+	Missense_Mutation	SNP	C	C	T	rs11540652	CTC1106_CDO	CTC1106_buffy-coat	C	C	ENST00000269305	19	16	3	77	76	0	TP53,missense_variant,,ENST00000269305,;	T	ENSG00000141510	ENST00000269305	Transcript	missense_variant	885/2512	743/1182	248/393	R/Q	cGg/cAg	rs11540652,CM920675,COSV52661091,COSV52661580,COSV52675468,COSV52802300	-1	TP53	HGNC	HGNC:11998	protein_coding	YES	CCDS11118.1	ENSP00000269305	P04637.292	K7PPA8.77	UPI000002ED67	deleterious(0)
CTC1106_CDO_vs_CTC1106_buffy-coat.strelka.somatic_snvs_VEP.filteredVCFtools.maf	APC2	10297	.	GRCh38	chr19	1469603	1469603	+	Missense_Mutation	SNP	C	T	T	novel	CTC1106_CDO	CTC1106_buffy-coat	C	C	ENST00000590469	7	2	5	41	39	0	APC2,missense_variant,,ENST00000590469,;C19orf25,downstream_gene_variant,,ENST00000585675,;,regulatory_region_variant,,ENSR00001219166,;,TF_binding_site_variant,,ENSM00522377400,;,TF_binding_site_variant,,ENSM00525050002,;	T	ENSG00000115266	ENST00000590469	Transcript	missense_variant	6538/10179	6302/6912	2101/2303	S/L	tCg/tTg		1	APC2	HGNC	HGNC:24036	protein_coding	YES	CCDS12068.1	ENSP00000467073	O95996.163	A0A0C4DGQ0.39	UPI0000073D85	deleterious(0)
CTC1106_CDO_vs_CTC1106_buffy-coat.strelka.somatic_snvs_VEP.filteredVCFtools.maf	INPP4A	3631	.	GRCh38	chr2	98554348	98554348	+	Missense_Mutation	SNP	C	C	G	novel	CTC1106_CDO	CTC1106_buffy-coat	C	C	ENST00000409851	51	28	23	103	101	0	INPP4A,missense_variant,,ENST00000409851,;	G	ENSG00000040933	ENST00000409851	Transcript	missense_variant	1818/10096	1425/2919	475/972	D/E	gaC/gaG		1	INPP4A	HGNC	HGNC:6074	protein_coding	YES	CCDS46371.1	ENSP00000386777	Q96PE3.138		UPI000013C579	tolerated(0.56)
CTC1106_CDO_vs_CTC1106_buffy-coat.strelka.somatic_snvs_VEP.filteredVCFtools.maf	BAP1	8314	.	GRCh38	chr3	52409720	52409720	+	Missense_Mutation	SNP	C	C	G	rs1553646358	CTC1106_CDO	CTC1106_buffy-coat	C	C	ENST00000460680	56	34	21	86	86	0	BAP1,missense_variant,,ENST00000460680,;PHF7,upstream_gene_variant,,ENST00000327906,;,regulatory_region_variant,,ENSR00000152544,;	G	ENSG00000163930	ENST00000460680	Transcript	missense_variant	191/3600	61/2190	21/729	D/H	Gat/Cat	rs1553646358,COSV56237645	-1	BAP1	HGNC	HGNC:950	protein_coding	YES	CCDS2853.1	ENSP00000417132	Q92560.173	A0A024R305.53	UPI0000071B3D	deleterious(0)
CTC1106_CDO_vs_CTC1106_buffy-coat.strelka.somatic_snvs_VEP.filteredVCFtools.maf	FOXP1	27086	.	GRCh38	chr3	70972677	70972677	+	Splice_Site	SNP	C	C	G		CTC1106_CDO	CTC1106_buffy-coat	C	C	ENST00000649528	41	24	17	71	71	0	FOXP1,splice_acceptor_variant,,ENST00000649528,;,splice_acceptor_variant,,ENST00000647725,;	G	ENSG00000114861	ENST00000649528	Transcript	splice_acceptor_variant						COSV59536648,COSV59540425,COSV59548961	-1	FOXP1	HGNC	HGNC:3823	protein_coding	YES	CCDS2914.1	ENSP00000497369	Q9H334.197	Q548T7.152	UPI0000001041
CTC1106_CDO_vs_CTC1106_buffy-coat.strelka.somatic_snvs_VEP.filteredVCFtools.maf	PIK3CA	5290	.	GRCh38	chr3	179218303	179218303	+	Missense_Mutation	SNP	G	G	C	rs104886003	CTC1106_CDO	CTC1106_buffy-coat	G	G	ENST00000263967	31	14	17	89	89	0	PIK3CA,missense_variant,,ENST00000263967,;	C	ENSG00000121879	ENST00000263967	Transcript	missense_variant	1956/9259	1633/3207	545/1068	E/Q	Gag/Cag	rs104886003,CM126692,COSV55873239,COSV55878227	1	PIK3CA	HGNC	HGNC:8975	protein_coding	YES	CCDS43171.1	ENSP00000263967	P42336.221		UPI000013D494	tolerated(0.06)
CTC1106_CDO_vs_CTC1106_buffy-coat.strelka.somatic_snvs_VEP.filteredVCFtools.maf	NSD1	64324	.	GRCh38	chr5	177211331	177211331	+	Missense_Mutation	SNP	C	C	A	novel	CTC1106_CDO	CTC1106_buffy-coat	C	C	ENST00000439151	49	31	18	71	71	0	NSD1,missense_variant,,ENST00000439151,;	A	ENSG00000165671	ENST00000439151	Transcript	missense_variant	3129/13042	2932/8091	978/2696	P/T	Cct/Act		1	NSD1	HGNC	HGNC:14234	protein_coding	YES	CCDS4412.1	ENSP00000395929	Q96L73.194		UPI000006F9C6	deleterious_low_confidence(0.01)
CTC1106_CDO_vs_CTC1106_buffy-coat.strelka.somatic_snvs_VEP.filteredVCFtools.maf	CARD11	84433	.	GRCh38	chr7	2922637	2922637	+	Missense_Mutation	SNP	C	C	T	rs867239716	CTC1106_CDO	CTC1106_buffy-coat	C	C	ENST00000396946	60	37	22	96	95	0	CARD11,missense_variant,,ENST00000396946,;	T	ENSG00000198286	ENST00000396946	Transcript	missense_variant	2592/4287	2266/3465	756/1154	E/K	Gaa/Aaa	rs867239716,COSV62754120,COSV62755488	-1	CARD11	HGNC	HGNC:16393	protein_coding	YES	CCDS5336.2	ENSP00000380150	Q9BXL7.180	A0A024R854.56	UPI00003FED38	tolerated(0.05)
CTC1106_CDO_vs_CTC1106_buffy-coat.strelka.somatic_snvs_VEP.filteredVCFtools.maf	KMT2C	58508	.	GRCh38	chr7	152145237	152145237	+	Missense_Mutation	SNP	A	A	C	novel	CTC1106_CDO	CTC1106_buffy-coat	A	A	ENST00000262189	50	34	16	90	88	0	KMT2C,missense_variant,,ENST00000262189,;,regulatory_region_variant,,ENSR00001133411,;	C	ENSG00000055609	ENST00000262189	Transcript	missense_variant	14307/16860	14090/14736	4697/4911	M/R	aTg/aGg		-1	KMT2C	HGNC	HGNC:13726	protein_coding	YES	CCDS5931.1	ENSP00000262189	Q8NEZ4.190		UPI0000141B9F	deleterious(0)
CTC1106_CDO_vs_CTC1106_buffy-coat.strelka.somatic_snvs_VEP.filteredVCFtools.maf	CDKN2A	1029	.	GRCh38	chr9	21971200	21971200	+	Missense_Mutation	SNP	C	T	T	rs104894095	CTC1106_CDO	CTC1106_buffy-coat	C	C	ENST00000304494	23	1	22	79	79	0	CDKN2A,missense_variant,,ENST00000304494,;CDKN2A-DT,downstream_gene_variant,,ENST00000441769,;,intron_variant,,ENST00000404796,;	T	ENSG00000147889	ENST00000304494	Transcript	missense_variant	189/978	159/471	53/156	M/I	atG/atA	rs104894095,CM056552,CM950229,COSV58683319,COSV58703741,COSV58710848	-1	CDKN2A	HGNC	HGNC:1787	protein_coding	YES	CCDS6510.1	ENSP00000307101	P42771.229	K7PML8.60	UPI0000047FDA	deleterious(0)
CTC1106_CDO_vs_CTC1106_buffy-coat.strelka.somatic_snvs_VEP.filteredVCFtools.maf	MAPKAP1	79109	.	GRCh38	chr9	125444515	125444515	+	Missense_Mutation	SNP	C	C	T		CTC1106_CDO	CTC1106_buffy-coat	C	C	ENST00000265960	44	22	22	77	76	0	MAPKAP1,missense_variant,,ENST00000265960,;	T	ENSG00000119487	ENST00000265960	Transcript	missense_variant	1736/3369	1429/1569	477/522	E/K	Gaa/Aaa	COSV56367698	-1	MAPKAP1	HGNC	HGNC:18752	protein_coding	YES	CCDS35140.1	ENSP00000265960	Q9BPZ7.171		UPI00000372F6	deleterious(0)
CTC1106_CDO_vs_CTC1106_buffy-coat.strelka.somatic_snvs_VEP.filteredVCFtools.maf	NOTCH1	4851	.	GRCh38	chr9	136505636	136505636	+	Missense_Mutation	SNP	G	G	C	novel	CTC1106_CDO	CTC1106_buffy-coat	G	G	ENST00000651671	44	23	20	85	80	0	NOTCH1,missense_variant,,ENST00000651671,;	C	ENSG00000148400	ENST00000651671	Transcript	missense_variant	4522/9568	4260/7668	1420/2555	F/L	ttC/ttG		-1	NOTCH1	HGNC	HGNC:7881	protein_coding	YES	CCDS43905.1	ENSP00000498587	P46531.244		UPI0000210F68	deleterious(0.03)
CTC1106_CDO_vs_CTC1106_buffy-coat.strelka.somatic_snvs_VEP.filteredVCFtools.maf	MED12	9968	.	GRCh38	chrX	71134839	71134839	+	Missense_Mutation	SNP	G	G	C	novel	CTC1106_CDO	CTC1106_buffy-coat	G	G	ENST00000374080	47	23	23	77	77	0	MED12,missense_variant,,ENST00000374080,;	C	ENSG00000184634	ENST00000374080	Transcript	missense_variant	5013/6925	4854/6534	1618/2177	K/N	aaG/aaC		1	MED12	HGNC	HGNC:11957	protein_coding	YES	CCDS43970.1	ENSP00000363193	Q93074.202		UPI00004257E2	deleterious(0.01)
CTC1106_tumor_vs_CTC1106_buffy-coat.strelka.somatic_snvs_VEP.filteredVCFtools.maf	RB1	5925	.	GRCh38	chr13	48459814	48459814	+	Missense_Mutation	SNP	G	G	T		CTC1106_tumor	CTC1106_buffy-coat	G	G	ENST00000267163	37	23	12	66	65	0	RB1,missense_variant,,ENST00000267163,;	T	ENSG00000139687	ENST00000267163	Transcript	missense_variant	2249/4768	2087/2787	696/928	R/I	aGa/aTa	CD064622	1	RB1	HGNC	HGNC:9884	protein_coding	YES	CCDS31973.1	ENSP00000267163	P06400.265	A0A024RDV3.49	UPI0000001C79	deleterious(0)
CTC1106_tumor_vs_CTC1106_buffy-coat.strelka.somatic_snvs_VEP.filteredVCFtools.maf	PIK3CA	5290	.	GRCh38	chr3	179218303	179218303	+	Missense_Mutation	SNP	G	G	C	rs104886003	CTC1106_tumor	CTC1106_buffy-coat	G	G	ENST00000263967	83	49	33	89	89	0	PIK3CA,missense_variant,,ENST00000263967,;	C	ENSG00000121879	ENST00000263967	Transcript	missense_variant	1956/9259	1633/3207	545/1068	E/Q	Gag/Cag	rs104886003,CM126692,COSV55873239,COSV55878227	1	PIK3CA	HGNC	HGNC:8975	protein_coding	YES	CCDS43171.1	ENSP00000263967	P42336.221		UPI000013D494	tolerated(0.06)
CTC1106_tumor_vs_CTC1106_buffy-coat.strelka.somatic_snvs_VEP.filteredVCFtools.maf	ESR1	2099	.	GRCh38	chr6	152098802	152098802	+	Missense_Mutation	SNP	G	G	C	novel	CTC1106_tumor	CTC1106_buffy-coat	G	G	ENST00000206249	51	34	15	63	62	0	ESR1,missense_variant,,ENST00000206249,;,upstream_gene_variant,,ENST00000666889,;	C	ENSG00000091831	ENST00000206249	Transcript	missense_variant	1855/6327	1624/1788	542/595	E/Q	Gag/Cag		1	ESR1	HGNC	HGNC:3467	protein_coding	YES	CCDS5234.1	ENSP00000206249	P03372.278	G4XH65.80	UPI000004A328	deleterious(0)
CTC1106_tumor_vs_CTC1106_buffy-coat.strelka.somatic_snvs_VEP.filteredVCFtools.maf	PTCH1	5727	.	GRCh38	chr9	95449278	95449278	+	Missense_Mutation	SNP	C	C	G	novel	CTC1106_tumor	CTC1106_buffy-coat	C	C	ENST00000331920	100	89	10	92	88	1	PTCH1,missense_variant,,ENST00000331920,;	G	ENSG00000185920	ENST00000331920	Transcript	missense_variant	4500/8662	3595/4344	1199/1447	E/Q	Gag/Cag		-1	PTCH1	HGNC	HGNC:9585	protein_coding	YES	CCDS6714.1	ENSP00000332353	Q13635.210		UPI00001AFF9C	tolerated(0.06)
CTC1063_CDO_vs_CTC1063_buffy-coat.strelka.somatic_snvs_VEP.filteredVCFtools.maf	CSF3R	1441	.	GRCh38	chr1	36469696	36469696	+	Nonsense_Mutation	SNP	C	C	T	novel	CTC1063_CDO	CTC1063_buffy-coat	C	C	ENST00000373106	35	22	13	75	74	0	CSF3R,stop_gained,,ENST00000373106,;	T	ENSG00000119535	ENST00000373106	Transcript	stop_gained	1613/3008	1430/2511	477/836	W/*	tGg/tAg		-1	CSF3R	HGNC	HGNC:2439	protein_coding	YES	CCDS413.1	ENSP00000362198	Q99062.205		UPI000004CAC4
CTC1063_CDO_vs_CTC1063_buffy-coat.strelka.somatic_snvs_VEP.filteredVCFtools.maf	GATA3	2625	.	GRCh38	chr10	8055692	8055692	+	Missense_Mutation	SNP	C	C	G	novel	CTC1063_CDO	CTC1063_buffy-coat	C	C	ENST00000379328	40	16	24	80	79	0	GATA3,missense_variant,,ENST00000379328,;,downstream_gene_variant,,ENST00000418270,;GATA3-AS1,upstream_gene_variant,,ENST00000355358,;,regulatory_region_variant,,ENSR00000258097,;	G	ENSG00000107485	ENST00000379328	Transcript	missense_variant	610/3083	37/1335	13/444	H/D	Cac/Gac		1	GATA3	HGNC	HGNC:4172	protein_coding	YES	CCDS31143.1	ENSP00000368632	P23771.212		UPI000002AA34	deleterious_low_confidence(0)
CTC1063_CDO_vs_CTC1063_buffy-coat.strelka.somatic_snvs_VEP.filteredVCFtools.maf	FAT3	120114	.	GRCh38	chr11	92353886	92353886	+	Missense_Mutation	SNP	C	C	T		CTC1063_CDO	CTC1063_buffy-coat	C	C	ENST00000525166	62	34	26	75	75	0	FAT3,missense_variant,,ENST00000525166,;	T	ENSG00000165323	ENST00000525166	Transcript	missense_variant	2148/19504	1774/13770	592/4589	P/S	Cca/Tca	COSV99963016	1	FAT3	HGNC	HGNC:23112	protein_coding	YES		ENSP00000432586	Q8TDW7.149	E9PQ73.81	UPI000050B6C6	tolerated(0.2)
CTC1063_CDO_vs_CTC1063_buffy-coat.strelka.somatic_snvs_VEP.filteredVCFtools.maf	MGA	23269	.	GRCh38	chr15	41669623	41669623	+	Missense_Mutation	SNP	G	G	C	novel	CTC1063_CDO	CTC1063_buffy-coat	G	G	ENST00000219905	28	17	10	70	70	0	MGA,missense_variant,,ENST00000219905,;,regulatory_region_variant,,ENSR00000513730,;	C	ENSG00000174197	ENST00000219905	Transcript	missense_variant	917/12046	729/9198	243/3065	Q/H	caG/caC		1	MGA	HGNC	HGNC:14010	protein_coding	YES	CCDS55959.1	ENSP00000219905	Q8IWI9.158		UPI0001B2337E	deleterious(0)
CTC1063_CDO_vs_CTC1063_buffy-coat.strelka.somatic_snvs_VEP.filteredVCFtools.maf	TP53	7157	.	GRCh38	chr17	7673767	7673767	+	Missense_Mutation	SNP	C	C	T	rs112431538	CTC1063_CDO	CTC1063_buffy-coat	C	C	ENST00000269305	58	28	29	65	64	0	TP53,missense_variant,,ENST00000269305,;,regulatory_region_variant,,ENSR00000548580,;	T	ENSG00000141510	ENST00000269305	Transcript	missense_variant	995/2512	853/1182	285/393	E/K	Gag/Aag	rs112431538,CM123560,CM995136,COSV52661732,COSV52670664,COSV53234441,COSV53650254	-1	TP53	HGNC	HGNC:11998	protein_coding	YES	CCDS11118.1	ENSP00000269305	P04637.292	K7PPA8.77	UPI000002ED67	deleterious(0)
CTC1063_CDO_vs_CTC1063_buffy-coat.strelka.somatic_snvs_VEP.filteredVCFtools.maf	TP53	7157	.	GRCh38	chr17	7673803	7673803	+	Missense_Mutation	SNP	G	G	A	rs121913343	CTC1063_CDO	CTC1063_buffy-coat	G	G	ENST00000269305	59	30	27	70	70	0	TP53,missense_variant,,ENST00000269305,;	A	ENSG00000141510	ENST00000269305	Transcript	missense_variant	959/2512	817/1182	273/393	R/C	Cgt/Tgt	rs121913343,CM010471,CM010473,CM951233,COSV52662066,COSV52670856,COSV52707054,COSV53164203	-1	TP53	HGNC	HGNC:11998	protein_coding	YES	CCDS11118.1	ENSP00000269305	P04637.292	K7PPA8.77	UPI000002ED67	deleterious(0)
CTC1063_CDO_vs_CTC1063_buffy-coat.strelka.somatic_snvs_VEP.filteredVCFtools.maf	SETD2	29072	.	GRCh38	chr3	47057366	47057366	+	Nonsense_Mutation	SNP	G	G	A	novel	CTC1063_CDO	CTC1063_buffy-coat	G	G	ENST00000409792	46	26	19	81	81	0	SETD2,stop_gained,,ENST00000409792,;,regulatory_region_variant,,ENSR00000684947,;	A	ENSG00000181555	ENST00000409792	Transcript	stop_gained	6607/8541	6418/7695	2140/2564	Q/*	Cag/Tag		-1	SETD2	HGNC	HGNC:18420	protein_coding	YES	CCDS2749.2	ENSP00000386759	Q9BYW2.179		UPI00017E10FB
CTC1063_CDO_vs_CTC1063_buffy-coat.strelka.somatic_snvs_VEP.filteredVCFtools.maf	SETD2	29072	.	GRCh38	chr3	47101476	47101476	+	Missense_Mutation	SNP	T	T	C	rs1559720382	CTC1063_CDO	CTC1063_buffy-coat	T	T	ENST00000409792	48	17	30	95	94	0	SETD2,missense_variant,,ENST00000409792,;	C	ENSG00000181555	ENST00000409792	Transcript	missense_variant	5186/8541	4997/7695	1666/2564	Y/C	tAt/tGt	rs1559720382,COSV57434379	-1	SETD2	HGNC	HGNC:18420	protein_coding	YES	CCDS2749.2	ENSP00000386759	Q9BYW2.179		UPI00017E10FB	deleterious(0)
CTC1063_CDO_vs_CTC1063_buffy-coat.strelka.somatic_snvs_VEP.filteredVCFtools.maf	SETD2	29072	.	GRCh38	chr3	47116639	47116639	+	Missense_Mutation	SNP	G	G	C	novel	CTC1063_CDO	CTC1063_buffy-coat	G	G	ENST00000409792	60	30	30	78	78	0	SETD2,missense_variant,,ENST00000409792,;	C	ENSG00000181555	ENST00000409792	Transcript	missense_variant	4759/8541	4570/7695	1524/2564	L/V	Ctt/Gtt		-1	SETD2	HGNC	HGNC:18420	protein_coding	YES	CCDS2749.2	ENSP00000386759	Q9BYW2.179		UPI00017E10FB	deleterious(0.01)
CTC1063_CDO_vs_CTC1063_buffy-coat.strelka.somatic_snvs_VEP.filteredVCFtools.maf	PIK3CA	5290	.	GRCh38	chr3	179221146	179221146	+	Missense_Mutation	SNP	G	G	A	rs867262025	CTC1063_CDO	CTC1063_buffy-coat	G	G	ENST00000263967	39	19	20	70	69	0	PIK3CA,missense_variant,,ENST00000263967,;	A	ENSG00000121879	ENST00000263967	Transcript	missense_variant	2499/9259	2176/3207	726/1068	E/K	Gaa/Aaa	rs867262025,CM126693,COSV55875460	1	PIK3CA	HGNC	HGNC:8975	protein_coding	YES	CCDS43171.1	ENSP00000263967	P42336.221		UPI000013D494	tolerated(0.36)
CTC1063_CDO_vs_CTC1063_buffy-coat.strelka.somatic_snvs_VEP.filteredVCFtools.maf	PIK3CA	5290	.	GRCh38	chr3	179234297	179234297	+	Missense_Mutation	SNP	A	A	G	rs121913279	CTC1063_CDO	CTC1063_buffy-coat	A	A	ENST00000263967	53	18	32	71	71	0	PIK3CA,missense_variant,,ENST00000263967,;KCNMB3,downstream_gene_variant,,ENST00000485523,;	G	ENSG00000121879	ENST00000263967	Transcript	missense_variant	3463/9259	3140/3207	1047/1068	H/R	cAt/cGt	rs121913279,CM153086,COSV55873195,COSV55873401,COSV55888015	1	PIK3CA	HGNC	HGNC:8975	protein_coding	YES	CCDS43171.1	ENSP00000263967	P42336.221		UPI000013D494	tolerated(0.11)
CTC1063_CDO_vs_CTC1063_buffy-coat.strelka.somatic_snvs_VEP.filteredVCFtools.maf	ESR1	2099	.	GRCh38	chr6	152011697	152011697	+	Missense_Mutation	SNP	G	G	C	rs1057519827	CTC1063_CDO	CTC1063_buffy-coat	G	G	ENST00000206249	38	23	13	72	70	0	ESR1,missense_variant,,ENST00000206249,;	C	ENSG00000091831	ENST00000206249	Transcript	missense_variant	1369/6327	1138/1788	380/595	E/Q	Gaa/Caa	rs1057519827,COSV52782264	1	ESR1	HGNC	HGNC:3467	protein_coding	YES	CCDS5234.1	ENSP00000206249	P03372.278	G4XH65.80	UPI000004A328	deleterious(0)
CTC1063_CDO_vs_CTC1063_buffy-coat.strelka.somatic_snvs_VEP.filteredVCFtools.maf	ESR1	2099	.	GRCh38	chr6	152098788	152098788	+	Missense_Mutation	SNP	A	A	G		CTC1063_CDO	CTC1063_buffy-coat	A	A	ENST00000206249	47	21	24	74	74	0	ESR1,missense_variant,,ENST00000206249,;,upstream_gene_variant,,ENST00000666889,;	G	ENSG00000091831	ENST00000206249	Transcript	missense_variant	1841/6327	1610/1788	537/595	Y/C	tAt/tGt	COSV52782924,COSV52783938	1	ESR1	HGNC	HGNC:3467	protein_coding	YES	CCDS5234.1	ENSP00000206249	P03372.278	G4XH65.80	UPI000004A328	deleterious(0)
CTC1063_CDO_vs_CTC1063_buffy-coat.strelka.somatic_snvs_VEP.filteredVCFtools.maf	NBN	4683	.	GRCh38	chr8	89982758	89982758	+	Missense_Mutation	SNP	A	A	C	novel	CTC1063_CDO	CTC1063_buffy-coat	A	A	ENST00000265433	51	14	34	74	73	1	NBN,missense_variant,,ENST00000265433,;,regulatory_region_variant,,ENSR00000332190,;	C	ENSG00000104320	ENST00000265433	Transcript	missense_variant	241/4622	135/2265	45/754	H/Q	caT/caG		-1	NBN	HGNC	HGNC:7652	protein_coding	YES	CCDS6249.1	ENSP00000265433	O60934.187		UPI0000073BF4	deleterious(0)
CTC1063_tumor_vs_CTC1063_buffy-coat.strelka.somatic_indels_VEP.filteredVCFtools.maf	TP53	7157	.	GRCh38	chr17	7675172	7675173	+	In_Frame_Ins	INS	-	-	CCCACAGCTGCACAGGGCAGGTCTTGG	novel	CTC1063_tumor	CTC1063_buffy-coat	-	-	ENST00000269305	54	24	25	80	66	0	TP53,inframe_insertion,,ENST00000269305,;	CCCACAGCTGCACAGGGCAGGTCTTGG	ENSG00000141510	ENST00000269305	Transcript	inframe_insertion	581-582/2512	439-440/1182	147/393	V/AKTCPVQLWV	gtt/gCCAAGACCTGCCCTGTGCAGCTGTGGGtt		-1	TP53	HGNC	HGNC:11998	protein_coding	YES	CCDS11118.1	ENSP00000269305	P04637.292	K7PPA8.77	UPI000002ED67	NA
CTC1063_tumor_vs_CTC1063_buffy-coat.strelka.somatic_indels_VEP.filteredVCFtools.maf	NOTCH4	4855	.	GRCh38	chr6	32200920	32200925	+	In_Frame_Del	DEL	AGTAGA	AGTAGA	-	novel	CTC1063_tumor	CTC1063_buffy-coat	AGTAGA	AGTAGA	ENST00000375023	80	56	24	84	84	0	NOTCH4,inframe_deletion,,ENST00000375023,;	-	ENSG00000204301	ENST00000375023	Transcript	inframe_deletion	4360-4365/6745	4221-4226/6012	1407-1409/2003	LLL/L	ctTCTACTc/ctc		-1	NOTCH4	HGNC	HGNC:7884	protein_coding	YES	CCDS34420.1	ENSP00000364163	Q99466.216	A0A1U9X983.29	UPI0000130571	NA
CTC1063_tumor_vs_CTC1063_buffy-coat.strelka.somatic_snvs_VEP.filteredVCFtools.maf	CSF3R	1441	.	GRCh38	chr1	36469696	36469696	+	Nonsense_Mutation	SNP	C	C	T	novel	CTC1063_tumor	CTC1063_buffy-coat	C	C	ENST00000373106	80	70	10	75	74	0	CSF3R,stop_gained,,ENST00000373106,;	T	ENSG00000119535	ENST00000373106	Transcript	stop_gained	1613/3008	1430/2511	477/836	W/*	tGg/tAg		-1	CSF3R	HGNC	HGNC:2439	protein_coding	YES	CCDS413.1	ENSP00000362198	Q99062.205		UPI000004CAC4
CTC1063_tumor_vs_CTC1063_buffy-coat.strelka.somatic_snvs_VEP.filteredVCFtools.maf	GATA3	2625	.	GRCh38	chr10	8055692	8055692	+	Missense_Mutation	SNP	C	C	G	novel	CTC1063_tumor	CTC1063_buffy-coat	C	C	ENST00000379328	75	41	33	80	79	0	GATA3,missense_variant,,ENST00000379328,;GATA3-AS1,upstream_gene_variant,,ENST00000355358,;,downstream_gene_variant,,ENST00000418270,;,regulatory_region_variant,,ENSR00000258097,;	G	ENSG00000107485	ENST00000379328	Transcript	missense_variant	610/3083	37/1335	13/444	H/D	Cac/Gac		1	GATA3	HGNC	HGNC:4172	protein_coding	YES	CCDS31143.1	ENSP00000368632	P23771.212		UPI000002AA34	deleterious_low_confidence(0)
CTC1063_tumor_vs_CTC1063_buffy-coat.strelka.somatic_snvs_VEP.filteredVCFtools.maf	FAT3	120114	.	GRCh38	chr11	92353886	92353886	+	Missense_Mutation	SNP	C	C	T		CTC1063_tumor	CTC1063_buffy-coat	C	C	ENST00000525166	60	36	23	75	75	0	FAT3,missense_variant,,ENST00000525166,;	T	ENSG00000165323	ENST00000525166	Transcript	missense_variant	2148/19504	1774/13770	592/4589	P/S	Cca/Tca	COSV99963016	1	FAT3	HGNC	HGNC:23112	protein_coding	YES		ENSP00000432586	Q8TDW7.149	E9PQ73.81	UPI000050B6C6	tolerated(0.2)
CTC1063_tumor_vs_CTC1063_buffy-coat.strelka.somatic_snvs_VEP.filteredVCFtools.maf	MGA	23269	.	GRCh38	chr15	41669623	41669623	+	Missense_Mutation	SNP	G	G	C	novel	CTC1063_tumor	CTC1063_buffy-coat	G	G	ENST00000219905	82	47	35	70	70	0	MGA,missense_variant,,ENST00000219905,;,regulatory_region_variant,,ENSR00000513730,;	C	ENSG00000174197	ENST00000219905	Transcript	missense_variant	917/12046	729/9198	243/3065	Q/H	caG/caC		1	MGA	HGNC	HGNC:14010	protein_coding	YES	CCDS55959.1	ENSP00000219905	Q8IWI9.158		UPI0001B2337E	deleterious(0)
CTC1063_tumor_vs_CTC1063_buffy-coat.strelka.somatic_snvs_VEP.filteredVCFtools.maf	DNMT3B	1789	.	GRCh38	chr20	32799280	32799280	+	Nonsense_Mutation	SNP	C	C	T	rs775949142	CTC1063_tumor	CTC1063_buffy-coat	C	C	ENST00000328111	108	100	7	78	77	0	DNMT3B,stop_gained,,ENST00000328111,;	T	ENSG00000088305	ENST00000328111	Transcript	stop_gained	2032/4336	1711/2562	571/853	R/*	Cga/Tga	rs775949142,COSV52422973	1	DNMT3B	HGNC	HGNC:2979	protein_coding	YES	CCDS13205.1	ENSP00000328547	Q9UBC3.208		UPI0000001046
CTC1063_tumor_vs_CTC1063_buffy-coat.strelka.somatic_snvs_VEP.filteredVCFtools.maf	SETD2	29072	.	GRCh38	chr3	47057366	47057366	+	Nonsense_Mutation	SNP	G	G	A	novel	CTC1063_tumor	CTC1063_buffy-coat	G	G	ENST00000409792	72	39	31	81	81	0	SETD2,stop_gained,,ENST00000409792,;,regulatory_region_variant,,ENSR00000684947,;	A	ENSG00000181555	ENST00000409792	Transcript	stop_gained	6607/8541	6418/7695	2140/2564	Q/*	Cag/Tag		-1	SETD2	HGNC	HGNC:18420	protein_coding	YES	CCDS2749.2	ENSP00000386759	Q9BYW2.179		UPI00017E10FB
CTC1063_tumor_vs_CTC1063_buffy-coat.strelka.somatic_snvs_VEP.filteredVCFtools.maf	SETD2	29072	.	GRCh38	chr3	47101476	47101476	+	Missense_Mutation	SNP	T	T	C	rs1559720382	CTC1063_tumor	CTC1063_buffy-coat	T	T	ENST00000409792	83	62	20	95	94	0	SETD2,missense_variant,,ENST00000409792,;	C	ENSG00000181555	ENST00000409792	Transcript	missense_variant	5186/8541	4997/7695	1666/2564	Y/C	tAt/tGt	rs1559720382,COSV57434379	-1	SETD2	HGNC	HGNC:18420	protein_coding	YES	CCDS2749.2	ENSP00000386759	Q9BYW2.179		UPI00017E10FB	deleterious(0)
CTC1063_tumor_vs_CTC1063_buffy-coat.strelka.somatic_snvs_VEP.filteredVCFtools.maf	SETD2	29072	.	GRCh38	chr3	47116639	47116639	+	Missense_Mutation	SNP	G	G	C	novel	CTC1063_tumor	CTC1063_buffy-coat	G	G	ENST00000409792	54	33	21	78	78	0	SETD2,missense_variant,,ENST00000409792,;	C	ENSG00000181555	ENST00000409792	Transcript	missense_variant	4759/8541	4570/7695	1524/2564	L/V	Ctt/Gtt		-1	SETD2	HGNC	HGNC:18420	protein_coding	YES	CCDS2749.2	ENSP00000386759	Q9BYW2.179		UPI00017E10FB	deleterious(0.01)
CTC1063_tumor_vs_CTC1063_buffy-coat.strelka.somatic_snvs_VEP.filteredVCFtools.maf	PIK3CA	5290	.	GRCh38	chr3	179221146	179221146	+	Missense_Mutation	SNP	G	G	A	rs867262025	CTC1063_tumor	CTC1063_buffy-coat	G	G	ENST00000263967	68	45	23	70	69	0	PIK3CA,missense_variant,,ENST00000263967,;	A	ENSG00000121879	ENST00000263967	Transcript	missense_variant	2499/9259	2176/3207	726/1068	E/K	Gaa/Aaa	rs867262025,CM126693,COSV55875460	1	PIK3CA	HGNC	HGNC:8975	protein_coding	YES	CCDS43171.1	ENSP00000263967	P42336.221		UPI000013D494	tolerated(0.36)
CTC1063_tumor_vs_CTC1063_buffy-coat.strelka.somatic_snvs_VEP.filteredVCFtools.maf	PIK3CA	5290	.	GRCh38	chr3	179234297	179234297	+	Missense_Mutation	SNP	A	A	G	rs121913279	CTC1063_tumor	CTC1063_buffy-coat	A	A	ENST00000263967	83	51	31	71	71	0	PIK3CA,missense_variant,,ENST00000263967,;KCNMB3,downstream_gene_variant,,ENST00000485523,;	G	ENSG00000121879	ENST00000263967	Transcript	missense_variant	3463/9259	3140/3207	1047/1068	H/R	cAt/cGt	rs121913279,CM153086,COSV55873195,COSV55873401,COSV55888015	1	PIK3CA	HGNC	HGNC:8975	protein_coding	YES	CCDS43171.1	ENSP00000263967	P42336.221		UPI000013D494	tolerated(0.11)
CTC1063_tumor_vs_CTC1063_buffy-coat.strelka.somatic_snvs_VEP.filteredVCFtools.maf	ESR1	2099	.	GRCh38	chr6	152011697	152011697	+	Missense_Mutation	SNP	G	G	C	rs1057519827	CTC1063_tumor	CTC1063_buffy-coat	G	G	ENST00000206249	83	38	44	72	70	0	ESR1,missense_variant,,ENST00000206249,;	C	ENSG00000091831	ENST00000206249	Transcript	missense_variant	1369/6327	1138/1788	380/595	E/Q	Gaa/Caa	rs1057519827,COSV52782264	1	ESR1	HGNC	HGNC:3467	protein_coding	YES	CCDS5234.1	ENSP00000206249	P03372.278	G4XH65.80	UPI000004A328	deleterious(0)
CTC1063_tumor_vs_CTC1063_buffy-coat.strelka.somatic_snvs_VEP.filteredVCFtools.maf	NBN	4683	.	GRCh38	chr8	89982758	89982758	+	Missense_Mutation	SNP	A	A	C	novel	CTC1063_tumor	CTC1063_buffy-coat	A	A	ENST00000265433	66	51	12	74	73	1	NBN,missense_variant,,ENST00000265433,;,regulatory_region_variant,,ENSR00000332190,;	C	ENSG00000104320	ENST00000265433	Transcript	missense_variant	241/4622	135/2265	45/754	H/Q	caT/caG		-1	NBN	HGNC	HGNC:7652	protein_coding	YES	CCDS6249.1	ENSP00000265433	O60934.187		UPI0000073BF4	deleterious(0)
CTC782_CDO_vs_CTC782_buffy-coat.strelka.somatic_indels_VEP.filteredVCFtools.maf	NSD2	7468	.	GRCh38	chr4	1939653	1939654	+	Splice_Site	DEL	GC	GC	-	novel	CTC782_CDO	CTC782_buffy-coat	GC	GC	ENST00000508803	44	34	5	99	99	0	NSD2,splice_acceptor_variant,,ENST00000508803,;,regulatory_region_variant,,ENSR00000164902,;	-	ENSG00000109685	ENST00000508803	Transcript	splice_acceptor_variant,coding_sequence_variant	?-1936/7560	?-1757/4098	?-586/1365				1	NSD2	HGNC	HGNC:12766	protein_coding	YES	CCDS33940.1	ENSP00000423972	O96028.192		UPI0000073F57	NA
CTC782_CDO_vs_CTC782_buffy-coat.strelka.somatic_snvs_VEP.filteredVCFtools.maf	FAT3	120114	.	GRCh38	chr11	92867117	92867117	+	Missense_Mutation	SNP	C	C	T		CTC782_CDO	CTC782_buffy-coat	C	C	ENST00000525166	60	36	24	105	104	0	FAT3,missense_variant,,ENST00000525166,;	T	ENSG00000165323	ENST00000525166	Transcript	missense_variant	12409/19504	12035/13770	4012/4589	T/M	aCg/aTg	COSV99968206	1	FAT3	HGNC	HGNC:23112	protein_coding	YES		ENSP00000432586	Q8TDW7.149	E9PQ73.81	UPI000050B6C6	tolerated(0.06)
CTC782_CDO_vs_CTC782_buffy-coat.strelka.somatic_snvs_VEP.filteredVCFtools.maf	TP53	7157	.	GRCh38	chr17	7673824	7673824	+	Nonsense_Mutation	SNP	C	A	A	rs1057519990	CTC782_CDO	CTC782_buffy-coat	C	C	ENST00000269305	32	0	31	81	80	0	TP53,stop_gained,,ENST00000269305,;	A	ENSG00000141510	ENST00000269305	Transcript	stop_gained	938/2512	796/1182	266/393	G/*	Gga/Tga	rs1057519990,COSV52670619,COSV52672762,COSV52751844	-1	TP53	HGNC	HGNC:11998	protein_coding	YES	CCDS11118.1	ENSP00000269305	P04637.292	K7PPA8.77	UPI000002ED67
CTC782_CDO_vs_CTC782_buffy-coat.strelka.somatic_snvs_VEP.filteredVCFtools.maf	TNFAIP3	7128	.	GRCh38	chr6	137878454	137878454	+	Missense_Mutation	SNP	A	A	G	novel	CTC782_CDO	CTC782_buffy-coat	A	A	ENST00000612899	35	30	5	80	80	0	TNFAIP3,missense_variant,,ENST00000612899,;	G	ENSG00000118503	ENST00000612899	Transcript	missense_variant	1308/4665	1009/2373	337/790	K/E	Aaa/Gaa		1	TNFAIP3	HGNC	HGNC:11896	protein_coding	YES	CCDS5187.1	ENSP00000481570	P21580.213		UPI000000D92D	tolerated(1)
CTC782_metastasis_vs_CTC782_buffy-coat.strelka.somatic_snvs_VEP.filteredVCFtools.maf	FAT3	120114	.	GRCh38	chr11	92867117	92867117	+	Missense_Mutation	SNP	C	C	T		CTC782_metastasis	CTC782_buffy-coat	C	C	ENST00000525166	80	72	8	105	104	0	FAT3,missense_variant,,ENST00000525166,;	T	ENSG00000165323	ENST00000525166	Transcript	missense_variant	12409/19504	12035/13770	4012/4589	T/M	aCg/aTg	COSV99968206	1	FAT3	HGNC	HGNC:23112	protein_coding	YES		ENSP00000432586	Q8TDW7.149	E9PQ73.81	UPI000050B6C6	tolerated(0.06)
CTC1119_CDO_vs_CTC1119_buffy-coat.strelka.somatic_indels_VEP.filteredVCFtools.maf	TP53	7157	.	GRCh38	chr17	7674258	7674273	+	Frame_Shift_Del	DEL	GTTGTAGTGGATGGTG	-	-	novel	CTC1119_CDO	CTC1119_buffy-coat	GTTGTAGTGGATGGTG	GTTGTAGTGGATGGTG	ENST00000269305	38	0	36	77	77	0	TP53,frameshift_variant,,ENST00000269305,;	-	ENSG00000141510	ENST00000269305	Transcript	frameshift_variant	832-847/2512	690-705/1182	230-235/393	TTIHYN/X	acCACCATCCACTACAAC/ac		-1	TP53	HGNC	HGNC:11998	protein_coding	YES	CCDS11118.1	ENSP00000269305	P04637.292	K7PPA8.77	UPI000002ED67	NA
CTC1119_CDO_vs_CTC1119_buffy-coat.strelka.somatic_indels_VEP.filteredVCFtools.maf	ATR	545	.	GRCh38	chr3	142468009	142468009	+	Frame_Shift_Del	DEL	C	C	-	novel	CTC1119_CDO	CTC1119_buffy-coat	C	C	ENST00000350721	58	43	12	96	95	0	ATR,frameshift_variant,,ENST00000350721,;,intron_variant,,ENST00000460977,;	-	ENSG00000175054	ENST00000350721	Transcript	frameshift_variant	6641/8158	6612/7935	2204/2644	M/X	atG/at		-1	ATR	HGNC	HGNC:882	protein_coding	YES	CCDS3124.1	ENSP00000343741	Q13535.198		UPI0000031A31	NA
CTC1119_CDO_vs_CTC1119_buffy-coat.strelka.somatic_snvs_VEP.filteredVCFtools.maf	PIK3CD	5293	.	GRCh38	chr1	9718886	9718886	+	Missense_Mutation	SNP	C	C	T		CTC1119_CDO	CTC1119_buffy-coat	C	C	ENST00000377346	74	51	23	69	69	0	PIK3CD,missense_variant,,ENST00000377346,;	T	ENSG00000171608	ENST00000377346	Transcript	missense_variant	1422/5412	1213/3135	405/1044	R/C	Cgc/Tgc	COSV100740008	1	PIK3CD	HGNC	HGNC:8977	protein_coding	YES	CCDS104.1	ENSP00000366563	O00329.200	A0A2K8FKV1.24	UPI000013E807	deleterious(0)
CTC1119_CDO_vs_CTC1119_buffy-coat.strelka.somatic_snvs_VEP.filteredVCFtools.maf	MUTYH	4595	.	GRCh38	chr1	45331526	45331526	+	Missense_Mutation	SNP	G	G	A	rs559963863	CTC1119_CDO	CTC1119_buffy-coat	G	G	ENST00000456914	76	42	34	97	97	0	MUTYH,missense_variant,,ENST00000456914,;HPDL,downstream_gene_variant,,ENST00000334815,;,missense_variant,,ENST00000671898,;	A	ENSG00000132781	ENST00000456914	Transcript	missense_variant	1211/1708	1133/1566	378/521	S/F	tCc/tTc	rs559963863,COSV58343437	-1	MUTYH	HGNC	HGNC:7527	protein_coding	YES	CCDS41322.1	ENSP00000407590	Q9UIF7.195		UPI000006D171	deleterious(0)
CTC1119_CDO_vs_CTC1119_buffy-coat.strelka.somatic_snvs_VEP.filteredVCFtools.maf	PARP1	142	.	GRCh38	chr1	226361999	226361999	+	Missense_Mutation	SNP	C	C	G	novel	CTC1119_CDO	CTC1119_buffy-coat	C	C	ENST00000366794	109	96	12	67	66	1	PARP1,missense_variant,,ENST00000366794,;	G	ENSG00000143799	ENST00000366794	Transcript	missense_variant	3097/3978	2933/3045	978/1014	G/A	gGt/gCt		-1	PARP1	HGNC	HGNC:270	protein_coding	YES	CCDS1554.1	ENSP00000355759	P09874.254	A0A024R3T8.56	UPI000013D92D	tolerated(0.17)
CTC1119_CDO_vs_CTC1119_buffy-coat.strelka.somatic_snvs_VEP.filteredVCFtools.maf	ATM	472	.	GRCh38	chr11	108326083	108326083	+	Missense_Mutation	SNP	T	T	A	novel	CTC1119_CDO	CTC1119_buffy-coat	T	T	ENST00000675843	38	22	14	97	97	0	ATM,missense_variant,,ENST00000675843,;C11orf65,intron_variant,,ENST00000525729,;	A	ENSG00000149311	ENST00000675843	Transcript	missense_variant	6983/12915	6833/9171	2278/3056	I/N	aTt/aAt		1	ATM	HGNC	HGNC:795	protein_coding	YES	CCDS31669.1	ENSP00000501606	Q13315.248	A0A024R3C7.64	UPI000016B511	deleterious(0)
CTC1119_CDO_vs_CTC1119_buffy-coat.strelka.somatic_snvs_VEP.filteredVCFtools.maf	FOXA1	3169	.	GRCh38	chr14	37591955	37591955	+	Missense_Mutation	SNP	C	C	T		CTC1119_CDO	CTC1119_buffy-coat	C	C	ENST00000250448	95	77	18	110	110	0	FOXA1,missense_variant,,ENST00000250448,;TTC6,upstream_gene_variant,,ENST00000553443,;,regulatory_region_variant,,ENSR00000067780,;,regulatory_region_variant,,ENSR00000984029,;	T	ENSG00000129514	ENST00000250448	Transcript	missense_variant	1106/3509	829/1419	277/472	G/R	Ggg/Agg	COSV99032086	-1	FOXA1	HGNC	HGNC:5021	protein_coding	YES	CCDS9665.1	ENSP00000250448	P55317.199		UPI000013CCBA	tolerated(0.15)
CTC1119_CDO_vs_CTC1119_buffy-coat.strelka.somatic_snvs_VEP.filteredVCFtools.maf	PALB2	79728	.	GRCh38	chr16	23603491	23603491	+	Missense_Mutation	SNP	C	C	G	novel	CTC1119_CDO	CTC1119_buffy-coat	C	C	ENST00000261584	31	14	17	78	78	0	PALB2,missense_variant,,ENST00000261584,;,upstream_gene_variant,,ENST00000561764,;	G	ENSG00000083093	ENST00000261584	Transcript	missense_variant	3682/4008	3529/3561	1177/1186	D/H	Gat/Cat		-1	PALB2	HGNC	HGNC:26144	protein_coding	YES	CCDS32406.1	ENSP00000261584	Q86YC2.154		UPI000000DA86	deleterious(0)
CTC1119_CDO_vs_CTC1119_buffy-coat.strelka.somatic_snvs_VEP.filteredVCFtools.maf	ZFHX3	463	.	GRCh38	chr16	72958234	72958234	+	Missense_Mutation	SNP	T	T	A	novel	CTC1119_CDO	CTC1119_buffy-coat	T	T	ENST00000268489	46	27	18	87	87	0	ZFHX3,missense_variant,,ENST00000268489,;	A	ENSG00000140836	ENST00000268489	Transcript	missense_variant	2338/15817	1912/11112	638/3703	S/C	Agt/Tgt		-1	ZFHX3	HGNC	HGNC:777	protein_coding	YES	CCDS10908.1	ENSP00000268489	Q15911.202		UPI00001AE937	deleterious(0)
CTC1119_CDO_vs_CTC1119_buffy-coat.strelka.somatic_snvs_VEP.filteredVCFtools.maf	ZFHX3	463	.	GRCh38	chr16	72958569	72958569	+	Nonsense_Mutation	SNP	G	G	C		CTC1119_CDO	CTC1119_buffy-coat	G	G	ENST00000268489	47	32	15	74	74	0	ZFHX3,stop_gained,,ENST00000268489,;	C	ENSG00000140836	ENST00000268489	Transcript	stop_gained	2003/15817	1577/11112	526/3703	S/*	tCa/tGa	COSV51738028	-1	ZFHX3	HGNC	HGNC:777	protein_coding	YES	CCDS10908.1	ENSP00000268489	Q15911.202		UPI00001AE937
CTC1119_CDO_vs_CTC1119_buffy-coat.strelka.somatic_snvs_VEP.filteredVCFtools.maf	SMARCA4	6597	.	GRCh38	chr19	11023583	11023583	+	Missense_Mutation	SNP	C	C	A		CTC1119_CDO	CTC1119_buffy-coat	C	C	ENST00000344626	63	45	18	85	84	0	SMARCA4,missense_variant,,ENST00000344626,;	A	ENSG00000127616	ENST00000344626	Transcript	missense_variant	3101/5577	2925/4944	975/1647	F/L	ttC/ttA	COSV100758190	1	SMARCA4	HGNC	HGNC:11100	protein_coding	YES	CCDS12253.1	ENSP00000343896	P51532.233	A7E2E1.127	UPI000006F973	deleterious(0)
CTC1119_CDO_vs_CTC1119_buffy-coat.strelka.somatic_snvs_VEP.filteredVCFtools.maf	UPF1	5976	.	GRCh38	chr19	18854612	18854612	+	Missense_Mutation	SNP	G	G	C		CTC1119_CDO	CTC1119_buffy-coat	G	G	ENST00000262803	89	62	27	94	94	0	UPF1,missense_variant,,ENST00000262803,;	C	ENSG00000005007	ENST00000262803	Transcript	missense_variant	1419/5321	1168/3357	390/1118	E/Q	Gag/Cag	COSV53199015,COSV53200443,COSV99439268	1	UPF1	HGNC	HGNC:9962	protein_coding	YES	CCDS12386.1	ENSP00000262803	Q92900.212	A0A024R7L5.56	UPI0000001C89	deleterious(0.01)
CTC1119_CDO_vs_CTC1119_buffy-coat.strelka.somatic_snvs_VEP.filteredVCFtools.maf	CIC	23152	.	GRCh38	chr19	42273647	42273647	+	Missense_Mutation	SNP	C	C	G	novel	CTC1119_CDO	CTC1119_buffy-coat	C	C	ENST00000681038	53	38	15	85	85	0	CIC,missense_variant,,ENST00000681038,;	G	ENSG00000079432	ENST00000681038	Transcript	missense_variant	2004/8299	1864/7554	622/2517	Q/E	Caa/Gaa		1	CIC	HGNC	HGNC:14214	protein_coding	YES		ENSP00000505728		A0A7P0T9K5.1	UPI0005ACFF6C	deleterious(0.01)
CTC1119_CDO_vs_CTC1119_buffy-coat.strelka.somatic_snvs_VEP.filteredVCFtools.maf	CIC	23152	.	GRCh38	chr19	42291635	42291635	+	Missense_Mutation	SNP	C	C	A	novel	CTC1119_CDO	CTC1119_buffy-coat	C	C	ENST00000681038	61	35	25	86	86	0	CIC,missense_variant,,ENST00000681038,;,regulatory_region_variant,,ENSR00001024777,;	A	ENSG00000079432	ENST00000681038	Transcript	missense_variant	5643/8299	5503/7554	1835/2517	L/M	Ctg/Atg		1	CIC	HGNC	HGNC:14214	protein_coding	YES		ENSP00000505728		A0A7P0T9K5.1	UPI0005ACFF6C	tolerated_low_confidence(1)
CTC1119_CDO_vs_CTC1119_buffy-coat.strelka.somatic_snvs_VEP.filteredVCFtools.maf	ASXL1	171023	.	GRCh38	chr20	32434825	32434825	+	Missense_Mutation	SNP	G	G	C		CTC1119_CDO	CTC1119_buffy-coat	G	G	ENST00000375687	66	40	25	96	96	0	ASXL1,missense_variant,,ENST00000375687,;	C	ENSG00000171456	ENST00000375687	Transcript	missense_variant	2558/7052	2113/4626	705/1541	E/Q	Gag/Cag	COSV60103512,COSV60103524	1	ASXL1	HGNC	HGNC:18318	protein_coding	YES	CCDS13201.1	ENSP00000364839	Q8IXJ9.169		UPI000018691A	deleterious(0.01)
CTC1119_CDO_vs_CTC1119_buffy-coat.strelka.somatic_snvs_VEP.filteredVCFtools.maf	U2AF1	7307	.	GRCh38	chr21	43095494	43095494	+	Missense_Mutation	SNP	C	C	T	novel	CTC1119_CDO	CTC1119_buffy-coat	C	C	ENST00000291552	68	53	15	75	75	0	U2AF1,missense_variant,,ENST00000291552,;	T	ENSG00000160201	ENST00000291552	Transcript	missense_variant	368/945	292/723	98/240	E/K	Gag/Aag		-1	U2AF1	HGNC	HGNC:12453	protein_coding	YES	CCDS13694.1	ENSP00000291552	Q01081.231		UPI0000000C26	deleterious(0.04)
CTC1119_CDO_vs_CTC1119_buffy-coat.strelka.somatic_snvs_VEP.filteredVCFtools.maf	MAPK1	5594	.	GRCh38	chr22	21807694	21807694	+	Missense_Mutation	SNP	C	C	G	novel	CTC1119_CDO	CTC1119_buffy-coat	C	C	ENST00000215832	59	41	18	76	76	0	MAPK1,missense_variant,,ENST00000215832,;,regulatory_region_variant,,ENSR00001238411,;	G	ENSG00000100030	ENST00000215832	Transcript	missense_variant	477/5881	272/1083	91/360	R/P	cGa/cCa		-1	MAPK1	HGNC	HGNC:6871	protein_coding	YES	CCDS13795.1	ENSP00000215832	P28482.238	Q1HBJ4.141	UPI000000104F	tolerated(0.26)
CTC1119_CDO_vs_CTC1119_buffy-coat.strelka.somatic_snvs_VEP.filteredVCFtools.maf	ATR	545	.	GRCh38	chr3	142467996	142467996	+	Nonsense_Mutation	SNP	C	C	A		CTC1119_CDO	CTC1119_buffy-coat	C	C	ENST00000350721	57	39	16	94	94	0	ATR,stop_gained,,ENST00000350721,;,intron_variant,,ENST00000460977,;	A	ENSG00000175054	ENST00000350721	Transcript	stop_gained	6654/8158	6625/7935	2209/2644	E/*	Gag/Tag	COSV63386085	-1	ATR	HGNC	HGNC:882	protein_coding	YES	CCDS3124.1	ENSP00000343741	Q13535.198		UPI0000031A31
CTC1119_CDO_vs_CTC1119_buffy-coat.strelka.somatic_snvs_VEP.filteredVCFtools.maf	PIK3CA	5290	.	GRCh38	chr3	179218303	179218303	+	Missense_Mutation	SNP	G	G	A	rs104886003	CTC1119_CDO	CTC1119_buffy-coat	G	G	ENST00000263967	74	59	15	89	89	0	PIK3CA,missense_variant,,ENST00000263967,;	A	ENSG00000121879	ENST00000263967	Transcript	missense_variant	1956/9259	1633/3207	545/1068	E/K	Gag/Aag	rs104886003,CM126692,COSV55873239,COSV55878227	1	PIK3CA	HGNC	HGNC:8975	protein_coding	YES	CCDS43171.1	ENSP00000263967	P42336.221		UPI000013D494	deleterious(0.02)
CTC1119_CDO_vs_CTC1119_buffy-coat.strelka.somatic_snvs_VEP.filteredVCFtools.maf	PDGFRA	5156	.	GRCh38	chr4	54274594	54274594	+	Missense_Mutation	SNP	C	C	T	novel	CTC1119_CDO	CTC1119_buffy-coat	C	C	ENST00000257290	32	17	15	88	88	0	PDGFRA,missense_variant,,ENST00000257290,;,intron_variant,,ENST00000507166,;	T	ENSG00000134853	ENST00000257290	Transcript	missense_variant	1757/6378	1622/3270	541/1089	S/L	tCa/tTa		1	PDGFRA	HGNC	HGNC:8803	protein_coding	YES	CCDS3495.1	ENSP00000257290	P16234.232		UPI0000131793	deleterious(0.01)
CTC1119_CDO_vs_CTC1119_buffy-coat.strelka.somatic_snvs_VEP.filteredVCFtools.maf	APC	324	.	GRCh38	chr5	112815536	112815536	+	Missense_Mutation	SNP	G	G	C	rs760059672	CTC1119_CDO	CTC1119_buffy-coat	G	G	ENST00000257430	57	39	18	97	97	0	APC,missense_variant,,ENST00000257430,;	C	ENSG00000134982	ENST00000257430	Transcript	missense_variant	935/10704	876/8532	292/2843	L/F	ttG/ttC	rs760059672,CM1511865,COSV104567784,COSV57336809	1	APC	HGNC	HGNC:583	protein_coding	YES	CCDS4107.1	ENSP00000257430	P25054.255		UPI000013CF60	tolerated(0.06)
CTC1119_CDO_vs_CTC1119_buffy-coat.strelka.somatic_snvs_VEP.filteredVCFtools.maf	FLT4	2324	.	GRCh38	chr5	180609946	180609946	+	Missense_Mutation	SNP	C	C	G		CTC1119_CDO	CTC1119_buffy-coat	C	C	ENST00000261937	50	33	17	98	98	0	FLT4,missense_variant,,ENST00000261937,;	G	ENSG00000037280	ENST00000261937	Transcript	missense_variant	3821/5833	3766/4092	1256/1363	E/Q	Gag/Cag	COSV56108623	-1	FLT4	HGNC	HGNC:3767	protein_coding	YES	CCDS4457.1	ENSP00000261937	P35916.221		UPI00001488E7	deleterious(0.02)
CTC1119_CDO_vs_CTC1119_buffy-coat.strelka.somatic_snvs_VEP.filteredVCFtools.maf	FLT4	2324	.	GRCh38	chr5	180609987	180609987	+	Missense_Mutation	SNP	C	C	G		CTC1119_CDO	CTC1119_buffy-coat	C	C	ENST00000261937	54	31	23	94	94	0	FLT4,missense_variant,,ENST00000261937,;	G	ENSG00000037280	ENST00000261937	Transcript	missense_variant	3780/5833	3725/4092	1242/1363	R/T	aGa/aCa	COSV56125153	-1	FLT4	HGNC	HGNC:3767	protein_coding	YES	CCDS4457.1	ENSP00000261937	P35916.221		UPI00001488E7	tolerated(0.41)
CTC1119_CDO_vs_CTC1119_buffy-coat.strelka.somatic_snvs_VEP.filteredVCFtools.maf	FLT4	2324	.	GRCh38	chr5	180621238	180621238	+	Missense_Mutation	SNP	G	G	A	rs1324497116	CTC1119_CDO	CTC1119_buffy-coat	G	G	ENST00000261937	72	47	25	95	94	0	FLT4,missense_variant,,ENST00000261937,;	A	ENSG00000037280	ENST00000261937	Transcript	missense_variant	2090/5833	2035/4092	679/1363	R/W	Cgg/Tgg	rs1324497116,COSV56108297	-1	FLT4	HGNC	HGNC:3767	protein_coding	YES	CCDS4457.1	ENSP00000261937	P35916.221		UPI00001488E7	deleterious(0.04)
CTC1119_CDO_vs_CTC1119_buffy-coat.strelka.somatic_snvs_VEP.filteredVCFtools.maf	H3C12	8968	.	GRCh38	chr6	27890569	27890569	+	Missense_Mutation	SNP	A	A	C	novel	CTC1119_CDO	CTC1119_buffy-coat	A	A	ENST00000359303	43	25	16	103	103	0	H3C12,missense_variant,,ENST00000359303,;H2AC17,downstream_gene_variant,,ENST00000359611,;H2BC17,upstream_gene_variant,,ENST00000616182,;,regulatory_region_variant,,ENSR00000195186,;	C	ENSG00000197153	ENST00000359303	Transcript	missense_variant	258/512	224/411	75/136	I/S	aTc/aGc		-1	H3C12	HGNC	HGNC:4774	protein_coding	YES	CCDS4638.1	ENSP00000352252	P68431.188		UPI00000003C7	deleterious_low_confidence(0)
CTC1119_CDO_vs_CTC1119_buffy-coat.strelka.somatic_snvs_VEP.filteredVCFtools.maf	NOTCH4	4855	.	GRCh38	chr6	32202095	32202095	+	Missense_Mutation	SNP	C	C	T	novel	CTC1119_CDO	CTC1119_buffy-coat	C	C	ENST00000375023	46	30	15	93	92	0	NOTCH4,missense_variant,,ENST00000375023,;	T	ENSG00000204301	ENST00000375023	Transcript	missense_variant	3875/6745	3736/6012	1246/2003	E/K	Gag/Aag		-1	NOTCH4	HGNC	HGNC:7884	protein_coding	YES	CCDS34420.1	ENSP00000364163	Q99466.216	A0A1U9X983.29	UPI0000130571	tolerated(0.12)
CTC1119_CDO_vs_CTC1119_buffy-coat.strelka.somatic_snvs_VEP.filteredVCFtools.maf	NOTCH4	4855	.	GRCh38	chr6	32210814	32210814	+	Missense_Mutation	SNP	C	C	G		CTC1119_CDO	CTC1119_buffy-coat	C	C	ENST00000375023	49	27	21	76	76	0	NOTCH4,missense_variant,,ENST00000375023,;	G	ENSG00000204301	ENST00000375023	Transcript	missense_variant	2942/6745	2803/6012	935/2003	E/Q	Gag/Cag	COSV66683453	-1	NOTCH4	HGNC	HGNC:7884	protein_coding	YES	CCDS34420.1	ENSP00000364163	Q99466.216	A0A1U9X983.29	UPI0000130571	tolerated(0.42)
CTC1119_CDO_vs_CTC1119_buffy-coat.strelka.somatic_snvs_VEP.filteredVCFtools.maf	PTPRD	5789	.	GRCh38	chr9	8341914	8341914	+	Missense_Mutation	SNP	C	C	T		CTC1119_CDO	CTC1119_buffy-coat	C	C	ENST00000381196	31	15	15	68	67	0	PTPRD,missense_variant,,ENST00000381196,;	T	ENSG00000153707	ENST00000381196	Transcript	missense_variant	5748/10389	4726/5739	1576/1912	E/K	Gaa/Aaa	COSV61946398	-1	PTPRD	HGNC	HGNC:9668	protein_coding	YES	CCDS43786.1	ENSP00000370593	P23468.218		UPI0000132990	deleterious(0)
CTC1119_CDO_vs_CTC1119_buffy-coat.strelka.somatic_snvs_VEP.filteredVCFtools.maf	ZRSR2	8233	.	GRCh38	chrX	15823214	15823214	+	Missense_Mutation	SNP	G	C	C	novel	CTC1119_CDO	CTC1119_buffy-coat	G	G	ENST00000307771	21	0	21	84	83	0	ZRSR2,missense_variant,,ENST00000307771,;AP1S2,downstream_gene_variant,,ENST00000672987,;	C	ENSG00000169249	ENST00000307771	Transcript	missense_variant	1433/1479	1421/1449	474/482	R/T	aGa/aCa		1	ZRSR2	HGNC	HGNC:23019	protein_coding	YES	CCDS14172.1	ENSP00000303015	Q15696.183		UPI0000137929	tolerated_low_confidence(0.11)
CTC1119_metastasis_vs_CTC1119_buffy-coat.strelka.somatic_indels_VEP.filteredVCFtools.maf	TP53	7157	.	GRCh38	chr17	7674258	7674273	+	Frame_Shift_Del	DEL	GTTGTAGTGGATGGTG	-	-	novel	CTC1119_metastasis	CTC1119_buffy-coat	GTTGTAGTGGATGGTG	GTTGTAGTGGATGGTG	ENST00000269305	58	16	41	77	77	0	TP53,frameshift_variant,,ENST00000269305,;	-	ENSG00000141510	ENST00000269305	Transcript	frameshift_variant	832-847/2512	690-705/1182	230-235/393	TTIHYN/X	acCACCATCCACTACAAC/ac		-1	TP53	HGNC	HGNC:11998	protein_coding	YES	CCDS11118.1	ENSP00000269305	P04637.292	K7PPA8.77	UPI000002ED67	NA
CTC1119_metastasis_vs_CTC1119_buffy-coat.strelka.somatic_snvs_VEP.filteredVCFtools.maf	SPEN	23013	.	GRCh38	chr1	15920879	15920879	+	Missense_Mutation	SNP	G	G	C	novel	CTC1119_metastasis	CTC1119_buffy-coat	G	G	ENST00000375759	145	110	33	87	87	0	SPEN,missense_variant,,ENST00000375759,;,upstream_gene_variant,,ENST00000604816,;	C	ENSG00000065526	ENST00000375759	Transcript	missense_variant	2006/12385	1645/10995	549/3664	D/H	Gac/Cac		1	SPEN	HGNC	HGNC:17575	protein_coding	YES	CCDS164.1	ENSP00000364912	Q96T58.197		UPI000006FF0C	deleterious(0)
CTC1119_metastasis_vs_CTC1119_buffy-coat.strelka.somatic_snvs_VEP.filteredVCFtools.maf	HORMAD1	84072	.	GRCh38	chr1	150714676	150714676	+	Missense_Mutation	SNP	G	G	C		CTC1119_metastasis	CTC1119_buffy-coat	G	G	ENST00000361824	296	257	25	87	82	0	HORMAD1,missense_variant,,ENST00000361824,;	C	ENSG00000143452	ENST00000361824	Transcript	missense_variant,splice_region_variant	306/1904	181/1185	61/394	L/V	Ctt/Gtt	COSV59270865	-1	HORMAD1	HGNC	HGNC:25245	protein_coding	YES	CCDS967.1	ENSP00000355167	Q86X24.138	A0A140VKG9.26	UPI000000DBE5	tolerated(0.29)
CTC1119_metastasis_vs_CTC1119_buffy-coat.strelka.somatic_snvs_VEP.filteredVCFtools.maf	ATM	472	.	GRCh38	chr11	108293475	108293475	+	Missense_Mutation	SNP	G	G	C		CTC1119_metastasis	CTC1119_buffy-coat	G	G	ENST00000675843	86	63	23	86	86	0	ATM,missense_variant,,ENST00000675843,;	C	ENSG00000149311	ENST00000675843	Transcript	missense_variant,splice_region_variant	4924/12915	4774/9171	1592/3056	E/Q	Gag/Cag	COSV53724585	1	ATM	HGNC	HGNC:795	protein_coding	YES	CCDS31669.1	ENSP00000501606	Q13315.248	A0A024R3C7.64	UPI000016B511	tolerated(0.54)
CTC1119_metastasis_vs_CTC1119_buffy-coat.strelka.somatic_snvs_VEP.filteredVCFtools.maf	ATM	472	.	GRCh38	chr11	108326083	108326083	+	Missense_Mutation	SNP	T	T	A	novel	CTC1119_metastasis	CTC1119_buffy-coat	T	T	ENST00000675843	96	41	55	97	97	0	ATM,missense_variant,,ENST00000675843,;C11orf65,intron_variant,,ENST00000525729,;	A	ENSG00000149311	ENST00000675843	Transcript	missense_variant	6983/12915	6833/9171	2278/3056	I/N	aTt/aAt		1	ATM	HGNC	HGNC:795	protein_coding	YES	CCDS31669.1	ENSP00000501606	Q13315.248	A0A024R3C7.64	UPI000016B511	deleterious(0)
CTC1119_metastasis_vs_CTC1119_buffy-coat.strelka.somatic_snvs_VEP.filteredVCFtools.maf	CREBBP	1387	.	GRCh38	chr16	3770965	3770965	+	Missense_Mutation	SNP	G	G	C	novel	CTC1119_metastasis	CTC1119_buffy-coat	G	G	ENST00000262367	99	68	30	71	69	0	CREBBP,missense_variant,,ENST00000262367,;,regulatory_region_variant,,ENSR00000998511,;	C	ENSG00000005339	ENST00000262367	Transcript	missense_variant	3282/10790	2485/7329	829/2442	L/V	Ctt/Gtt		-1	CREBBP	HGNC	HGNC:2348	protein_coding	YES	CCDS10509.1	ENSP00000262367	Q92793.248		UPI0000000620	tolerated_low_confidence(0.43)
CTC1119_metastasis_vs_CTC1119_buffy-coat.strelka.somatic_snvs_VEP.filteredVCFtools.maf	SOCS1	8651	.	GRCh38	chr16	11255420	11255420	+	Missense_Mutation	SNP	C	C	T		CTC1119_metastasis	CTC1119_buffy-coat	C	C	ENST00000332029	109	81	27	84	83	1	SOCS1,missense_variant,,ENST00000332029,;RMI2,intron_variant,,ENST00000572173,;,regulatory_region_variant,,ENSR00000083299,;	T	ENSG00000185338	ENST00000332029	Transcript	missense_variant	235/1238	59/636	20/211	R/Q	cGa/cAa	COSV59660610	-1	SOCS1	HGNC	HGNC:19383	protein_coding	YES	CCDS10546.1	ENSP00000329418	O15524.178	Q4JHT5.137	UPI0000033166	tolerated(0.21)
CTC1119_metastasis_vs_CTC1119_buffy-coat.strelka.somatic_snvs_VEP.filteredVCFtools.maf	PALB2	79728	.	GRCh38	chr16	23603491	23603491	+	Missense_Mutation	SNP	C	C	G	novel	CTC1119_metastasis	CTC1119_buffy-coat	C	C	ENST00000261584	59	35	23	78	78	0	PALB2,missense_variant,,ENST00000261584,;,upstream_gene_variant,,ENST00000561764,;	G	ENSG00000083093	ENST00000261584	Transcript	missense_variant	3682/4008	3529/3561	1177/1186	D/H	Gat/Cat		-1	PALB2	HGNC	HGNC:26144	protein_coding	YES	CCDS32406.1	ENSP00000261584	Q86YC2.154		UPI000000DA86	deleterious(0)
CTC1119_metastasis_vs_CTC1119_buffy-coat.strelka.somatic_snvs_VEP.filteredVCFtools.maf	NUP93	9688	.	GRCh38	chr16	56839059	56839059	+	Missense_Mutation	SNP	G	G	T		CTC1119_metastasis	CTC1119_buffy-coat	G	G	ENST00000308159	134	111	22	76	76	0	NUP93,missense_variant,,ENST00000308159,;,regulatory_region_variant,,ENSR00000538434,;	T	ENSG00000102900	ENST00000308159	Transcript	missense_variant	2223/8234	2126/2460	709/819	R/I	aGa/aTa	COSV57430178	1	NUP93	HGNC	HGNC:28958	protein_coding	YES	CCDS10769.1	ENSP00000310668	Q8N1F7.173		UPI0000044E0C	tolerated(0.18)
CTC1119_metastasis_vs_CTC1119_buffy-coat.strelka.somatic_snvs_VEP.filteredVCFtools.maf	MSH6	2956	.	GRCh38	chr2	47799055	47799055	+	Missense_Mutation	SNP	G	T	T		CTC1119_metastasis	CTC1119_buffy-coat	G	G	ENST00000234420	113	13	100	81	80	0	MSH6,missense_variant,,ENST00000234420,;FBXO11,intron_variant,,ENST00000434234,;,regulatory_region_variant,,ENSR00000116860,;RPL36AP15,upstream_gene_variant,,ENST00000444514,;	T	ENSG00000116062	ENST00000234420	Transcript	missense_variant	1161/4265	1072/4083	358/1360	D/Y	Gac/Tac	COSV52282160	1	MSH6	HGNC	HGNC:7329	protein_coding	YES	CCDS1836.1	ENSP00000234420	P52701.238		UPI00000405F8	deleterious(0.03)
CTC1119_metastasis_vs_CTC1119_buffy-coat.strelka.somatic_snvs_VEP.filteredVCFtools.maf	NCOA3	8202	.	GRCh38	chr20	47636485	47636485	+	Missense_Mutation	SNP	A	A	C	novel	CTC1119_metastasis	CTC1119_buffy-coat	A	A	ENST00000371998	117	89	28	60	60	0	NCOA3,missense_variant,,ENST00000371998,;,regulatory_region_variant,,ENSR00001051852,;,TF_binding_site_variant,,ENSM00524648475,;	C	ENSG00000124151	ENST00000371998	Transcript	missense_variant	2330/7961	2099/4275	700/1424	K/T	aAg/aCg		1	NCOA3	HGNC	HGNC:7670	protein_coding	YES	CCDS13407.1	ENSP00000361066	Q9Y6Q9.221		UPI000012FE45	deleterious(0)
CTC1119_metastasis_vs_CTC1119_buffy-coat.strelka.somatic_snvs_VEP.filteredVCFtools.maf	PIK3CA	5290	.	GRCh38	chr3	179218303	179218303	+	Missense_Mutation	SNP	G	G	A	rs104886003	CTC1119_metastasis	CTC1119_buffy-coat	G	G	ENST00000263967	100	48	52	89	89	0	PIK3CA,missense_variant,,ENST00000263967,;	A	ENSG00000121879	ENST00000263967	Transcript	missense_variant	1956/9259	1633/3207	545/1068	E/K	Gag/Aag	rs104886003,CM126692,COSV55873239,COSV55878227	1	PIK3CA	HGNC	HGNC:8975	protein_coding	YES	CCDS43171.1	ENSP00000263967	P42336.221		UPI000013D494	deleterious(0.02)
CTC1119_metastasis_vs_CTC1119_buffy-coat.strelka.somatic_snvs_VEP.filteredVCFtools.maf	PDGFRA	5156	.	GRCh38	chr4	54274594	54274594	+	Missense_Mutation	SNP	C	C	T	novel	CTC1119_metastasis	CTC1119_buffy-coat	C	C	ENST00000257290	64	31	33	88	88	0	PDGFRA,missense_variant,,ENST00000257290,;,intron_variant,,ENST00000507166,;	T	ENSG00000134853	ENST00000257290	Transcript	missense_variant	1757/6378	1622/3270	541/1089	S/L	tCa/tTa		1	PDGFRA	HGNC	HGNC:8803	protein_coding	YES	CCDS3495.1	ENSP00000257290	P16234.232		UPI0000131793	deleterious(0.01)
CTC1119_metastasis_vs_CTC1119_buffy-coat.strelka.somatic_snvs_VEP.filteredVCFtools.maf	APC	324	.	GRCh38	chr5	112815536	112815536	+	Missense_Mutation	SNP	G	G	C	rs760059672	CTC1119_metastasis	CTC1119_buffy-coat	G	G	ENST00000257430	140	59	81	97	97	0	APC,missense_variant,,ENST00000257430,;	C	ENSG00000134982	ENST00000257430	Transcript	missense_variant	935/10704	876/8532	292/2843	L/F	ttG/ttC	rs760059672,CM1511865,COSV104567784,COSV57336809	1	APC	HGNC	HGNC:583	protein_coding	YES	CCDS4107.1	ENSP00000257430	P25054.255		UPI000013CF60	tolerated(0.06)
CTC1119_metastasis_vs_CTC1119_buffy-coat.strelka.somatic_snvs_VEP.filteredVCFtools.maf	APC	324	.	GRCh38	chr5	112840224	112840224	+	Missense_Mutation	SNP	G	G	C		CTC1119_metastasis	CTC1119_buffy-coat	G	G	ENST00000257430	144	123	20	85	85	0	APC,missense_variant,,ENST00000257430,;,intron_variant,,ENST00000520401,;	C	ENSG00000134982	ENST00000257430	Transcript	missense_variant	4689/10704	4630/8532	1544/2843	E/Q	Gaa/Caa	COSV57327947,COSV57331833,COSV57342321,COSV57357142	1	APC	HGNC	HGNC:583	protein_coding	YES	CCDS4107.1	ENSP00000257430	P25054.255		UPI000013CF60	tolerated(0.26)
CTC1119_metastasis_vs_CTC1119_buffy-coat.strelka.somatic_snvs_VEP.filteredVCFtools.maf	FLT4	2324	.	GRCh38	chr5	180621238	180621238	+	Missense_Mutation	SNP	G	G	A	rs1324497116	CTC1119_metastasis	CTC1119_buffy-coat	G	G	ENST00000261937	171	75	96	95	94	0	FLT4,missense_variant,,ENST00000261937,;	A	ENSG00000037280	ENST00000261937	Transcript	missense_variant	2090/5833	2035/4092	679/1363	R/W	Cgg/Tgg	rs1324497116,COSV56108297	-1	FLT4	HGNC	HGNC:3767	protein_coding	YES	CCDS4457.1	ENSP00000261937	P35916.221		UPI00001488E7	deleterious(0.04)
CTC1119_metastasis_vs_CTC1119_buffy-coat.strelka.somatic_snvs_VEP.filteredVCFtools.maf	FYN	2534	.	GRCh38	chr6	111704085	111704085	+	Missense_Mutation	SNP	A	A	C	novel	CTC1119_metastasis	CTC1119_buffy-coat	A	A	ENST00000354650	200	179	20	75	75	0	FYN,missense_variant,,ENST00000354650,;	C	ENSG00000010810	ENST00000354650	Transcript	missense_variant	1068/3628	461/1614	154/537	L/R	cTt/cGt		-1	FYN	HGNC	HGNC:4037	protein_coding	YES	CCDS5094.1	ENSP00000346671	P06241.259		UPI0000141141	deleterious(0.01)
CTC1119_metastasis_vs_CTC1119_buffy-coat.strelka.somatic_snvs_VEP.filteredVCFtools.maf	CFTR	1080	.	GRCh38	chr7	117652919	117652919	+	Missense_Mutation	SNP	A	A	C	novel	CTC1119_metastasis	CTC1119_buffy-coat	A	A	ENST00000003084	87	65	22	87	86	0	CFTR,missense_variant,,ENST00000003084,;,regulatory_region_variant,,ENSR00000837151,;	C	ENSG00000001626	ENST00000003084	Transcript	missense_variant	4021/6070	3951/4443	1317/1480	K/N	aaA/aaC		1	CFTR	HGNC	HGNC:1884	protein_coding	YES	CCDS5773.1	ENSP00000003084	P13569.263	A0A024R730.66	UPI000013C4D4	tolerated(0.19)
CTC1119_metastasis_vs_CTC1119_buffy-coat.strelka.somatic_snvs_VEP.filteredVCFtools.maf	SOX17	64321	.	GRCh38	chr8	54459387	54459387	+	Missense_Mutation	SNP	C	C	A	novel	CTC1119_metastasis	CTC1119_buffy-coat	C	C	ENST00000297316	64	45	19	111	111	0	SOX17,missense_variant,,ENST00000297316,;,regulatory_region_variant,,ENSR00000855477,;	A	ENSG00000164736	ENST00000297316	Transcript	missense_variant	841/2346	637/1245	213/414	P/T	Ccg/Acg		1	SOX17	HGNC	HGNC:18122	protein_coding	YES	CCDS6159.1	ENSP00000297316	Q9H6I2.164		UPI00001362B7	tolerated(0.25)
CTC1119_metastasis_vs_CTC1119_buffy-coat.strelka.somatic_snvs_VEP.filteredVCFtools.maf	PTPRD	5789	.	GRCh38	chr9	8518149	8518149	+	Missense_Mutation	SNP	C	C	A	novel	CTC1119_metastasis	CTC1119_buffy-coat	C	C	ENST00000381196	53	37	16	84	84	0	PTPRD,missense_variant,,ENST00000381196,;	A	ENSG00000153707	ENST00000381196	Transcript	missense_variant	2264/10389	1242/5739	414/1912	E/D	gaG/gaT		-1	PTPRD	HGNC	HGNC:9668	protein_coding	YES	CCDS43786.1	ENSP00000370593	P23468.218		UPI0000132990	deleterious(0.04)
CTC1119_metastasis_vs_CTC1119_buffy-coat.strelka.somatic_snvs_VEP.filteredVCFtools.maf	ZRSR2	8233	.	GRCh38	chrX	15823214	15823214	+	Missense_Mutation	SNP	G	C	C	novel	CTC1119_metastasis	CTC1119_buffy-coat	G	G	ENST00000307771	66	10	56	84	83	0	ZRSR2,missense_variant,,ENST00000307771,;AP1S2,downstream_gene_variant,,ENST00000672987,;	C	ENSG00000169249	ENST00000307771	Transcript	missense_variant	1433/1479	1421/1449	474/482	R/T	aGa/aCa		1	ZRSR2	HGNC	HGNC:23019	protein_coding	YES	CCDS14172.1	ENSP00000303015	Q15696.183		UPI0000137929	tolerated_low_confidence(0.11)
[truncated: 10 more columns]

## Sheet: Fig.3g
	CTC223-empty vector w/o NRG1	CTC223-empty vector w/o NRG1	CTC223-empty vector w/o NRG1	CTC223-empty vector w/o NRG1	CTC223-KO1 w/o NRG1	CTC223-KO1 w/o NRG1	CTC223-KO1 w/o NRG1	CTC223-KO1 w/o NRG1	CTC223-NF w/o NRG1	CTC223-NF w/o NRG1	CTC223-NF w/o NRG1	CTC223-NF w/o NRG1	CTC223-empty vector with NRG1	CTC223-empty vector with NRG1	CTC223-empty vector with NRG1	CTC223-empty vector with NRG1	CTC223-KO1 with NRG1	CTC223-KO1 with NRG1	CTC223-KO1 with NRG1	CTC223-KO1 with NRG1	CTC223-NF with NRG1	CTC223-NF with NRG1	CTC223-NF with NRG1	CTC223-NF with NRG1
days	exp1	exp2	exp3	exp4	exp1	exp2	exp3	exp4	exp1	exp2	exp3	exp4	exp1	exp2	exp3	exp4	exp1	exp2	exp3	exp4	exp1	exp2	exp3	exp4
0	100	100	100	100	100	100	100	100	100	100	100	100	100	100	100	100	100	100	100	100	100	100	100	100
1	267.229	192.527	177.1	174.146	238.486	157.295	156.952	129.43	246.516	197.334	162.605	143.616	327.387	239.961	210.264	208.782	246.274	149.551	154.986	138.992	262.361	199.452	171.173	146.605
2	312.17	332.424	227.6	375.019	319.638	238.724	198.832	232.203	288.563	322.144	195.895	253.112	437.788	406.865		537.293	297.989	247.927	211.867	238.689	283.377	311.875	191.809	238.231
3	518.282	452.643	350.157	570.821	514.38	342.731	373.092	370.953	492.692	407.932	303.309	384.037	882.136	747.941		969.072	472.052	340.261	340.173	395.38	424.072	375.486	308.853	374.863
4	607.99	533.967	463.471		498.429	439.356	411.356	585.915	618.055	552.381	379.089	605.591	1148.63	808.992		1303.29	526.215	480.839	443.537	583.455	527.124	457.327	382.446	591.788
statistical analysis
Within each row, compare columns (simple effects within rows)
Number of families	5
Number of comparisons per family	15
Alpha	0.05
Tukey's multiple comparisons test	Predicted (LS) mean diff,	95,00% CI of diff,	Below threshold?	Summary	Adjusted P Value
0
CTC223-empty vector w/o NRG1 vs. CTC223-KO1 w/o NRG1	-5.684e-14	-145,2 to 145,2	No	ns	>0,9999
CTC223-empty vector w/o NRG1 vs. CTC223-NF w/o NRG1	-5.684e-14	-145,2 to 145,2	No	ns	>0,9999
CTC223-empty vector w/o NRG1 vs. CTC223-empty vector with NRG1	-1.705e-13	-145,2 to 145,2	No	ns	>0,9999
CTC223-empty vector w/o NRG1 vs. CTC223-KO1 with NRG1	-5.684e-14	-145,2 to 145,2	No	ns	>0,9999
CTC223-empty vector w/o NRG1 vs. CTC223-NF with NRG1	5.684e-14	-145,2 to 145,2	No	ns	>0,9999
CTC223-KO1 w/o NRG1 vs. CTC223-NF w/o NRG1	0	-145,2 to 145,2	No	ns	>0,9999
CTC223-KO1 w/o NRG1 vs. CTC223-empty vector with NRG1	-1.137e-13	-145,2 to 145,2	No	ns	>0,9999
CTC223-KO1 w/o NRG1 vs. CTC223-KO1 with NRG1	0	-145,2 to 145,2	No	ns	>0,9999
CTC223-KO1 w/o NRG1 vs. CTC223-NF with NRG1	1.137e-13	-145,2 to 145,2	No	ns	>0,9999
CTC223-NF w/o NRG1 vs. CTC223-empty vector with NRG1	-1.137e-13	-145,2 to 145,2	No	ns	>0,9999
CTC223-NF w/o NRG1 vs. CTC223-KO1 with NRG1	0	-145,2 to 145,2	No	ns	>0,9999
CTC223-NF w/o NRG1 vs. CTC223-NF with NRG1	1.137e-13	-145,2 to 145,2	No	ns	>0,9999
CTC223-empty vector with NRG1 vs. CTC223-KO1 with NRG1	1.137e-13	-145,2 to 145,2	No	ns	>0,9999
CTC223-empty vector with NRG1 vs. CTC223-NF with NRG1	2.274e-13	-145,2 to 145,2	No	ns	>0,9999
CTC223-KO1 with NRG1 vs. CTC223-NF with NRG1	1.137e-13	-145,2 to 145,2	No	ns	>0,9999
1
CTC223-empty vector w/o NRG1 vs. CTC223-KO1 w/o NRG1	32.21	-113,0 to 177,4	No	ns	0.987
CTC223-empty vector w/o NRG1 vs. CTC223-NF w/o NRG1	15.23	-130,0 to 160,4	No	ns	0.9996
CTC223-empty vector w/o NRG1 vs. CTC223-empty vector with NRG1	-43.85	-189,0 to 101,3	No	ns	0.9502
CTC223-empty vector w/o NRG1 vs. CTC223-KO1 with NRG1	30.3	-114,9 to 175,5	No	ns	0.9902
CTC223-empty vector w/o NRG1 vs. CTC223-NF with NRG1	7.853	-137,3 to 153,0	No	ns	>0,9999
CTC223-KO1 w/o NRG1 vs. CTC223-NF w/o NRG1	-16.98	-162,2 to 128,2	No	ns	0.9994
CTC223-KO1 w/o NRG1 vs. CTC223-empty vector with NRG1	-76.06	-221,3 to 69,14	No	ns	0.648
CTC223-KO1 w/o NRG1 vs. CTC223-KO1 with NRG1	-1.91	-147,1 to 143,3	No	ns	>0,9999
CTC223-KO1 w/o NRG1 vs. CTC223-NF with NRG1	-24.36	-169,6 to 120,8	No	ns	0.9964
CTC223-NF w/o NRG1 vs. CTC223-empty vector with NRG1	-59.08	-204,3 to 86,11	No	ns	0.8423
CTC223-NF w/o NRG1 vs. CTC223-KO1 with NRG1	15.07	-130,1 to 160,3	No	ns	0.9996
CTC223-NF w/o NRG1 vs. CTC223-NF with NRG1	-7.38	-152,6 to 137,8	No	ns	>0,9999
CTC223-empty vector with NRG1 vs. CTC223-KO1 with NRG1	74.15	-71,05 to 219,3	No	ns	0.6724
CTC223-empty vector with NRG1 vs. CTC223-NF with NRG1	51.7	-93,49 to 196,9	No	ns	0.9037
CTC223-KO1 with NRG1 vs. CTC223-NF with NRG1	-22.45	-167,6 to 122,7	No	ns	0.9976
2
CTC223-empty vector w/o NRG1 vs. CTC223-KO1 w/o NRG1	64.45	-80,74 to 209,6	No	ns	0.7875
CTC223-empty vector w/o NRG1 vs. CTC223-NF w/o NRG1	46.87	-98,32 to 192,1	No	ns	0.9346
CTC223-empty vector w/o NRG1 vs. CTC223-empty vector with NRG1	-148.8	-305,7 to 7,981	No	ns	0.0729
CTC223-empty vector w/o NRG1 vs. CTC223-KO1 with NRG1	62.69	-82,51 to 207,9	No	ns	0.8064
CTC223-empty vector w/o NRG1 vs. CTC223-NF with NRG1	55.48	-89,71 to 200,7	No	ns	0.8744
CTC223-KO1 w/o NRG1 vs. CTC223-NF w/o NRG1	-17.58	-162,8 to 127,6	No	ns	0.9993
CTC223-KO1 w/o NRG1 vs. CTC223-empty vector with NRG1	-213.3	-370,1 to -56,47	Yes	**	0.002
CTC223-KO1 w/o NRG1 vs. CTC223-KO1 with NRG1	-1.768	-147,0 to 143,4	No	ns	>0,9999
CTC223-KO1 w/o NRG1 vs. CTC223-NF with NRG1	-8.974	-154,2 to 136,2	No	ns	>0,9999
CTC223-NF w/o NRG1 vs. CTC223-empty vector with NRG1	-195.7	-352,5 to -38,89	Yes	**	0.006
CTC223-NF w/o NRG1 vs. CTC223-KO1 with NRG1	15.81	-129,4 to 161,0	No	ns	0.9996
CTC223-NF w/o NRG1 vs. CTC223-NF with NRG1	8.606	-136,6 to 153,8	No	ns	>0,9999
CTC223-empty vector with NRG1 vs. CTC223-KO1 with NRG1	211.5	54,70 to 368,4	Yes	**	0.0023
CTC223-empty vector with NRG1 vs. CTC223-NF with NRG1	204.3	47,50 to 361,2	Yes	**	0.0036
CTC223-KO1 with NRG1 vs. CTC223-NF with NRG1	-7.205	-152,4 to 138,0	No	ns	>0,9999
3
CTC223-empty vector w/o NRG1 vs. CTC223-KO1 w/o NRG1	72.69	-72,51 to 217,9	No	ns	0.6907
CTC223-empty vector w/o NRG1 vs. CTC223-NF w/o NRG1	75.98	-69,21 to 221,2	No	ns	0.649
CTC223-empty vector w/o NRG1 vs. CTC223-empty vector with NRG1	-393.4	-550,2 to -236,6	Yes	****	<0,0001
CTC223-empty vector w/o NRG1 vs. CTC223-KO1 with NRG1	86.01	-59,18 to 231,2	No	ns	0.5182
CTC223-empty vector w/o NRG1 vs. CTC223-NF with NRG1	102.2	-43,04 to 247,4	No	ns	0.3229
CTC223-KO1 w/o NRG1 vs. CTC223-NF w/o NRG1	3.297	-141,9 to 148,5	No	ns	>0,9999
CTC223-KO1 w/o NRG1 vs. CTC223-empty vector with NRG1	-466.1	-622,9 to -309,3	Yes	****	<0,0001
CTC223-KO1 w/o NRG1 vs. CTC223-KO1 with NRG1	13.32	-131,9 to 158,5	No	ns	0.9998
CTC223-KO1 w/o NRG1 vs. CTC223-NF with NRG1	29.47	-115,7 to 174,7	No	ns	0.9913
CTC223-NF w/o NRG1 vs. CTC223-empty vector with NRG1	-469.4	-626,2 to -312,6	Yes	****	<0,0001
CTC223-NF w/o NRG1 vs. CTC223-KO1 with NRG1	10.03	-135,2 to 155,2	No	ns	>0,9999
CTC223-NF w/o NRG1 vs. CTC223-NF with NRG1	26.17	-119,0 to 171,4	No	ns	0.995
CTC223-empty vector with NRG1 vs. CTC223-KO1 with NRG1	479.4	322,6 to 636,2	Yes	****	<0,0001
CTC223-empty vector with NRG1 vs. CTC223-NF with NRG1	495.6	338,7 to 652,4	Yes	****	<0,0001
CTC223-KO1 with NRG1 vs. CTC223-NF with NRG1	16.15	-129,0 to 161,3	No	ns	0.9995
4
CTC223-empty vector w/o NRG1 vs. CTC223-KO1 w/o NRG1	51.38	-105,4 to 208,2	No	ns	0.9306
CTC223-empty vector w/o NRG1 vs. CTC223-NF w/o NRG1	-3.636	-160,5 to 153,2	No	ns	>0,9999
CTC223-empty vector w/o NRG1 vs. CTC223-empty vector with NRG1	-551.8	-719,5 to -384,2	Yes	****	<0,0001
CTC223-empty vector w/o NRG1 vs. CTC223-KO1 with NRG1	26.63	-130,2 to 183,5	No	ns	0.9962
CTC223-empty vector w/o NRG1 vs. CTC223-NF with NRG1	45.47	-111,4 to 202,3	No	ns	0.958
CTC223-KO1 w/o NRG1 vs. CTC223-NF w/o NRG1	-55.01	-200,2 to 90,18	No	ns	0.8782
CTC223-KO1 w/o NRG1 vs. CTC223-empty vector with NRG1	-603.2	-760,0 to -446,4	Yes	****	<0,0001
CTC223-KO1 w/o NRG1 vs. CTC223-KO1 with NRG1	-24.75	-169,9 to 120,4	No	ns	0.9962
CTC223-KO1 w/o NRG1 vs. CTC223-NF with NRG1	-5.907	-151,1 to 139,3	No	ns	>0,9999
CTC223-NF w/o NRG1 vs. CTC223-empty vector with NRG1	-548.2	-705,0 to -391,4	Yes	****	<0,0001
CTC223-NF w/o NRG1 vs. CTC223-KO1 with NRG1	30.27	-114,9 to 175,5	No	ns	0.9902
CTC223-NF w/o NRG1 vs. CTC223-NF with NRG1	49.11	-96,09 to 194,3	No	ns	0.9212
CTC223-empty vector with NRG1 vs. CTC223-KO1 with NRG1	578.5	421,6 to 735,3	Yes	****	<0,0001
CTC223-empty vector with NRG1 vs. CTC223-NF with NRG1	597.3	440,5 to 754,1	Yes	****	<0,0001
CTC223-KO1 with NRG1 vs. CTC223-NF with NRG1	18.84	-126,4 to 164,0	No	ns	0.999
Test details	Predicted (LS) mean 1	Predicted (LS) mean 2	Predicted (LS) mean diff,	SE of diff,	N1	N2	q	DF
0
CTC223-empty vector w/o NRG1 vs. CTC223-KO1 w/o NRG1	100	100	-5.684e-14	49.81	4	4	1.614e-15	86
CTC223-empty vector w/o NRG1 vs. CTC223-NF w/o NRG1	100	100	-5.684e-14	49.81	4	4	1.614e-15	86
CTC223-empty vector w/o NRG1 vs. CTC223-empty vector with NRG1	100	100	-1.705e-13	49.81	4	4	4.842e-15	86
CTC223-empty vector w/o NRG1 vs. CTC223-KO1 with NRG1	100	100	-5.684e-14	49.81	4	4	1.614e-15	86
CTC223-empty vector w/o NRG1 vs. CTC223-NF with NRG1	100	100	5.684e-14	49.81	4	4	1.614e-15	86
CTC223-KO1 w/o NRG1 vs. CTC223-NF w/o NRG1	100	100	0	49.81	4	4	0	86
CTC223-KO1 w/o NRG1 vs. CTC223-empty vector with NRG1	100	100	-1.137e-13	49.81	4	4	3.228e-15	86
CTC223-KO1 w/o NRG1 vs. CTC223-KO1 with NRG1	100	100	0	49.81	4	4	0	86
CTC223-KO1 w/o NRG1 vs. CTC223-NF with NRG1	100	100	1.137e-13	49.81	4	4	3.228e-15	86
CTC223-NF w/o NRG1 vs. CTC223-empty vector with NRG1	100	100	-1.137e-13	49.81	4	4	3.228e-15	86
CTC223-NF w/o NRG1 vs. CTC223-KO1 with NRG1	100	100	0	49.81	4	4	0	86
CTC223-NF w/o NRG1 vs. CTC223-NF with NRG1	100	100	1.137e-13	49.81	4	4	3.228e-15	86
CTC223-empty vector with NRG1 vs. CTC223-KO1 with NRG1	100	100	1.137e-13	49.81	4	4	3.228e-15	86
CTC223-empty vector with NRG1 vs. CTC223-NF with NRG1	100	100	2.274e-13	49.81	4	4	6.456e-15	86
CTC223-KO1 with NRG1 vs. CTC223-NF with NRG1	100	100	1.137e-13	49.81	4	4	3.228e-15	86
1
CTC223-empty vector w/o NRG1 vs. CTC223-KO1 w/o NRG1	202.8	170.5	32.21	49.81	4	4	0.9145	86
CTC223-empty vector w/o NRG1 vs. CTC223-NF w/o NRG1	202.8	187.5	15.23	49.81	4	4	0.4325	86
CTC223-empty vector w/o NRG1 vs. CTC223-empty vector with NRG1	202.8	246.6	-43.85	49.81	4	4	1.245	86
CTC223-empty vector w/o NRG1 vs. CTC223-KO1 with NRG1	202.8	172.5	30.3	49.81	4	4	0.8603	86
CTC223-empty vector w/o NRG1 vs. CTC223-NF with NRG1	202.8	194.9	7.853	49.81	4	4	0.223	86
CTC223-KO1 w/o NRG1 vs. CTC223-NF w/o NRG1	170.5	187.5	-16.98	49.81	4	4	0.482	86
CTC223-KO1 w/o NRG1 vs. CTC223-empty vector with NRG1	170.5	246.6	-76.06	49.81	4	4	2.159	86
CTC223-KO1 w/o NRG1 vs. CTC223-KO1 with NRG1	170.5	172.5	-1.91	49.81	4	4	0.05424	86
CTC223-KO1 w/o NRG1 vs. CTC223-NF with NRG1	170.5	194.9	-24.36	49.81	4	4	0.6916	86
CTC223-NF w/o NRG1 vs. CTC223-empty vector with NRG1	187.5	246.6	-59.08	49.81	4	4	1.677	86
CTC223-NF w/o NRG1 vs. CTC223-KO1 with NRG1	187.5	172.5	15.07	49.81	4	4	0.4278	86
CTC223-NF w/o NRG1 vs. CTC223-NF with NRG1	187.5	194.9	-7.38	49.81	4	4	0.2095	86
CTC223-empty vector with NRG1 vs. CTC223-KO1 with NRG1	246.6	172.5	74.15	49.81	4	4	2.105	86
CTC223-empty vector with NRG1 vs. CTC223-NF with NRG1	246.6	194.9	51.7	49.81	4	4	1.468	86
CTC223-KO1 with NRG1 vs. CTC223-NF with NRG1	172.5	194.9	-22.45	49.81	4	4	0.6373	86
2
CTC223-empty vector w/o NRG1 vs. CTC223-KO1 w/o NRG1	311.8	247.3	64.45	49.81	4	4	1.83	86
CTC223-empty vector w/o NRG1 vs. CTC223-NF w/o NRG1	311.8	264.9	46.87	49.81	4	4	1.331	86
CTC223-empty vector w/o NRG1 vs. CTC223-empty vector with NRG1	311.8	460.6	-148.8	53.8	4	3	3.913	86
CTC223-empty vector w/o NRG1 vs. CTC223-KO1 with NRG1	311.8	249.1	62.69	49.81	4	4	1.78	86
CTC223-empty vector w/o NRG1 vs. CTC223-NF with NRG1	311.8	256.3	55.48	49.81	4	4	1.575	86
CTC223-KO1 w/o NRG1 vs. CTC223-NF w/o NRG1	247.3	264.9	-17.58	49.81	4	4	0.4991	86
CTC223-KO1 w/o NRG1 vs. CTC223-empty vector with NRG1	247.3	460.6	-213.3	53.8	4	3	5.607	86
CTC223-KO1 w/o NRG1 vs. CTC223-KO1 with NRG1	247.3	249.1	-1.768	49.81	4	4	0.05021	86
CTC223-KO1 w/o NRG1 vs. CTC223-NF with NRG1	247.3	256.3	-8.974	49.81	4	4	0.2548	86
CTC223-NF w/o NRG1 vs. CTC223-empty vector with NRG1	264.9	460.6	-195.7	53.8	4	3	5.145	86
CTC223-NF w/o NRG1 vs. CTC223-KO1 with NRG1	264.9	249.1	15.81	49.81	4	4	0.4489	86
CTC223-NF w/o NRG1 vs. CTC223-NF with NRG1	264.9	256.3	8.606	49.81	4	4	0.2443	86
CTC223-empty vector with NRG1 vs. CTC223-KO1 with NRG1	460.6	249.1	211.5	53.8	3	4	5.56	86
CTC223-empty vector with NRG1 vs. CTC223-NF with NRG1	460.6	256.3	204.3	53.8	3	4	5.371	86
CTC223-KO1 with NRG1 vs. CTC223-NF with NRG1	249.1	256.3	-7.205	49.81	4	4	0.2046	86
3
CTC223-empty vector w/o NRG1 vs. CTC223-KO1 w/o NRG1	473	400.3	72.69	49.81	4	4	2.064	86
CTC223-empty vector w/o NRG1 vs. CTC223-NF w/o NRG1	473	397	75.98	49.81	4	4	2.157	86
CTC223-empty vector w/o NRG1 vs. CTC223-empty vector with NRG1	473	866.4	-393.4	53.8	4	3	10.34	86
CTC223-empty vector w/o NRG1 vs. CTC223-KO1 with NRG1	473	387	86.01	49.81	4	4	2.442	86
CTC223-empty vector w/o NRG1 vs. CTC223-NF with NRG1	473	370.8	102.2	49.81	4	4	2.9	86
CTC223-KO1 w/o NRG1 vs. CTC223-NF w/o NRG1	400.3	397	3.297	49.81	4	4	0.0936	86
CTC223-KO1 w/o NRG1 vs. CTC223-empty vector with NRG1	400.3	866.4	-466.1	53.8	4	3	12.25	86
CTC223-KO1 w/o NRG1 vs. CTC223-KO1 with NRG1	400.3	387	13.32	49.81	4	4	0.3783	86
CTC223-KO1 w/o NRG1 vs. CTC223-NF with NRG1	400.3	370.8	29.47	49.81	4	4	0.8367	86
CTC223-NF w/o NRG1 vs. CTC223-empty vector with NRG1	397	866.4	-469.4	53.8	4	3	12.34	86
CTC223-NF w/o NRG1 vs. CTC223-KO1 with NRG1	397	387	10.03	49.81	4	4	0.2847	86
CTC223-NF w/o NRG1 vs. CTC223-NF with NRG1	397	370.8	26.17	49.81	4	4	0.7431	86
CTC223-empty vector with NRG1 vs. CTC223-KO1 with NRG1	866.4	387	479.4	53.8	3	4	12.6	86
CTC223-empty vector with NRG1 vs. CTC223-NF with NRG1	866.4	370.8	495.6	53.8	3	4	13.03	86
CTC223-KO1 with NRG1 vs. CTC223-NF with NRG1	387	370.8	16.15	49.81	4	4	0.4585	86
4
CTC223-empty vector w/o NRG1 vs. CTC223-KO1 w/o NRG1	535.1	483.8	51.38	53.8	3	4	1.351	86
CTC223-empty vector w/o NRG1 vs. CTC223-NF w/o NRG1	535.1	538.8	-3.636	53.8	3	4	0.09559	86
CTC223-empty vector w/o NRG1 vs. CTC223-empty vector with NRG1	535.1	1087	-551.8	57.52	3	3	13.57	86
CTC223-empty vector w/o NRG1 vs. CTC223-KO1 with NRG1	535.1	508.5	26.63	53.8	3	4	0.7	86
CTC223-empty vector w/o NRG1 vs. CTC223-NF with NRG1	535.1	489.7	45.47	53.8	3	4	1.195	86
CTC223-KO1 w/o NRG1 vs. CTC223-NF w/o NRG1	483.8	538.8	-55.01	49.81	4	4	1.562	86
CTC223-KO1 w/o NRG1 vs. CTC223-empty vector with NRG1	483.8	1087	-603.2	53.8	4	3	15.86	86
CTC223-KO1 w/o NRG1 vs. CTC223-KO1 with NRG1	483.8	508.5	-24.75	49.81	4	4	0.7026	86
CTC223-KO1 w/o NRG1 vs. CTC223-NF with NRG1	483.8	489.7	-5.907	49.81	4	4	0.1677	86
CTC223-NF w/o NRG1 vs. CTC223-empty vector with NRG1	538.8	1087	-548.2	53.8	4	3	14.41	86
CTC223-NF w/o NRG1 vs. CTC223-KO1 with NRG1	538.8	508.5	30.27	49.81	4	4	0.8594	86
CTC223-NF w/o NRG1 vs. CTC223-NF with NRG1	538.8	489.7	49.11	49.81	4	4	1.394	86
CTC223-empty vector with NRG1 vs. CTC223-KO1 with NRG1	1087	508.5	578.5	53.8	3	4	15.21	86
CTC223-empty vector with NRG1 vs. CTC223-NF with NRG1	1087	489.7	597.3	53.8	3	4	15.7	86
CTC223-KO1 with NRG1 vs. CTC223-NF with NRG1	508.5	489.7	18.84	49.81	4	4	0.5349	86

## Sheet: Fig.3h
EV	KO1	NF
6450000	934000	989000
2,08e+007	5420000	3150000
1,32e+008	1630000	2970000
1,11e+008	1830000	2400000

[truncated: 33 more sheets: Fig.3j, Fig.3k, Fig.4a, Fig.4d, Fig.4f, Fig.4g, Fig.4h, Fig.4i, Fig.4j, Fig.4l, Fig.5b, Fig.5c, Fig.5f, Fig.6f, Fig.6g, Fig.6i, Extended Data Fig.3a, Extended Data Fig3b, Extended Data Fig.3c, Extended Data Fig.5b …]
